# Supplementary material for: Exogenous Melatonin Enhances the Low Phosphorus Tolerance of Barley Roots of Different Genotypes
Source: Cells. 2023 May 16;12(10):1397. doi: 10.3390/cells12101397 (PMC10217165; doi:10.3390/cells12101397)
Supplement: Supplementary file 1 [file cells-12-01397-s001.zip]

Archive with 5 entries (5 files):
- cells-2312473-supplementary.pdf
- Table S1.xlsx
- Table S2.xlsx
- Table S3.xlsx
- Table S4.xlsx
