# Supplementary material for: Exogenous Melatonin Enhances the Low Phosphorus Tolerance of Barley Roots of Different Genotypes
Source: Cells. 2023 May 16;12(10):1397. doi: 10.3390/cells12101397 (PMC10217165; doi:10.3390/cells12101397)
Supplement: Supplementary file 1 [file cells-12-01397-s001.zip › Table S1.xlsx]

## Sheet: positive ion
index	MS2_name	RT	m/z	CK121-1	CK121-2	CK121-3	CK121-4	CK121-5	CK121-6	CK42-1	CK42-2	CK42-3	CK42-4	CK42-5	CK42-6	LP+MT121-1	LP+MT121-2	LP+MT121-3	LP+MT121-4	LP+MT121-5	LP+MT121-6	LP+MT42-1	LP+MT42-2	LP+MT42-3	LP+MT42-4	LP+MT42-5	LP+MT42-6	LP121-1	LP121-2	LP121-3	LP121-4	LP121-5	LP121-6	LP42-1	LP42-2	LP42-3	LP42-4	LP42-5	LP42-6	QC-6	QC-5	QC-1	QC-2	QC-3	QC-4	Class	CAS	HMDB	C_ID
M423T416_POS	.alpha.-carboxybenzylpenicillin	416.285	423.041	540.605	567.696	733.871	480.312	598.465	694.064	765.503	925.013	567.876	816.471	755.487	582.331	659.316	681.084	766.892	566.647	535.824	570.591	421.913	492.22	515.373	489.096	521.572	533.183	1217.88	1012.15	905.417	809.029	812.89	819.637	523.308	593.466	649.183	554.544	516.239	561.759	592.277	612.113	599.85	603.928	701.608	611.49	--	--	--	-
M413T255_POS	.alpha.-d-mannose pentaacetate	255.142	413.082	6796.65	4513.1	7419.54	4477.75	7654.59	3591.31	7122.3	6731.41	7102.32	9084.2	6621.33	5388.39	3619.17	4364.83	5731.43	4349.53	4864.63	4112.56	4467.69	5377.01	3907.04	3453.33	2243.19	4315.13	9884.62	12631.4	11829.9	7547.63	7074.57	12846.2	4441.22	3285.58	7463.3	3906.11	7055.18	5981.05	6840.11	7139.76	7388.44	7049.86	7290.23	7048.02	--	--	--	-
M172T395_POS	.alpha.-guanidinoglutaric acid	394.768	172.095	2985.3	4059.26	4066.97	4019.27	4777.29	2445.65	2467.91	1283.21	4954.26	2155.94	2236.55	2468.27	6484.07	3106.81	4657.86	3813	3809.65	3641.83	3689.73	2861.84	2976.44	3622.86	1875.01	2069.46	4605.34	2773.34	3312.87	2254.26	2300.5	4838.9	2493.64	3963.17	3629.45	2533.62	3579.61	2660.24	2959.58	2842.3	3476.62	2848.92	2848.86	2849.9	--	--	--	-
M263T460_POS	.alpha.-L-Glu-L-Asp	459.719	263.086	6453.54	5937.33	11305.2	4054.66	6855.88	5755.9	13262.1	12607.5	12282.3	9595.18	9643.84	10796.5	3070.85	3833.11	5055.75	3435.21	4564.7	2763.29	4814.44	6108.94	6442.22	5002.09	5965.25	4822.09	9094.1	7296.29	5686.47	5692.02	9915.62	9329.49	6380.73	5963.68	9102.44	6915.38	7102.94	6581.11	6314.46	6399.53	6315.17	6783.11	6425.78	6424.21	Peptidomimetics	3918-84-1	HMDB0028815	-
M357T540_POS	.beta.-estradiol 17-valerate	540.321	357.249	130337	109138	232932	113927	122227	127750	109573	103633	126003	73007.4	84245.8	83271.9	70403.3	92075	68474	88656.4	91310.9	70647.9	107933	110728	112727	93936	106637	81149.6	80003.8	78507.1	77354.8	77202.9	95454.3	85355.6	111785	107311	91326	95330.3	92940.1	120805	103335	102703	103421	105238	106328	107757	--	--	--	-
M130T100_POS	.beta.-Homoproline	100.002	130.085	36408	12991.2	55124	38371.3	20608.5	17296	61971.4	57551.4	63417	47378.6	50366	13449.5	11276	13368.2	23374.8	11731.1	16120.4	11303.3	7996.45	74510.9	16776.5	57576.8	46168.4	47393.5	50791.6	14107	39751.6	51914.3	16080.4	28017.7	11985.5	19300.4	55149.7	41464.1	40783	17671.4	38678.9	23306.3	34514.1	37332.7	22008.9	30921	Pyrrolidines	-	HMDB0029444	-
M649T381_POS	.beta.-nicotinamide adenine dinucleotide, reduced(NADH)	380.804	649.115	1166.79	1082.34	1428.01	1320.31	1097.51	1317.2	1285.19	1221.17	975.24	1343.69	1072.24	1372.2	1189.41	1214.15	1253.68	1217.81	1183.96	1158.1	1232.77	1157.63	1282.23	1132.63	1229.13	1072.63	584.213	1095.99	1355.15	999.003	1177.55	1183.1	1156.15	1053.92	1032.55	1245.83	1118.93	978.916	1174.84	1119.44	1174.26	1175.3	1175.13	824.362	--	--	--	C00004
M104T371_2_POS	.gamma.-aminobutyric acid	370.85	104.071	423106	356689	313752	339260	402148	330846	663805	669649	828813	639650	681632	629398	254420	307737	326239	252422	337047	289976	301773	346746	305094	294997	325527	343288	430042	469861	462044	466092	449759	456887	422905	408806	434540	466069	438542	517968	436107	431479	438390	438409	444473	436104	Carboxylic acids and derivatives	20791	HMDB0000112	C00334
M276T406_POS	.gamma.-L-Glu-.epsilon.-L-Lys	406.271	276.16	88283.5	67604	78681	102618	51834.3	103337	63585.4	47645.5	51872.5	45215.8	63594.7	44176.6	74634.1	105357	76103.7	51642.6	48384.6	47040.2	118270	205346	97661.9	110694	95963.4	77600.4	74788.7	125268	115287	58645.2	52869.3	44244	44990.8	66513.7	105405	99709.2	80086.7	108935	67022	92687.6	62612.1	53398.5	72437.6	72799.6	--	--	--	-
M355T114_POS	.gamma.-muricholic acid	113.687	355.241	18568.8	14892.5	34234.5	3309.75	4337.33	8219.93	10278.9	9779.58	11883.2	12849.1	12111.2	8238.3	9195.5	7529.4	9004.78	9574.98	12263.1	9997.78	4554.38	2752.45	31567	4346.61	2972.74	44686.1	20306.3	26540.2	18081.4	18755.8	24970.6	42436	9947.74	9290.41	9619.75	9219.65	7208.4	7977.01	10300.1	14380.5	13803.8	14380.8	14402.7	10574.9	Steroids and steroid derivatives	547-75-1	HMDB0000760	-
M141T308_POS	(-)-quebrachitol	308.308	141.064	1414.06	1380.96	2135.55	3162.46	818.55	2825.22	2858.79	1721.24	897.208	3154.71	3097.48	3459.73	3102.91	3671.32	3323.03	3155.16	3623.84	3259.49	3095.9	2213.87	3091.1	3312.32	2087.95	1201.18	2452.66	2096.56	3159.43	2905.02	4079.14	2542.72	3354.86	3274.67	2660.96	3150.53	3246.23	3335.6	1709.96	3003.78	2459.56	3253.49	3011.41	3005.56	--	--	--	-
M377T211_POS	(-)-riboflavin	211.3	377.144	13288.5	12201	24788.3	10909.8	11816.3	8181.44	5980.55	5517.16	5054.78	5315.66	8660.02	5587.4	6817.08	6651.48	8026.53	6770.91	6477.38	5393.92	7477.75	7765.54	9260.33	6744.23	7567.9	8005.06	7394.17	7676.87	6404.85	7797.05	8351.64	6694.7	8498.71	8732.6	10786.1	8525.51	8243.19	5526.66	7107.76	7109.71	7796.24	7307.21	7307	7106.19	--	--	--	C00255
M364T157_POS	(.+/-.)-2-methylarachidonoyl-2'-fluoroethylamide	157.261	364.319	12798.6	35411.1	23606.8	24587.3	16082.8	11065	1875.33	2947.32	1178.21	1342.69	13092.3	8667.41	30571.2	203722	28297.7	222553	74069.2	141988	22443.1	3659.18	7675.78	20275.6	4605.92	2893.33	11385	55739.7	71117.2	25771.4	9744.94	25376.8	4954.45	9386.44	53453.5	11609.6	8168.83	13173.1	39128	38038.7	27139	39135.9	39134.1	39349.3	--	--	--	-
M249T84_POS	(+)-2,5-epi-goniothalesdiol	83.936	249.11	11102.8	1102.74	6120.45	8332.47	8380.94	10997.2	2810.98	13704	9398.3	10604.3	9393.14	8900.22	8114.33	4944.07	9266.49	7437.54	10644.7	8707.16	4699.52	1002.96	11555.9	7392.14	7340.48	3579.03	11342.8	13283.1	11212.5	7664.72	13299.9	908.224	2471.01	6947.06	11338.1	959.747	9136.01	1560.74	10309.7	10308.9	10189.2	10188.4	10191.1	10542.3	--	--	--	-
M113T150_POS	(2e,4e)-hexa-2,4-dienoic acid	149.802	113.07	3932.69	5473.38	4668.34	3364.9	3936.17	4591.19	14530.3	14473.3	13279.2	17737.7	16095.6	15443	26369.8	17428.4	100092	27763.7	33639.5	24759	3452.42	4549.28	5814.49	5078.34	2631.87	8398.44	12947.2	15867.2	8294.64	11614.5	16036	9354.13	8993.75	6424.02	11548	7545.3	6571.04	7258	11485.2	8576.28	12142.5	12132.8	12174.6	12629.6	--	--	--	-
M322T246_POS	(2e)-1-(2-hydroxyphenyl)-3-[(1r,4r)-5-(2-pyridinyl)-2,5-diazabicyclo[2.2.1]hept-2-yl]-2-propen-1-one	246.469	322.15	32788.1	57793.1	77858.7	79976.4	41351.2	64581	6963.64	4859.47	6782.35	37429.7	11600.9	21343.8	10749.8	9497.76	11529.1	9399.03	6670.76	12602.6	74513.8	33257.1	18614.1	25563.8	36690.7	73950.5	40107.5	21537.9	27125.9	70732.3	24217.2	66510.3	41655.2	40927.6	62051	31730.5	29972.8	41970.9	37859.6	45720.9	37662.7	38081.1	38029.2	46472	--	--	--	-
M631T362_POS	(2r,3r,4r,5r,6s)-2-[[(2r,3s,4s,5r,6r)-6-[1,7-bis(4-hydroxyphenyl)heptan-3-yloxy]-3,4,5-trihydroxyoxan-2-yl]methoxy]-6-methyloxane-3,4,5-triol	361.799	631.258	1850.04	6415.21	2586.4	5744.47	1988.74	682.381	3650.9	4665.77	2575.09	7686.66	15781.3	3328.86	2825.04	6622.17	3281.62	2617.67	3079.37	2410.1	2068.35	2255.88	1298.43	3737.44	1276.46	1259.47	1987.13	1580.23	1474.34	1300.97	1293.48	1414.27	1613.08	1730.01	1340.18	1341.84	3174.68	1908.69	2938.77	2983.96	2940.63	2982.82	2717.72	2939.84	--	--	--	-
M557T292_POS	(2r,3s,4s,5r,6r)-2-(hydroxymethyl)-6-[[(2r,3s,4s,5r,6s)-3,4,5-trihydroxy-6-[4-[(e)-3-hydroxyprop-1-enyl]-2,6-dimethoxyphenoxy]oxan-2-yl]methoxy]oxane-3,4,5-triol	291.574	557.16	668.275	710.046	1285.67	706.704	1019.6	893.111	668.782	614.909	531.581	919.333	1035.19	669.428	911.608	792.519	625.652	922.542	534.414	776.424	1153.1	684.272	844.464	826.334	753.76	759.315	998.643	1080.61	1185.14	854.047	653.064	701.59	761.077	878.227	740.61	858.909	869.037	814.299	635.543	636.694	633.747	515.836	722.683	596.217	--	--	--	-
M439T206_POS	(2r,3s,4s,5r,6r)-5-[(2s,3r,4r)-3,4-dihydroxy-4-(hydroxymethyl)oxolan-2-yl]oxy-2-(hydroxymethyl)-6-(2-phenylethoxy)oxane-3,4-diol	205.539	439.156	15702.2	27131.5	14594.7	15957.9	28174	20571.4	13440.4	10748.4	12224.6	13969.8	20318.9	18247.6	37010.5	27151.8	30720.6	37593.6	30738.2	38354.1	20187.9	20093.5	18612	29944.3	14650	13101.8	20002.3	27344.3	26970.9	23620.9	15841.9	17061.5	21333.5	24599.9	17172.3	23703.4	20879.3	19749.5	23281.9	23858.1	26697.7	23883.4	23273.8	23725.5	--	--	--	-
M237T252_POS	(2s*, 3r*)-2-methyl-3-[3,4-(methylenedioxy)phenyl]glycidic acid methyl ester	251.501	237.09	1034.55	3146.94	7133.43	3328	2632.73	2516.36	1524.6	1179.51	654.247	2399.88	2410.69	258.942	2953.64	817.887	872.522	602.442	319.531	520.381	2041.65	2896.11	1860.63	1448.46	3290.11	2314.71	1991.93	2535.14	2737.25	3905.34	406.547	572.27	2103.85	4056.33	671.64	752.855	2317.33	2584.11	683.494	702.834	1114.96	624.172	761.543	1225.93	--	--	--	-
M171T65_POS	(3s)-3-hydroxyquinidine	65.3565	171.1	139833	107884	162168	109215	101896	134445	152237	151801	123477	118898	136292	110374	123783	131219	119968	137696	113623	113677	83420.5	100599	103958	84881	108359	78042.6	165138	194683	214946	181594	190618	148087	98175.8	114727	109230	107710	123773	92322.3	124622	124622	124190	124192	124195	127227	--	--	--	-
M328T38_POS	(4Z,7Z,10Z,13Z,16Z,19Z)-4,7,10,13,1 6,19-Docosahexaenoic acid	38.2645	328.247	92258.3	73814.4	140274	63736.3	69861.9	90136.8	78996.3	81321.8	76856.3	76735.8	84491.7	65748.4	3566.77	98700.4	73806.6	62460.9	4489.99	55925.1	74071.4	53114.6	50575.9	61147.1	62514	66094.2	92273.9	105605	87502.4	66651.1	82954	108778	60543.8	49436.6	64821.3	61482.2	68810.4	49303.3	75775.1	76378.8	72040.9	76386.3	76381.9	76376.5	--	--	--	-
M311T67_POS	(e)-4-[(1r,2s,3s,4r,8as)-2,3,4-trihydroxy-2,5,5,8a-tetramethyl-3,4,4a,6,7,8-hexahydro-1h-naphthalen-1-yl]but-3-en-2-one	66.548	311.221	1.62483e+06	882954	1.07559e+06	703356	702091	882890	1.55499e+06	1.07451e+06	893038	737314	950040	901382	807666	519642	1.12599e+06	674701	707503	705708	536018	746808	766488	555282	877242	702036	1.01122e+06	997880	826772	792530	1.08349e+06	532121	743616	585874	789694	850476	789859	904845	879291	851084	850682	850531	1.07707e+06	881657	--	--	--	-
M401T427_POS	(e)-5-[(1s,4ar,8ar)-2-(hydroxymethyl)-5,5,8a-trimethyl-1,4,4a,6,7,8-hexahydronaphthalen-1-yl]-3-(acetyloxymethyl)pent-2-enoic acid	427.479	401.237	1054.82	2073.21	3653.22	2672.11	2871.58	2898.96	3020.41	2537.07	2512.99	2456.44	2899.97	2457.31	3084.9	1967.46	3312.73	2163.23	2985.93	3040.32	2050.08	2433.48	2705.66	2010	2221.89	2220.29	2703.74	3571.86	3034.38	2726.21	1438.84	2576.31	2712.3	2726.48	2173.3	3199.77	1654.03	1797.97	2840.15	2840.33	2839.88	2842.19	2014.25	2829.23	--	--	--	-
M281T215_POS	(e)-5-hydroxy-1,7-diphenylhept-1-en-3-one	214.835	281.148	7010.6	4304.91	8356.9	5901.99	4709.05	5215.96	5010.42	4721.82	3477.7	5840.77	7256.65	4793.82	3262.76	5323.55	3373.68	3030.47	4596.19	3077.73	3435.61	5193.66	4782.63	4365.24	4293.91	3776.65	8159.29	7762.77	6034.99	6370.27	8414.26	7266.57	5153.29	3635.77	5860.87	5255.64	4083.3	4523.29	5319.81	5656.34	5240.88	5319.81	5551.35	5454.21	--	--	--	-
M362T146_POS	(r)-(+)-arachidonyl-1'-hydroxy-2'-propylamide	145.574	362.303	18174.1	36688.1	20564.8	31039.6	19831.8	14045.7	11631.2	12020.2	13115.1	12877.3	17470.3	12615.3	33446.5	114404	32393.4	189032	65952.1	139687	26936.3	9830.96	15501.2	20657.8	12252.3	10820.5	16321.9	42972.1	128024	19490.5	13139.3	16485.1	11155.9	13398.2	45656.5	13736	8581.07	15157.8	32802.8	33782	34181	33780.1	35293.7	34188	--	--	--	-
M232T258_POS	(r)-butyrylcarnitine	257.63	232.153	4275.01	4567.74	2906.19	2363.93	2733.41	2543.46	18364.3	7864.17	2223.68	1212.44	1016.63	733.118	3172.37	2404.74	2000.65	3895.96	2302.76	2801.25	2805.51	2186.62	4294.36	3298.63	1151.93	2111.83	3844	2256.8	1827.75	1219.46	1489.37	5886.45	2204.43	3849.66	1124.88	1456.07	1745.68	2093.18	3300.42	3400.1	3396.05	3827.75	3161.72	3399.5	--	--	--	-
M171T61_POS	(S)-(-)-Citronellic acid	60.9335	171.137	109687	88741.7	158428	89602.4	83113.5	115642	125026	125802	2616.39	102351	104642	3280.98	80423.4	65643.8	2767.47	85954.9	93848.1	88605	55434.3	859.562	82845.7	72255.4	87233.8	79156.8	3067.76	165861	3017.11	2462.67	150520	96920.7	56912.3	76517.4	86607.7	1389.85	80526.4	74673.1	104150	105231	95480.4	105244	105238	105240	--	--	--	-
M381T67_POS	(z)-3-(4-hydroxyphenyl)-n-[4-[[(e)-3-(4-hydroxyphenyl)prop-2-enoyl]amino]butyl]prop-2-enamide	67.1495	381.179	18633.1	11073.1	36176.6	15348.4	23229.1	16976.6	9812.39	11108	9195.05	11742.9	12258	9929.61	13839.5	9507.65	10480.9	10925.6	5279.51	9157.27	11185.8	14623.9	19103.7	19984.5	16165.4	13474	15642.4	19053.1	16173.6	12813	15937.3	13183.5	25652.8	46546.5	28909.6	33420.3	22797.4	36394.9	15692.2	16059.1	15696	15692.5	17558.6	15686.8	--	--	--	-
M565T292_POS	[ala9-ala10]-moroidin	292.039	565.29	1335.75	1290.27	2286.51	1482.58	1987.5	1382.74	1827.22	1412.75	1184.97	1735.83	1307.87	1110.45	670.226	1409.96	1676.54	1237.48	970.038	1549.48	881.284	946.272	1414.12	1562.09	1483.3	1133.91	1361.19	1215.67	1323.05	1435.76	1505.96	1395.5	1392.73	1503.74	1738.11	1394.81	1684.33	2397.64	1411.44	1324.54	1376.67	1437.1	1411.72	1367.91	--	--	--	-
M252T150_POS	[dala2] .alpha.-neo-endorphin (1-2), amide	149.724	252.154	1458.35	1803.13	841.026	1686.45	2172.79	1070.55	3030.69	3893.21	1953.27	3006.65	1350.36	3040.84	7634.7	8636.49	5608.27	5846.59	5017.97	7268.5	4863.36	734.982	1433.49	1712.17	1268.46	1762.28	6239.22	4449.97	5415.81	4021.52	7455.3	10324.8	2680.58	2602.14	1076.47	2795.35	2314.43	1123.58	2013.77	2343.66	2641.23	2408.25	2434.61	2373	--	--	--	-
M303T355_POS	1- piperazinecarboxylic acid, 4-[3-(2,3-dihydro-2-oxo-6-benzoxazolyl)-3-oxopropyl]-, (3,5-dichlorophenyl)methyl ester	354.928	303.027	2184.63	1665.11	4163.68	1226.28	1739.44	1580.47	1187.2	1131.1	1077.31	1549.55	1198.51	1467.49	2259.76	1752.9	2132.57	2628.8	1735.25	2381.67	1316.33	938.395	1089.55	1304.8	966.752	1066.47	1912.67	3071.47	2478.91	1760.97	2081.06	2295.38	922.534	1270.96	830.647	1165.35	757.253	1149.22	1777.86	1751.64	1777.28	1777.89	1565.5	1777.39	--	--	--	-
M325T412_POS	1-.beta.-d-arabinofuranosyluracil 5'-monophosphate	412.488	325.042	7415.44	6835.1	7870.04	8329.55	7835.42	10574.3	15956.7	17282.7	10550.4	14710.5	14683.4	10912.3	3516.66	3872.25	3647.8	3454.34	4840.21	3363.11	6509.44	7409.19	7408.57	6641.17	7322.1	6878.58	9160.69	10708.4	10273.9	11453.2	13051.6	12927.4	6072.42	4397.48	7620.68	6193.62	6608.16	5481.69	8784.94	8672.48	8488.96	8785.01	8671.65	8872.88	--	--	--	-
M502T311_POS	1-(1z-hexadecenyl)-sn-glycero-3-phosphocholine	311.412	502.346	1905.54	10509.2	2785.83	1890.02	3491.04	2629.69	3589.19	2304.68	2234.09	3405.92	8178.49	4351.98	4503.71	4309.46	4685.58	4399.54	3408.38	6291.95	8091.38	4517.97	4061.99	7657.06	1851.45	2498.78	1934.22	2619.57	4267.32	3562.5	1895.59	2806.08	4412.61	9061.67	8106.08	9935.11	5034.03	4975.01	4846.23	4766.25	4825.75	4825.78	4411.76	4808.65	--	--	--	-
M777T157_POS	1-(1z-octadecenyl)-2-(4z,7z,10z,13z,16z,19z-docosahexaenoyl)-sn-glycero-3-phosphoethanolamine	156.615	776.559	1611.33	9688.42	9478.43	7516.94	11769.8	7287.64	22307	18527.1	17877.6	13283	13541.6	14692.5	7541.11	1841.78	7098.66	6744.9	7945.22	5950.25	5938.53	13677.3	3951.88	11279.8	10949.2	11696.4	10407.9	5212.51	9811.23	8643.5	12176.4	10263.1	7681.35	11857.7	16450.8	12129.2	13121	10945	11017.6	11245.5	11243.3	11245.3	11068.4	9368.59	Glycerophospholipids	-	HMDB0011394	-
M753T139_1_POS	1-(1z-octadecenyl)-2-(5z,8z,11z,14z-eicosatetraenoyl)-sn-glycero-3-phosphoethanolamine	138.964	752.551	6242.24	6290.34	3735.14	3386.11	6532.15	7490.08	12218.3	9209.99	3357.43	2582.68	3428.9	9924.39	5832.3	7228.86	5648.75	5107.82	1984.5	5804.56	4635.7	4410.95	4580.81	4108.4	6881.7	5313.36	5127.48	11356.4	1355.26	9222	10517.2	10637.8	7195.57	3735.84	10380	8862.69	3553.51	4474.49	3135.13	4844.64	6039.63	4971.88	7060.17	4663.36	Glycerophospholipids	103597-60-0	HMDB0005779	C00350
M508T186_POS	1-(1z-octadecenyl)-sn-glycero-3-phosphocholine	186.446	508.372	10314.6	15233.5	25155.3	20242.3	16838.8	21644.4	8624.86	2606.88	2590.89	1968.19	3291.8	1317.31	1064.92	2193.51	1085.57	856.683	1542.96	1538.58	13374.7	14452.6	7868.39	7368.69	11184.8	18589.1	2712.43	2991.06	2161.45	4871.46	2572.44	2047.93	3527.43	4681.02	5340.14	6734.76	3764.64	6730.51	8500.96	8460.5	8459.9	8188.45	8397.42	8133.7	--	--	--	-
M469T259_POS	1-(4-methoxybenzoyl)-4-piperidinylamine	258.515	469.278	2148.02	1721.26	9501.48	3184.97	1132.57	1957.98	592.248	602.076	453.063	1204.69	720.853	740.855	1322.15	916.794	1184.47	720.698	1324.28	456.996	1043.43	1228.8	970.044	959.799	1426.25	1051.47	909.418	2288.09	1003.92	1491.46	848.195	2394.63	1399.01	1521.43	1404.77	1130.85	1052.26	903.055	1216.99	1360.05	1285.63	747.972	1285.25	907.68	--	--	--	-
M341T363_POS	1-(4-methoxybenzyl)-3-acetoxynorcotinine	363.003	341.144	3320.15	4208.14	3696.7	3465.55	7850.76	3791.03	3023.07	2299.77	2557.41	3513.61	4331.09	2419.91	4987.46	4325.27	7148.47	16075.3	9549.98	10765.9	2707.5	3507.32	4442.91	4992.68	3193.32	2319.22	4118.49	3045.03	3858.93	10221.2	3911.97	2805.44	5035.29	5209.19	5820.32	4588.09	4076.29	4706.58	4516.55	4485.73	8755.93	4550.5	4512.96	4610.23	--	--	--	-
M236T371_POS	1-(benzo[d][1,3]dioxol-4-yl)-2-(methylamino)pentan-1-one	370.761	236.148	77914.7	92879.7	96182.7	99674.7	51635.4	76103.6	11659.7	18375.1	9433.13	20098.1	12994.9	14287.8	97616.7	64329.1	72189.4	106329	78876.7	90457.9	49482.9	23598.7	33980.5	33997.8	24854.7	23008.7	84219.3	84146.6	55944.5	84255.2	73752.9	74828	20032.5	21899.2	12020.5	15400.8	13170.4	18512.7	47379.9	46791	47730.7	47729.3	47513.5	48426.1	--	--	--	-
M84T393_2_POS	1-Aminocyclopropanecarboxylic acid	393.273	84.0443	696588	619196	750262	946184	647834	701763	768224	1.5582e+06	738775	578585	1.25496e+06	540180	613179	465520	479418	729640	608130	1.21015e+06	621222	766237	1.00296e+06	670979	744175	539786	1.14505e+06	1.33045e+06	1.16556e+06	1.29894e+06	492439	1.24893e+06	651075	1.32759e+06	696000	566114	1.00755e+06	1.03675e+06	1.10523e+06	980246	1.10272e+06	959805	1.10502e+06	980737	Carboxylic acids and derivatives	22059-21-8	HMDB0036458	C01234
M552T65_2_POS	1-arachidoyl-2-hydroxy-sn-glycero-3-phosphocholine	65.2375	552.423	57712.2	33495.3	35187.8	27054.9	27935.3	35307.2	28313.1	23199.2	16915.1	18346.3	25470.6	18891.3	7102.34	11962.7	14897.9	8567.01	18172.9	10714.3	7998.35	15038.2	18929.3	13354.8	22811.5	16782	24477.3	22874.3	18793.2	13967.3	24249.8	14901.9	13219.6	10972	25338.9	33615.6	27857	14369.6	22235.6	22242.4	21420.9	20171.6	22781.2	21903	--	--	--	-
M580T185_POS	1-behenoyl-2-hydroxy-sn-glycero-3-phosphocholine	184.526	580.431	18572.3	14136.2	20900.2	15882.3	19993.7	19135.7	8624.84	6617.54	7851	8035.53	12475.3	10185.3	13976.4	11012.3	11580.5	11108.1	12434.5	11746	11345.5	10410	12208.5	11624.1	7668.92	9667.53	13327.4	12141	11797.7	13433.6	11489.5	12092.5	13931.8	15090.2	13415	14120.1	10427.2	16764.4	12210	12198.6	12447.3	12220.7	12434.8	13700.8	--	--	--	-
M412T155_2_POS	1-decanoyl-2-hydroxy-sn-glycero-3-phosphocholine	155.378	412.267	34947.3	33815.5	70970.6	22141.3	9633.02	27672.6	22278.5	20591.7	16247.6	15796.2	15786.2	17411.2	11214.9	7309.55	10637.8	16806.2	10522.6	25908	10132.4	15400.5	16022	10072.7	30050.5	15081.7	18756.1	17113.7	15245.6	12690.9	36995.7	16107.7	17197.6	11784.8	24991.1	18091.6	20652	17088.1	17876.2	21546.5	17822.2	17863.6	17862	18860.2	--	--	--	-
M554T308_POS	1-heptadecanoyl-sn-glycero-3-phosphocholine	308.026	554.314	1153.26	679.541	1176.07	1140.21	841.752	703.767	964.242	964.551	920.833	821.535	937.07	844.592	1687.08	2070.91	1397.77	1688.2	1770.56	1409.5	957.5	1034.99	966.833	1029.6	871.372	846.135	1276.92	1273.94	894.369	1538.12	1506.11	1119.67	1218.55	1098.86	1036.85	937.423	1047.78	934.571	976.809	1027.78	972.889	1009.68	887.922	1009.5	--	--	--	-
M219T247_POS	1-heptanone, 1-(4-methoxyphenyl)-2-(1-pyrrolidinyl)-	246.84	219.126	4339.86	6795.36	8940.16	4882.36	4159.24	5609.82	5277.58	3647.87	3981.41	3983.87	4564.43	3331.72	3787.51	3135.27	3166.19	2976.61	3233.34	2184.33	5343.78	3258.91	7638.3	6257.26	5988.29	6088.07	4616.48	5206.26	3435.37	3252.22	5355.54	2488.25	6100.58	5076.7	6433.84	4696.43	5095.62	4736.47	5094.98	5087.97	5091.9	5394.23	5226.97	4499.79	--	--	--	-
M759T40_1_POS	1-hexadecanoyl-2-octadecadienoyl-sn-glycero-3-phosphocholine	39.573	758.567	691183	849121	390042	597817	818160	753151	2.60362e+06	1.79203e+06	1.78398e+06	971796	1.07754e+06	969489	1.04141e+06	446145	1.04558e+06	1.01328e+06	497378	1.03379e+06	885686	884187	1.00059e+06	1.24332e+06	792742	903547	959332	602228	492994	977815	813812	523148	584566	1.00647e+06	1.13529e+06	933215	980225	957043	924829	943616	1.00125e+06	985346	970830	925092	--	--	--	-
M793T104_POS	1-hexadecyl-2-(8z,11z,14z-eicosatrienoyl)-sn-glycero-3-phosphocholine	103.853	792.593	75623	71282.4	23473.8	72300.3	68835.8	56742.7	78373.3	79551.6	100251	89270.8	68970.9	87692.7	60446.8	88544.2	74178.1	72575.2	73282	74969.7	93533.9	78286	71250.2	64524.4	86591.1	76936.2	62910.1	51365.9	58034.2	62664.3	71183.1	86936.2	97994.2	96099.4	80621.2	81741	87045.6	120563	69521.5	74454.6	69787.9	70616.1	69858.7	69789.7	--	--	--	-
M747T157_POS	1-hexadecyl-2-(9z-octadecenoyl)-sn-glycero-3-phosphocholine	156.631	746.598	5919.93	2731.09	3431.89	1912.1	3689.16	2503.79	18998.3	9632.09	3800.01	4202.61	4131.71	2544.5	2361.7	1792.34	3727.7	3470.64	1123.23	6890.61	2708.03	7164.88	3223.14	4358.02	3181.47	3540.51	2728.38	2354.04	854.089	2909.09	542.442	1698.98	2031.38	3196.06	3946.71	2810.54	1842.13	728.545	3416.99	4226.63	4285.01	4291.92	4215.12	4087.25	--	--	--	-
M242T598_POS	1-hexadecylamine	597.752	242.283	4489.97	4706.14	4624.87	5177.18	3863.52	4954.18	4610.35	5198.17	5324.54	4576.1	4250.28	4299.12	2628.8	4572.91	4952.18	5737.86	4830.97	4274.61	5306.35	6896.16	4479.91	3897.13	4804.97	5378.15	4798.13	5596.36	6668.57	5070.07	4267.23	4731.63	4911.66	4646.38	2393.44	4836.65	1904.4	5148.94	4944.32	4833.5	4824.38	4947.19	4618.24	5227.5	--	--	--	-
M377T36_POS	1-hydroxy vitamin d2	35.601	377.318	12992.4	13026.7	22221.1	21667.2	15196.8	16086.8	11446.1	16189.4	8260.32	8223.57	11953.9	11329.2	9605.99	16412.7	16167.7	9178.2	8858.92	16365.2	16792.7	18635.6	20637.1	12428	21364.4	14321.7	19865.4	10830.8	7813.61	14622.9	11259.6	10963.7	9624.68	11261.4	15468	12744.4	18654.2	12295.4	11121.2	3595.67	11092.1	9843.61	15849.2	9858.91	--	--	--	-
M136T288_POS	1-hydroxybenzotriazole	288.294	136.038	2520.45	2181.28	3609.91	2856.05	2729.12	2533.03	3602.96	3661.95	3811.54	3392.37	3105.56	3494.67	1702.95	2184.91	1725.45	2250.64	2470.1	2364.21	2533.97	3709.96	2943.84	2972.35	4110.45	3114.08	2225.77	2558	2439.52	2198.65	2850.47	2628.38	2327.74	2582.57	3628.55	2454.51	2849.8	3435.05	2731.53	2728.42	2730.74	2732.52	3112.32	2789.23	--	--	--	-
M608T203_POS	1-lignoceroyl-2-hydroxy-sn-glycero-3-phosphocholine	203.412	608.461	5377.96	3847.37	4185.05	5574.69	5325.14	4778.53	3037.43	2176.13	3154.37	2360.64	3072.1	2937.64	2733.19	2108.2	2382.71	2458.59	2461.06	2877.72	6248.8	4497.6	4817.11	4379.45	4089.94	5389.83	2438.78	3710.31	2581.63	3198.67	3341.39	2919.21	3206.86	3960.94	2906.36	3466.24	2449.38	3192.63	3516.9	3414.46	3415.45	3198.11	3479.92	3550.82	--	--	--	-
M282T130_POS	1-methyladenosine	130.076	282.119	203599	162786	243618	167854	177394	184329	156051	131905	145629	117951	144476	153441	47593.8	57222.6	56551.4	49688.6	68868.9	48218	77844.2	186094	170852	121327	228640	144782	55635.8	76497.9	71927	81718.7	100653	56278.7	145349	160002	251547	179911	236271	144824	141231	138465	142298	137972	143587	142212	Purine nucleosides	15763-06-1	HMDB0003331	-
M184T486_POS	1-o-hexadecyl-2-deoxy-2-thio-s-acetyl-sn-glyceryl-3-phosphorylcholine	485.52	184.073	614015	361309	990993	255149	643916	717238	2.70107e+06	2.04202e+06	1.87675e+06	1.50844e+06	1.82762e+06	1.72407e+06	354876	421955	439879	392916	489521	325899	157521	460349	623796	292811	241965	197793	1.58892e+06	1.71305e+06	1.55351e+06	1.28964e+06	2.01219e+06	2.35981e+06	287339	146122	427457	195586	324544	355072	789843	795549	699798	795499	778164	800782	--	--	--	-
M496T137_POS	1-o-hexadecyl-2-o-methyl-sn-glyceryl-3-phosphorylcholine	137.353	496.36	5229.23	5555.62	14060.7	9905.28	4218.97	6916.67	1505.43	1509.62	2203	1730.12	7692.66	1200.36	2298.8	1232.41	3625.49	2301.38	2015.71	2515.47	5891.6	2402.26	5478.94	2425.23	2633.38	1573.77	3407.6	5574.93	6611.35	3885.6	7239.05	6184.98	2388.04	3100.24	1246.03	1471.82	9729.29	2358.43	3879.78	4054.7	3878.84	3447.6	3879.88	3940.32	--	--	--	-
M510T201_POS	1-o-octadecyl-sn-glyceryl-3-phosphorylcholine	200.707	510.377	3237.5	2879.82	7877.39	5428.31	5096.19	4083.38	4518.27	2535.47	2158.88	1860.47	4327.04	3825.55	3095.73	30344	4917.43	28130.9	10160.8	15311	5456.48	1625.51	4181.16	6615.05	2024.39	2417.32	2668.85	13419.6	13259.9	1787.11	4439.76	4788.16	2709.69	3785.79	12825.7	3785.4	2988.22	3925.1	6679.71	6799.76	6593.7	6444.79	6954.33	6800.11	--	--	--	-
M811T39_POS	1-octadecanoyl-2-octadecenoyl-sn-glycero-3-phosphocholine	38.946	810.594	99893.4	128190	117910	115960	99881.9	104399	102580	100458	102888	96049.2	112419	84606.5	118167	95163.9	118984	128413	96792.2	123042	121005	103827	116387	133645	128687	129689	104018	102011	78824.4	106403	81257.4	65221.9	74123.6	109376	108351	104356	99411.7	104372	94020.3	108521	121277	117475	113526	106407	--	--	--	-
M184T77_POS	1-octadecyl-2-acetyl-sn-glycero-3-phosphocholine	77.42	184.095	20521.9	51581.5	33248.7	25217.5	47227.9	54670.5	57005.1	24159.1	34309.3	36546	75384.4	25794.6	112884	23544.7	49529.3	55749.9	3215.32	67550.8	26120.4	108632	102790	44883.3	114033	52170.8	26498.1	75319.5	23068.7	40221.9	90267.5	34653.9	74957.1	42158.3	49601.4	99091.2	97054.6	15979.3	37280.8	37227.6	37981.8	35776.5	72101.8	42653.6	--	--	--	-
M733T134_POS	1-oleoyl-2-myristoyl-sn-glycero-3-phosphocholine	133.505	732.557	25907.9	27677.1	22888.9	24893.9	29742.9	28321.1	43099.7	32128.7	31044.4	34932.6	39348.5	31072.3	23824.8	15029.6	25628	24125.3	23556.9	21831.4	17004.7	26986.8	28095.1	25575.7	26389.7	27826.9	24916.3	28406.6	23548.1	24354.8	26316.1	17958.3	18806.2	30666.1	33257.4	29353.2	30278.8	25179	27785.5	27985.2	28525.3	28527.7	28511.4	28515.8	Glycerophospholipids	-	HMDB0008097	C00157
M339T33_POS	1-oleoyl-2-palmitoyl-rac-glycerol	32.923	339.287	28088.3	88436.1	65563.8	157152	37214.7	119359	26425.9	105961	21884.2	21177.9	149999	17995.1	223207	82579.1	112937	105465	97318.4	109626	12183	142034	131844	155925	127604	107881	27798.6	38717.5	84516.1	96601.2	140842	118980	97408.3	127512	127703	32200.3	99514.3	14714.8	126306	130783	121542	34447.8	130754	130910	--	--	--	-
M560T430_POS	1-oleoyl-sn-glycero-3-phosphocholine	429.682	560.301	1516.34	1001.09	2510.72	1341.42	873.73	1314.61	1682.09	1399.72	2171.1	1863.75	1697.26	1190.68	796.912	875.362	1418.98	949.206	1690.16	790.767	768.827	1307.27	1436.33	1299.49	973.821	799.341	1374.01	1689.01	1336.9	2561	1481.02	1866.06	889.888	991.275	1626.62	1073.53	969.615	1426.49	1199.99	1140.68	1187.63	1187.53	1199.06	1187.39	Glycerophospholipids	3542-29-8	HMDB0002815	-
M502T189_POS	1-oleoyl-sn-glycero-3-phosphoethanolamine	188.984	502.288	4396.55	4977.51	18726.6	5604.84	4060.34	4622.54	12621.2	3908.91	3433.58	2417.72	1458.88	1672.15	1270.87	2874.52	3519.07	3246.25	2591.72	2749.79	6368.33	4972.26	5086.41	3421.79	4010.25	3065.7	3510.55	4085.55	4545.35	5707.98	4666.99	4595.51	4175.71	4152.72	3023.1	3028.52	2668.52	6659.2	5094.49	4187.28	4651.34	4385.32	4554.56	5060.73	--	--	--	-
M666T136_POS	1-palmitoyl-2-azelaoylphosphatidylcholine	136.271	666.454	4453.32	7253.09	8857.99	7234.07	6249.43	4976.52	2908.16	3095.78	3784.92	3678.6	5856.82	4438.49	3972.23	3658.09	3816.86	3470.95	4995.36	5513.15	3638.32	6052.22	6404.72	3619.91	5165.04	4214.26	2172.67	2832.47	2954.55	2954.71	4692.95	2805.4	3646.14	5301.16	6220.56	5455.15	4513.69	2751.09	4782.5	5015.28	4717.58	4714.85	7377.62	4697.5	--	--	--	-
M807T39_1_POS	1-palmitoyl-2-docosahexaenoyl-sn-glycero-3-phosphocholine	38.947	806.562	60003.2	68330.4	59779.9	47921.9	67073.5	68583.8	65196.1	56740.2	58168.3	48670.8	72645.2	33708.1	71641.1	63560.1	60480	68738.9	51443	78932.2	73543	59083.6	58857.8	72283.3	69500.1	64786.1	63512.3	46210.1	44039.9	71774.5	42090.4	35106.1	45506.4	77375.7	59112.9	48163	55181	43737.7	65558.2	65601.6	69189.1	69253.9	65977.6	70133.4	Glycerophospholipids	-	HMDB0007991	C00157
M615T51_POS	1-palmitoyl-2-linoleoyl-rac-glycerol	51.192	615.493	29327.8	27120.5	21390.9	32299.8	28627.1	33277.1	20527.1	23035.7	28386.7	22195.1	3869.14	25641	17769	14569.8	22245.5	19241	21729.6	16526.8	17131.4	23613.6	24395.9	19743.5	25389.7	20026.4	18555.2	18701.4	17710.2	16059.2	22795.3	18022.9	4100.69	21204.2	23881.2	21523.1	22285.7	17119.6	23454.6	23246.5	23294.1	23351.5	23057.7	6453.19	--	--	--	-
M618T50_POS	1-palmitoyl-2-oleoyl-sn-glycerol	50.2155	617.509	10489	9910.43	5465.78	10478.5	8132.99	9268.91	8073.23	9412.35	10230.8	7298.26	7555.49	8719.07	6519.56	4512.32	6519.25	6709.69	5867.34	5810.58	6137.01	8972.87	9538.42	7481.12	9543.63	7791.61	6295.38	5541.66	5497.9	5254.9	7219.06	5081.46	6787.56	9059.83	8667.96	9526.07	9890.19	7059.79	8020.51	7813.73	8105.35	7958.19	7790.44	7795.74	Glycerolipids	-	HMDB0007102	-
M719T171_POS	1-palmitoyl-3-oleoyl-sn-glycero-2-phosphoethanolamine	170.741	718.536	3012.01	2251.61	2678.45	2943.21	3625.62	3030.57	6614.56	4647.19	5830.52	5457.87	5882.67	4462.34	2834.56	2282.34	3625.29	3109.19	2881.93	3092	3837.72	4383.69	3758.61	1643.43	3295.74	3948.04	3396.37	2827.5	2899.02	2748.64	3156.38	3582.7	2719.51	3749.17	1298.19	2076.11	3854.99	4439.64	3557.57	3730.89	3641.87	3700.86	4280.28	3642.16	--	--	--	-
M496T193_2_POS	1-palmitoyl-sn-glycero-3-phosphocholine	193.431	496.338	479227	765459	987005	597303	723815	488965	892133	447720	580248	292532	459539	416575	205903	158639	237358	222771	175334	177202	257539	404314	273202	245773	590334	417737	307004	266555	318514	285830	294377	479157	201794	202207	353420	250008	331856	439261	382249	399600	407623	399822	403652	403587	Glycerophospholipids	-	HMDB0062541	-
M313T159_2_POS	1-Palmitoylglycerol	159.218	313.272	35058.1	42873.2	25964.7	47204	36929	44925.3	23902.4	24785.8	24840.3	31133	29796.7	23835.8	28371.6	19211.6	31865.5	32709.8	33394.2	30501.1	28611.6	41373.6	36460.5	37568.3	55980	48768.8	18161.7	24188.4	17772.4	21156.3	17941.9	16237.8	22438.4	35824.8	43045.9	30745	41895.4	31186.3	28737.8	38738.1	34110.3	33272.2	34125.5	32752.4	Glycerolipids	32899-41-5	HMDB0011564	-
M135T100_POS	1-phenoxy-2-propanol	100.432	135.091	50356.8	62299.8	51332.8	49286.3	53300.6	46713	54154.5	9829.05	53795.3	45135.8	48807.1	46729.4	54501.9	37869.3	49914.7	15523.7	49593.9	20100.9	25909.6	47431.3	41901.6	8400.5	50018	45201.9	48337.6	52957	46022.7	42412.4	15139	43509.9	45261.8	49207.1	55138.3	53124.3	51292.4	43591.4	48838.3	49594.9	50555.6	51524.6	52119.8	49885.5	--	--	--	-
M105T176_POS	1-phenylethanol	176.434	105.069	4031.5	5821.81	6993.28	3406.9	5820.9	3685.76	8344.38	9241.96	6857.11	15440.9	12089.1	9485.1	7187.33	5233.42	8880.2	6753.12	8077.94	9063.12	3251.12	6695.87	1506.62	2775.92	2549.08	3348.69	6608.7	7584.12	6459.77	5848.51	8863.08	6180.83	5110.06	6584.75	5095.67	6930.52	4135.05	8254.72	6570.61	7298.97	6575.95	6686.75	6686.75	6572.43	Benzene and substituted derivatives	98-85-1	HMDB0032619	-
M216T231_POS	1-pyrrolidineethanol, .alpha.-phenyl-.beta.-propyl-	231.066	216.169	487.286	768.307	396.961	400.161	308.545	601.508	669.747	466.293	412.28	497.879	765.873	472.458	1902.03	786.735	1424.78	566.59	575.563	699.282	565.151	647.593	469.729	1291.96	452.875	361.303	490.629	1180.95	702.636	797.975	1063.2	606.093	453.187	614.005	496.271	514.866	538.325	612.504	740.854	731.687	675.06	658.658	659.154	658.579	--	--	--	-
M835T39_1_POS	1-stearoyl-2-docosahexaenoyl-sn-glycero-3-phosphocholine	38.937	834.59	36475.5	44020.3	48268.4	37650.3	35334.1	44519.8	42297.6	36502.1	40071.5	31992.5	35988.8	27015.2	37552.9	43568.6	46603.9	40770.4	39886.2	35284.2	43871.3	43015.2	43385.9	41417.7	43787.1	46450.9	36982.9	29719.8	26303.6	44109.4	28975.5	24547.8	26700.7	36475.8	41416.3	35605.2	35978.6	32135.3	46650.3	41290.6	46114.8	46819.7	44005.4	43738.9	Glycerophospholipids	-	HMDB0008057	C00157
M524T189_POS	1-stearoyl-2-hydroxy-sn-glycero-3-phosphocholine	189.357	524.367	19556.5	24292.6	46610.5	21229.3	31848.4	21719.5	124231	37144.5	22057.1	18444.7	26839.9	11768.3	14772.1	11577.6	18041.7	17656.9	10510.7	13441.1	20507.8	19730.1	21409.9	19621.5	16843.2	16050	23342.7	16001.2	16914.4	19282.5	17889.9	20202	14653.9	14968.1	16304.7	11900.1	13146	16616.5	21488.9	22576.2	25717.6	23515.1	24582.4	22623.9	Glycerophospholipids	-	HMDB0010384	C04230
M482T214_POS	1-stearoyl-2-hydroxy-sn-glycero-3-phosphoethanolamine	213.522	482.346	3499.77	8348.82	7373.29	6424.53	4524.71	4138.03	1237.36	2300.5	1815.54	1808.84	6188.57	4202.44	10475.1	296187	21585	129999	60702	86234.5	4599.39	2619.03	3299.61	7811.89	2338.01	915.972	4571.47	49203.2	33421.2	7803.67	24537.9	12892.2	1839.99	3988.8	14611.6	6055.07	3978.95	5189.55	22205	23016.1	22367.8	22206.5	21910.2	22943.7	Glycerophospholipids	-	HMDB0011130	-
M524T223_POS	1-Stearoyl-sn-glycerol 3-phosphocholine(LPC(18:0))	222.835	524.354	5493.33	6430.42	9086.33	5092.61	4698.06	4617.37	1947.89	3235.45	3090.63	3025.11	4020.53	2502.54	6007.96	12195.8	7350.69	15181.9	11064.9	16414.6	3140.04	3084.14	2681.86	2871.35	3048.92	2948.05	4554.11	7586.58	17345.9	4427.23	5174.11	7376.14	3271.3	1819.05	6810.54	3873.21	3243.94	2588.34	5306.22	5509.51	5582.33	5603.5	6035.31	5554.35	--	--	--	C04230
M779T39_POS	1,2-di-(9z,12z,15z-octadecatrienoyl)-sn-glycero-3-phosphocholine	38.963	778.535	56576.6	33406.1	63884.2	54379	41826.2	59657.4	81987.4	65836.2	55457.7	40043.7	69804.9	46351.9	32939	18539.5	20975	32435.8	34053.3	19976	28113.5	57700	54794	65816.5	55757	59000.7	35977.4	34657.2	30481.5	31821.8	27728.4	43967.3	27679.1	32292.4	60217.4	48940.6	51453	28178.3	49155.8	46274	45292.6	48321.6	45359.6	45312.4	--	--	--	-
M72T305_POS	1,2-diamino-2-methylpropane	304.683	72.08	146339	108558	184910	108458	101428	114988	121571	186076	113804	117385	119958	116685	50581.9	121809	65199.4	58114.2	97450.9	83192.7	99661.4	140719	133287	84164.3	146110	111717	71029.9	135713	128381	91928.2	104364	126611	144724	119427	163703	115540	124871	139606	115344	132967	112007	112323	117419	116341	--	--	--	-
M551T33_POS	1,2-dihexadecanoyl-sn-glycerol	32.799	551.499	37040.4	18810	27315.8	12970.4	19670.1	9409.81	40607.2	40274.3	16235.9	16893.6	12013.8	12139.8	17174.6	16437	16024.4	21060.5	20965.2	30525.3	15549.5	8189.35	22325.5	29928.2	16514.6	33396.4	22552	33775.4	15812.4	11923.4	32394.8	12844.1	29378.6	20724.5	29515.4	14059.4	11050.1	18361.8	24427.7	15812.3	16195.5	18062.4	16064.1	18208.5	--	--	--	-
M327T244_POS	1,2-dihydroxyheptadec-16-yn-4-yl acetate	244.198	327.235	6678.04	896.145	8950.06	1101.56	6762.7	7112.48	4039.32	2728.9	3573.53	1085.99	1275.88	3939.37	1755.47	3140.4	1486.53	1487.54	1799.09	1670.51	1824.37	2890.25	2276.74	3660.54	5285.48	5337.27	2682.17	1876.67	1538.26	3897.86	4893.47	693.16	7112.21	8219.45	7954.21	7561.86	6571.65	7213.39	1798.66	1812.34	2112.8	2055.9	1796.51	3516.24	--	--	--	-
M622T155_POS	1,2-dilauroyl-sn-glycero-3-phosphatidylcholine	155.353	622.439	3635.01	1503.12	6551.67	1836.38	5014.47	4025.91	4383.71	3914.57	1932.62	3199.49	4190.13	2568.36	2111.27	2141.68	3219	3197.91	591.231	2853.89	3021.45	2953.88	1588.41	3686.68	4447.08	3232.81	4255.24	2460.47	2279	3172.74	2556.06	2753	1429.86	3434.57	2916.25	2542.06	3337.62	2956.78	5013.54	5010.91	2107.55	4997.46	4997.71	4989.01	--	--	--	-
M741T56_POS	1,2-dilinoleoyl-sn-glycero-3-phosphoethanolamine	56.089	740.516	35738.5	32795.7	44177	37691.2	29552.4	43213.1	44588.3	54831	55236.7	33717.7	52553	37231.4	29892.9	70032.6	41280.4	36163.1	31551.6	30686.3	52270.5	34057.2	36287.5	49214.6	33561.4	52515.3	47505.4	38985.4	35705.7	29884.2	32195.7	248048	43304.8	32692.4	39497.5	32594.9	40207.5	34996	34921.2	35319.4	31280.7	35730.5	36197	35947.5	--	--	--	-
M164T218_POS	1,2-dimethoxy-4-(2-propenyl)benzene	218.311	164.069	97493.2	135972	154143	112580	97148.2	99799.8	66332	75659.6	70450.7	75526.5	78607	63421.5	92319.2	96316	89378.2	97899.7	93839.1	88816	84659.8	104391	80110.4	77330.5	111858	72366.2	97811.7	94764.3	84288.6	102141	82941.8	92147.9	121812	97210.9	127207	103539	99040.4	86851.1	99280.7	101498	96643.9	100045	102829	101312	Benzene and substituted derivatives	93-15-2	HMDB0031864	C10454
M787T144_POS	1,2-dioleoyl-sn-glycero-3-phosphatidylcholine	144.352	786.599	476787	557241	540039	438034	764622	533681	1.22012e+06	542058	594308	683750	587587	602849	612734	398180	648504	640161	518714	674149	632996	572917	608883	782030	594900	671091	776824	654248	485255	626393	719797	400565	416765	672726	921532	863764	701441	752660	521338	574345	753950	599901	659191	686454	--	--	--	-
M1067T394_POS	1,2-dioleoyl-sn-glycero-3-phospho-(1'-myo-inositol-3',4'-bisphosphate)	394.236	1067.44	943.966	1030.95	1899.56	883.715	935.623	998.58	1153.86	1123.59	1184.8	806.088	708.905	669.377	755.915	880.122	1034.76	828.617	671.815	678.272	1176.72	828.372	1202.6	1008.54	721.522	771.867	886.203	869.67	1073.92	1456.25	715.451	1092.15	745.715	776.433	1012.7	829.732	948.268	621.848	938.617	893.055	1047.95	939.682	877.189	800.559	--	--	--	-
M864T193_2_POS	1,2-dioleoyl-sn-glycero-3-phospho-(1'-myo-inositol)	192.574	863.56	2324.05	2456.09	2389.62	2127.06	2893.54	2473.6	4278.53	1978.68	2392.27	2371.73	2699.93	2368.44	1839.2	781.528	1915.51	1600.91	699.115	1595.52	1742.7	2196.36	2208.74	2816.01	2410.6	2310.69	1272.94	1912.94	1932.5	1882.15	2134.23	1969.35	812.104	1500.83	2587.56	2461.33	2591.22	2089.59	2500.55	2498.8	2625.43	2500.34	2566.07	2499.81	--	--	--	-
M767T183_POS	1,2-dioleoyl-sn-glycero-3-phosphoethanolamine	182.758	766.54	6772.1	3771.61	3044.66	5963.07	5527.66	6538.04	2435.52	1942.54	2859.45	2309.54	2413.3	1869.24	1518.94	1094.27	1400	1193.7	1028.28	1315.66	8054.92	10745.6	8297.08	9279.77	6210.62	9548.23	3770.88	3740.6	4449.06	3559.57	3485.79	3372.74	1644.37	2469.11	3058.23	2306.34	1762.9	3363.01	4064.74	4067.62	4305.33	4138.75	4167.99	4066.13	Glycerophospholipids	-	HMDB0009059	-
M339T145_POS	1,2-dioleoyl-sn-glycerol	144.922	339.287	9448.22	16611.5	59959.2	25428.5	18532.5	18392.6	5464.82	4551.8	4170.05	5077.55	5074.94	4880.4	4143.44	6145.71	14769.2	1783.12	3925.7	5768.71	23426.7	7751.49	13403.5	7919.39	10616.8	8443.44	3304.75	15121.1	13126.6	11709.1	16483.1	11763.3	8884.62	8932.37	25155.4	8832.44	7764.48	17372.2	12323.3	14096.5	15430.1	21443.1	14275.3	14248.5	--	--	--	-
M753T183_POS	1,2-dipalmitoleoyl-sn-glycero-3-phosphocholine	182.853	752.524	7958.78	4397.12	4589.07	7645.46	6537.3	7432.95	1938.77	2194.38	2241.7	2471	2602.82	2007.06	1497.38	1357.92	1357.61	1132.94	1415.31	999.898	9274.13	11625.3	7766.72	9930.1	6921.02	11621.8	3648.38	2091.99	2831.35	2834.1	2234.1	2124.86	2019.72	2802.49	2908.65	2385.08	2115.24	2953.81	3728.14	4070.79	4234.67	4098.95	4003.63	4002.79	--	--	--	-
M850T198_POS	1,2-dipalmitoyl-sn-glycero-3-phospho-(1'-myo-inositol)	198.441	849.511	26178.8	26580.4	43178.6	22128.5	28795.4	26568.8	30550.9	26646.1	26696.9	20685.5	26686.4	24251.5	10392.9	12885.5	13632.4	11172.4	13774	9475.05	13242.4	23232	31501	18345.8	23672.1	17859.7	17167.9	18412.9	18512.2	20867.7	22514.1	19270.1	18742.7	21826.6	26876.1	23218.7	23394.2	20701.6	20791.2	22475.5	22303.9	22476.8	22303.5	22476.8	--	--	--	-
M721T81_POS	1,2-dipalmitoyl-sn-glycero-3-phosphoethanolamine-n,n-dimethyl	81.3675	720.535	7454.71	7689.43	5670.93	6370.83	6446.31	6865.61	7399.89	7861.85	7785.58	6634.89	9960.94	8685.98	6408.45	14417.2	9446.35	16540.4	8277.42	13500	9329.46	6574.35	5427.33	10300.6	8591.24	6946.34	5211.02	6821.51	8626.79	6761.52	7911.68	11101.5	8604.81	9612.09	10177.7	10374.6	8706.44	8437.53	8183.33	7929.41	7925.58	7927.67	9861.17	8172.05	--	--	--	-
M707T149_POS	1,2-dipentadecanoyl-sn-glycero-3-phosphocholine	149.236	706.533	4805.34	4208.33	7110.8	4797.13	5417.42	4917.36	27535.5	14857.8	7732.46	6274.78	4956.45	3298.24	4153.19	3235.55	5175.56	5459.76	3301.7	5400.2	5712.32	5273.53	6068.04	5853.48	2196.46	5915.28	5004.15	3851.68	5471.56	5919.76	5591.2	5080.46	2979.07	5823.27	4222.65	4351.24	3739.75	3443.47	5545.89	6314.52	6557.31	6573.89	5640.3	8614.96	--	--	--	-
M131T102_POS	1,2,3,4-tetrahydro-1-naphthylamine	102.378	131.105	6360.68	6081.84	10833.7	9253.52	6684.64	4160.6	4409.22	2538.11	3525.45	7559.23	10234.9	3934.51	5756.72	3081.49	5266.38	5352.87	4457.01	8447.35	6541.91	6228.34	10795.7	14599	5697.92	12865.7	4401.74	5251.6	4093.16	10433.2	4768.98	3793.01	6972.96	15537.1	4734.31	6425.3	10284.5	9865.99	6193.8	5180.55	7665.15	5770.25	5812.24	6184.56	--	--	--	-
M419T195_POS	1,4-bis(p-tolylamino)anthraquinone	195.37	419.186	2272.8	2651.95	2733.4	2402.9	3292.21	2373.37	2751.66	2301.2	3476.86	3868.09	2953.86	4046.47	2523.94	2666.55	3354.95	3637.05	2966.56	1860.99	5195.88	4772.6	4584.79	4270.71	4011.12	4411.98	1461.31	2190.5	3241.66	2557.1	2190.6	1732.75	2971.69	5323.16	3153.69	4696.72	4250.35	5148.8	2878.88	3106.33	3385.99	2796.11	2496.06	3466.45	--	--	--	-
M159T176_POS	1,4-naphthoquinone	175.795	159.027	100626	46999.5	51777.9	76187.9	72294.2	56808.4	224749	234546	303051	288693	101500	148493	81416.5	80535.7	90225	111881	94224.2	151259	61318.3	56607	37962.9	37111.3	44752.8	79471.7	123685	130840	119889	48323.6	85095.8	75232.4	48335.1	86328.9	72788.5	84234.8	65862.5	99304.8	83518.8	92456.8	96112.3	95275	95271.9	95218.5	--	--	--	-
M125T234_POS	1,5-diazabicyclo[4.3.0]-non-5-ene	233.898	125.106	8849.44	9203.75	13743.5	8111.68	9021.16	9871.13	8637.96	7643.33	6610.88	6748.27	8087.77	6157.01	6516.36	6746.07	7762.92	7754.5	6800.28	7553.42	7718.16	7444.17	9371.82	7108.99	7296.85	5901.53	6693.24	6945.23	6606.19	5792.09	6424.2	5425.59	6792.24	6636.07	9410	6302.54	8436.99	6326.68	8224.75	9173.64	8219.21	8079.65	7671.03	8062.13	--	--	--	-
M86T486_POS	1,5-pentanediamine	485.639	86.0953	6151.78	4153.14	7551.21	3435.12	5860.51	5832.87	13434.2	10303.9	9471.33	9271.13	9403.95	8246.38	3911.06	6048.54	4587.06	4079.8	4857.95	4589.83	3124.4	4973.63	6761.4	3828.57	3833.3	3663.4	9049.87	9102.31	8575.54	6843.73	11286	10089.3	3901.96	3435.16	4560.31	3594.9	4057.3	3605.77	5654.35	5454.95	5186.48	5682.42	5675.2	5888.37	Organonitrogen compounds	462-94-2	HMDB0002322	C01672
M643T451_POS	1(2h)-pyrimidineacetamide, n-[(1s,3s,4s)-4-[[2-(2,6-dimethylphenoxy)acetyl]amino]-3-hydroxy-5-phenyl-1-(phenylmethyl)pentyl]tetrahydro-.alpha.-(1-methylethyl)-2,4-dioxo-, (.alpha.s)-	450.551	643.337	1460.6	1030.45	3084.48	741.586	1132.62	1473.52	1669.87	1401.16	1321.94	1895.91	1979.45	1224.78	994.36	619.034	1642.42	680.432	1208.82	814.595	1300.27	875.306	1430.59	1278.03	767.32	1103.27	1481.03	2467.55	1189.95	1156.02	1224.63	1402.34	1623.73	1344.2	1121.43	1371.04	1314.38	1316.31	1212.11	917.107	1026.41	1075.18	1026.33	1276.23	--	--	--	-
M567T404_POS	10-deacetylbaccatin iii	403.959	567.216	947.394	1037.52	1419.11	1161.81	669.582	907.156	1090.82	971.424	1072.48	987.964	1058.43	995.761	925.447	1266.08	590.32	505.563	968.571	1186.55	1115.66	1195.98	1366.47	868.877	1010.48	928.652	867.987	920.648	731.587	882.885	1127.46	846.517	1058.99	809.15	1043.94	895.262	876.391	911.963	805.48	883.929	886.284	886.524	838.362	701.715	--	--	--	C11700
M383T206_POS	10(s),17(s)-dihydroxy-4z,7z,11e,13z,15e,19z-docosahexaenoic acid	206.211	383.201	34778.8	25754.5	19255.5	23510.9	30750.1	27854.7	34850.2	30194.9	37849.6	28717.6	28820.1	29180.5	8256.82	10161.9	17972	9421.32	14775.1	9947.9	16848.3	30494.9	28149.8	19664.8	29301.4	30170.3	23420.3	22634.8	21106.2	16542.1	17599	20366.5	17739.6	19165.9	39173	28092.1	41893.1	21035	26436.8	27296.1	29152.3	27290.9	26803.6	27288.8	--	--	--	-
M467T449_POS	11,17-difuroatemometasone	449.46	467.173	1335.61	1574.72	770.066	1214.51	1478.58	1323.5	1222.39	1111.32	1102.27	1095.48	1289.08	935.654	1380.5	1402.85	1323.57	1196.41	1211.9	1151.58	1024.12	1338.59	1315.58	780.247	1066.9	1070.97	823.804	707.056	1195.91	760.685	522.292	1251.96	1504	1247.59	1381.47	672.317	1175.76	478.441	1269.16	1221.15	1246.21	1279.8	1265.76	1269.05	--	--	--	-
M295T55_POS	13-keto-9z,11e-octadecadienoic acid	54.961	295.227	1.21076e+06	968127	1.53947e+06	742490	893014	1.07868e+06	1.41013e+06	1.42744e+06	1.12092e+06	1.20178e+06	1.07196e+06	953193	743675	727597	940135	895498	955327	833670	489580	665861	578786	549530	650628	761071	1.38803e+06	1.55106e+06	1.16792e+06	1.13511e+06	1.25553e+06	921502	513884	521736	637645	695797	644899	552713	998835	958525	1.00056e+06	991870	998933	992002	Fatty Acyls	-	HMDB0004668	-
M499T377_POS	13,14-epoxyfluprostenol isopropyl ester	377.272	499.237	11681.9	5460	18656.6	8202.75	10418.2	10322.4	3313.33	2704.74	2914.47	2962.8	3267.65	2890.29	4846.3	4376.56	4109.09	3912.31	3051.25	5429.46	6458.44	3103.84	3636.85	5172.93	2989.32	4706.13	9199.61	7875.44	10709.8	9873.91	5555.2	5116	4269.35	5969.98	5121.37	3448.74	3860.04	5611.87	5868.44	5521.48	4165.1	5535.14	5087.69	5526.91	--	--	--	-
M443T219_POS	15-acetoxyeremantholide b	219.097	443.185	2186.85	2815.19	1245.55	959.201	1708.45	1942	1652.24	1322.8	1067.23	1518.37	1704.96	1053.13	2158.72	1847.68	1779.26	1361.13	1345.28	1586.18	1728.36	1707.47	1761.58	1681.46	1853.47	1540.58	1551.22	1556.48	1806.54	1574.81	1867.12	1444.96	1533.68	1776.05	1902.36	1527.32	1724.97	1471.51	1684.85	2078.96	1859.23	1845.5	1861.17	1689.32	--	--	--	-
M284T125_POS	15-deoxy-goyazensolide	125.314	284.329	18590.5	14554.2	26341.7	18002.4	37053.4	18476.3	19837.5	15098.8	18422.9	16182.3	24792.2	21190.5	38570.5	19215.6	29555.2	40422.2	34289.3	31738.3	12469.3	33281.3	25713	22443.5	17916.8	39270.3	18453.3	19370.4	18512.4	17350.8	21284.2	20899.4	14898.7	29166.2	19389.5	16563.4	19669.2	29403	25756.5	25549.5	26080.2	25330.1	25547.6	25757.4	--	--	--	-
M396T74_POS	15-ketobimatoprost	74.123	396.273	229256	181240	292235	188295	166957	214247	115439	109600	97684	75612.6	85494.1	82652	63448.3	51155.8	82907.5	61954.1	72604.1	58719.4	51233.3	99800.6	101102	71971.7	108321	81364.8	74636.8	74662.7	66398.6	79155.5	90129.5	63491.9	64210.8	68817.2	134256	110795	173227	102986	105323	105630	105277	104321	105278	106218	--	--	--	-
M499T347_POS	15-ketofluprostenol isopropyl ester	346.818	499.237	6997.79	5191.73	8392.58	5759.7	8227.15	6032.99	5673.05	3088.45	2912.44	3119.59	4023.52	4635.29	4405.48	4287.29	4489.2	5487.42	4178.15	5018.14	7573.1	5838.06	4307.86	5425.94	4234.84	5503.89	5985.18	7708.61	5599.8	5706.31	6259.67	5439.69	5138.06	6750.28	5829.58	5643.49	4643.8	5370.57	5201.78	5144.09	5201.36	5243.85	5201.95	5570.62	--	--	--	-
M375T154_POS	15-ketoprostaglandin f2.alpha.	154.417	375.21	12843.8	2834.53	11734	11927	12676.2	6964.59	7105.96	14326.2	9094.84	6933.14	9300.81	9990.86	5612.79	11324.1	7478.31	5347.36	5840.68	6186.67	7796.68	6396.03	8439.49	9359.56	5827.1	5746.49	9080.85	10124.7	7633.52	7862.03	17034.5	5255.95	5343.47	7811.88	7179.08	7374.35	11237.8	6820.82	9992.54	7753.49	8146.15	7592.23	7610.6	7588.71	Fatty Acyls	35850-13-6	HMDB0004240	C05960
M305T33_POS	15-oxo-11z,13e-eicosadienoic acid	32.912	305.246	27101.4	21262.7	37306.5	4636.5	10976.9	21660.1	10547.3	11414.6	21632.3	22989.4	20762	10192.6	17626.1	14105.5	16747.3	11158.9	10979.1	16604.5	29932.2	9602.89	23487.7	22854.6	11531.2	26631.6	108535	44298.4	36390.1	9163.08	13933	46054.5	23816.3	24573	14073.9	20464.8	22538.3	5608.76	12189.3	11649.6	11531.1	11533.6	12625.2	10437.4	--	--	--	-
M378T250_POS	15(s)-15-methylprostaglandin f2.alpha. ethylamide	250.079	378.298	2934.43	3771.63	2839.61	1295.82	2589.8	2670.07	1568.45	1343.27	1252.96	1616.79	2410.11	2125.6	1809.1	17987.2	4275.01	17289.5	8721.93	10392.1	5044.86	1426.63	2703.71	4080.2	1354.59	1316.52	1330.97	6949.67	10658.9	3668.66	2589.44	5137.12	1053.91	1639.64	9197.47	1594.11	1395.71	1889.71	3320.79	3961.43	3913.5	3537.1	2985.16	3356.24	--	--	--	-
M323T33_1_POS	15s-hydroperoxy-11z,13e-eicosadienoic acid	33.238	323.256	9950.92	6676.11	10009.4	14012.9	13506.4	8253.15	29426.7	16673.7	15791.2	10446.9	15037.3	15499.6	37922.4	41649.9	42172.2	30284.2	30637.3	44056.6	15338.1	16664.7	12219.6	2984.31	13440.8	5893.66	330895	121401	44256.4	16363.3	28166	42671	15785.4	15105.4	12647.9	12936.3	13183.9	16594.4	27900.3	29220.6	25848.7	27428.9	27024.1	27016.8	--	--	--	-
M295T103_POS	16-Hydroxypalmitic acid	102.625	295.226	445466	496367	346453	213295	431260	286689	1.29317e+06	1.53481e+06	2.0938e+06	1.25399e+06	1.04283e+06	1.04723e+06	334578	408835	380680	502081	584572	492632	430392	557565	305892	289994	471569	385509	718498	959211	664164	613875	798440	1.04649e+06	556413	746777	651072	564733	517072	576352	644220	742837	627562	627319	627743	645118	Fatty Acyls	-	HMDB0006294	C18218
M444T262_POS	16-phenoxytetranorprostaglandin f2.alpha. cyclopropyl methyl amide	262.228	444.279	2033.84	1908.06	4078.55	1243.02	974.387	1353.5	1332.5	2120.35	2435.61	1227.47	1307.54	1301.12	1310.18	1258.22	1624.92	1189.72	1248.03	637.067	1164.15	2367.21	1659.44	956.276	1673.08	1010.09	2627.51	2111.69	1335.83	2731.72	2198.03	1769.13	2017.54	1809.69	1476.53	1636.55	1227.89	1098.35	1117.53	1369.91	1439.5	1365.09	1812.57	1441.46	--	--	--	-
M404T201_POS	16-phenoxytetranorprostaglandin f2.alpha. methylamide	201.193	404.226	13288.6	16108.2	9565.9	9710.27	15577	13829	5908.3	3970.61	8920.16	5387.99	6177.71	6467.26	3778.52	5920.5	6824.03	2871.27	7955.35	2822.64	5418.9	14982	9414.41	10589.7	11066.9	5174.93	3416.89	2575.92	3208.19	4831.19	5182.06	3796.27	9739.69	5709.81	8084.02	4936.86	8279.04	3295.35	9562.32	9576.98	9873.94	8037.43	9884.61	9879.55	--	--	--	-
M395T364_POS	16-phenyltetranorprostaglandin e2	363.911	395.159	839.316	1985	1286.57	2310.18	2230.81	1987.03	2102.8	331.729	1348.84	1813.52	2373.85	2157.24	1626.24	2032.7	467.596	1404.81	1813.91	1948.86	1428.29	1877.78	544.239	1944.79	495.322	1736.2	1184.05	391.824	1328.32	2218.36	1769.95	1566.91	1999.81	584.434	399.184	1627.26	2168.44	649.594	810.904	850.985	921.486	767.643	1169	984.204	--	--	--	-
M452T226_POS	17-phenyltrinorprostaglandin f2.alpha. cyclohexylamide	226.471	452.32	18685.7	21950.7	36535.2	18166	21827	33425.8	16326.8	11691.3	7268.51	23617.6	30366.5	15902.7	37801	28395	27312.9	41248.1	37308.4	56184.5	18769.4	11172.2	11203.8	15417.9	7487.97	11304.8	22911.5	43082.7	40447.3	37693.9	36851	23482.3	20164.7	31478.5	15990.8	24681.3	21550.4	16526	25278.9	24887	24889.4	24740.1	24196.6	24203.8	--	--	--	-
M366T179_POS	17-phenyltrinorprostaglandin f2a methylamide	178.965	366.234	10697.3	9193.91	15215.2	10737.7	12199.5	10245.6	17092.8	14201.6	11364.5	10813.6	12741.8	10807.3	7860.5	6210.06	8136.72	6778.74	7365.73	6561.21	8521.08	10240	10871	8662.44	9453.54	9258.31	12214.9	18454.7	11120.9	12587	13605.3	10219.1	7395.54	10017.5	7543.51	10294.4	7998.64	10264.1	10802.1	11156.1	12334.5	11147	10805.9	10808.7	--	--	--	-
M441T256_POS	17-trifluoromethylphenyl-13,14-dihydrotrinorprostaglandin f2.alpha.	255.54	441.226	863.34	3041.63	3485.74	1188.04	3126.4	2260.73	1513.67	1303.53	1408.84	1842.85	2158.81	1514.87	1108.32	1192.41	1521.65	1732	910.662	2258.56	2376.21	1134.87	792.239	2142.62	1842.64	2187.29	2580.03	2568.04	1031.22	1493.8	2317.96	2657.79	1668.36	2527.71	910.96	1625.73	1187.09	2758.39	2004.85	2132.38	2123.05	1672.78	2761.6	1844.68	--	--	--	-
M481T105_POS	17-trifluoromethylphenyltrinorprostaglandin f2.alpha. isopropyl ester	105.189	481.26	5994.12	5787.06	7693.47	4141.7	4261.57	4813.85	4730.14	4690	3685.54	4042.86	6168.44	3907.64	57635.6	50237.3	30016.6	63374.1	74369.6	35306.7	6155.45	8131.55	16390.6	40524.7	3415.53	46795.2	5214.26	6648.17	5371.36	4819.49	5699.25	4296.27	2520.27	3419.75	3700.15	3346.28	3597.13	3351.41	15397.6	13656.8	13153.5	12686.6	12623.4	12698.5	--	--	--	-
M453T97_POS	17-trifluoromethylphenyltrinorprostaglandin f2.alpha. methyl ester	97.308	453.207	3643.83	3326.98	4418.92	2918	2661.91	2963.29	2505.87	2287.24	2122.14	2108.72	2307.13	2098.53	28667.1	33434.8	14961	35168.6	26008.1	13908.1	4053.41	6802.41	9224.12	24294.9	3046.44	26963.6	2785.26	2490.86	2138.15	2147.95	3150.21	2389.73	2283.04	2481.04	2539.6	2328.44	2287.8	2607.38	6657.24	5351.91	5605.36	8659.99	6674.38	6657.15	--	--	--	-
M85T261_POS	1h-1,2,4-triazol-3-amine	261.079	85.0752	37411.3	56129.3	61872.8	40693.1	40443.7	42104.7	27205.6	26473.8	22950.8	28243.2	32377.7	28509.5	30340.1	24765.9	24756.7	35826.2	27320.4	34161.5	34524.4	30586.5	26692.4	37105.9	28210.8	27068.8	57766.1	65215.3	68890	73051.2	55164.2	66099.7	46288.5	58588	45451.8	55833.5	49257.9	47536.8	43258.1	43254.6	42769.9	42920	43257.6	43258.6	--	--	--	-
M171T132_POS	1h-3-benzazepine-7,8-diol, 6-chloro-2,3,4,5-tetrahydro-1-phenyl-	131.793	171.027	47142.3	35805.6	77706.8	51480.9	52988.7	48090.9	1076.88	1209.97	1062.85	1464.93	1440.29	1336.73	1122.03	1487.92	1304.22	1358.69	1731.78	1272.04	31065.5	42133.3	30387	30616.1	38689.6	37415.1	644.801	1461.64	2471.75	2285.11	1653.55	1622.87	1605.95	1311.75	1331.55	1309.12	1288.6	7917.79	17877	17881.9	17702.2	17068.2	17923.4	17567.7	--	--	--	-
M366T247_POS	1h-indole-1-pentanoic acid, 3-[2-(2-methoxyphenyl)acetyl]-	246.832	366.175	2029.18	4745.36	767.159	2285.37	4193.29	815.886	3393.65	2661.15	1686.8	3106	2681.44	2832.35	3053.88	2591.26	3108.88	2802.03	2413.01	2145.01	2729.85	3433.39	3277.56	3404.97	2427.61	2735.66	1623	1596.01	3018.5	1155.3	4034.84	3178.49	1000.22	1294.65	1495.57	3969.57	3737.39	1838.71	1253.94	3061.8	2836.4	2843.03	3064.63	3064.5	--	--	--	-
M567T296_POS	1h-indole-3-acetamide, 1-(2,2-diethoxyethyl)-2,3-dihydro-n-(4-methylphenyl)-3-[[[(4-methylphenyl)amino]carbonyl]amino]-2-oxo-, (+)-	295.768	567.266	1172.5	1461.15	1834.98	900.303	1056.58	584.74	878.777	1620.86	1593.06	1680.1	769.619	692.465	1201.33	664.595	1038.37	1153.05	429.857	1059.42	1277.54	1696.73	1394.75	1159.53	1479.46	1292.81	643.492	592.738	828.784	1130.89	634.8	912.224	1173.8	1377.74	1610.2	1288.72	1360.43	1144.48	812.901	747.018	763.949	736.916	975.45	738.084	--	--	--	-
M176T256_POS	1h-indole-3-carboxylic acid, 1-(cyclohexylmethyl)-	255.762	176.069	2955.99	3572.89	1257.13	1764.12	2705.88	2562.81	1203.98	1138.57	1053.31	375.232	1166.41	614.203	1175.2	1518.53	634.589	410.174	1149.39	1255.48	5539.15	9144.56	4236.41	4694.96	6792.57	7748.93	1529.17	705.158	1178.92	1258.16	864.803	639.762	861.371	1021.97	661.76	1301.58	1321.88	2157.99	2254.77	2251.93	2250.32	2621.34	2301.83	2559.86	--	--	--	-
M568T432_POS	1h-indole-5-sulfonamide, n-(3-chlorophenyl)-3-[[3,5-dimethyl-4-[(4-methyl-1-piperazinyl)carbonyl]-1h-pyrrol-2-yl]methylene]-2,3-dihydro-n-methyl-2-oxo-, (3z)-	432.442	568.184	1335.03	1383.19	1437.6	1278.4	1137.38	1245.83	1201.78	1122.18	1087.32	1085.68	1016.58	974.003	1209.13	1267.7	1219.59	1346.11	1130.87	1232.95	1156.89	1044.88	1024.62	1212.94	1042.57	1074.01	1292.42	1382.32	1199.1	1203.84	1394.54	1326.33	1138.39	1120.98	1235.77	1031.71	1115.75	1216.32	1243.13	1258.83	1225.33	1281.96	1236.02	1255	--	--	--	-
M119T158_POS	2-(2-hydroxyethoxy)phenol	157.902	119.034	315577	251154	411380	319152	302869	322300	286511	257937	181840	217453	245275	251163	135739	112392	161572	118054	173920	133608	174697	282729	261356	196465	260816	251453	245581	278741	246501	239288	262231	216403	185124	260321	320600	256906	254370	252497	255031	257349	257382	255013	257343	267938	--	--	--	-
M135T343_POS	2-(2-methoxyethoxy)acetic acid	343.127	135.064	4486.5	2836.79	7194.05	4311.63	3357.77	4231.38	1138.56	3067.05	515.308	612.605	1177.06	961.149	2820.78	3482.95	2962.51	2754.09	3322.54	3036.25	745.282	1201.36	381.1	603.112	2061.01	1973.87	3269.25	4107.56	3815.72	2293.5	2627.21	3189.19	776.892	582.658	1164.55	1538.63	1203.31	639.467	1840.38	1921.29	1843.45	2288.07	1843.35	1923.23	--	--	--	-
M257T161_1_POS	2-(2',3',4'-trihydroxybutyl)quinoxaline	161.091	257.112	3914.72	2509.83	5126.27	3302.61	3611.84	3427.09	4515.1	5244.43	4955.1	4491.39	3826.4	4306.87	3689.3	2032.72	4522.5	4473.91	4252.31	3528.6	3479.65	4248.77	2617.62	2120.18	3803.62	3056.53	3780.55	5265.98	5786.58	3189.02	4067.04	4756.03	2332.23	2658.83	3173.34	3025.9	3138.57	3272.41	3265.28	4072.47	4233.98	4070.88	4237.73	4225.95	--	--	--	-
M545T24_POS	2-(hydroxymethyl)-6-[5-[3-(hydroxymethyl)-5-(3-hydroxypropyl)-7-methoxy-2,3-dihydro-1-benzofuran-2-yl]-2-methoxyphenoxy]oxane-3,4,5-triol	23.547	545.181	777.698	778.277	912.805	700.265	739.537	566.535	304.682	215.151	205.276	316.083	346.087	331.812	753.839	602.645	601.269	690.158	661.702	612.346	795.913	371.951	419.428	652.017	452.746	695.6	506.147	505.861	461.043	431.167	450.52	539.765	426.838	336.647	285.329	272.559	284.775	369.132	555.199	526.009	532.889	530.804	520.568	546.561	--	--	--	-
M575T366_POS	2-[[7-hydroxy-1-(4-hydroxy-3,5-dimethoxyphenyl)-3-(hydroxymethyl)-6,8-dimethoxy-1,2,3,4-tetrahydronaphthalen-2-yl]methoxy]oxane-3,4,5-triol	366.13	575.197	1224.24	1808.79	1308.23	744.781	703.423	1221.46	665.275	555.249	543.214	707.062	898.189	616.418	1002.78	1234.56	934.947	871.293	792.435	924.733	919.739	927.008	618.248	669.396	802.619	673.116	950.839	866.296	391.673	832.832	957.807	931.618	1576.22	903.505	1039.93	934.778	780.649	1240.64	748.877	714.382	715.641	840.437	946.627	708.011	--	--	--	-
M770T300_POS	2-[2-[19-acetamido-6-(3,4-dicarboxybutanoyloxy)-16,18-dihydroxy-5,9-dimethylicosan-7-yl]oxy-2-oxoethyl]butanedioic aci	300.036	770.391	765.775	764.409	1140.97	723.217	759.614	823.623	692.818	657.542	654.461	537.776	664.512	507.292	601.718	1588.33	815.35	1338.31	865.821	1397.7	1051.12	942.009	910.173	872.537	841.474	898.97	726.385	893.8	876.207	787.766	742.362	639.79	575.166	549.242	708.726	567.15	609.067	603.769	732.629	851.837	853.74	838.913	838.889	838.959	--	--	--	-
M705T256_POS	2-[4-[(3s,3ar,6s,6ar)-6-[3-methoxy-4-[3,4,5-trihydroxy-6-(hydroxymethyl)oxan-2-yl]oxyphenyl]-1,3,3a,4,6,6a-hexahydrofuro[3,4-c]furan-3-yl]-2-methoxyphenoxy]-6-(hydroxymethyl)oxane-3,4,5-triol	255.968	705.233	11602.8	10423.6	10882.7	10834.4	14141.4	9485.55	7123.71	6200.73	7017.31	10738.1	10598.6	6463.26	9930.09	8242.11	13223.6	13382.5	9129.66	11385.1	14351.4	9772.84	7286.91	8318.68	7244.97	10564.2	11997.5	15976.9	15163.2	9733.62	10623.7	12039.3	9151.95	10968.9	12853	11102.1	12461.6	7532.41	11300	11305.4	12539.5	11625.2	11700.8	10708	--	--	--	-
M120T265_POS	2-amino-1-phenylethanol	264.505	120.08	150230	142674	340454	134421	130535	123936	163021	160182	88691.3	125103	154267	145285	80551.9	122395	87125.3	84357.2	123203	81838.7	162373	163853	161264	112201	154087	114262	127270	200103	134183	149710	150963	159382	164368	163630	178529	155437	137273	177563	146087	143649	141319	141324	141392	143676	Organonitrogen compounds	7568-93-6	HMDB0001065	-
M70T48_POS	2-Amino-2-methyl-1,3-propanediol	48.4705	70.0645	136941	99286.8	221273	105486	95460.1	135176	62946.2	84642.3	68911.8	59753.7	100651	77571.8	39911.3	32463.9	56848	56960.4	52735	41825	33664.6	99946.4	79718.9	72047	92866.9	59808.5	58044.8	122998	112991	83376.4	71893.4	52759	33069.3	47597.5	94496.7	66135.5	71866.5	67148.7	77736.9	78623.9	74013.8	77726.1	78626.3	82181.4	--	--	--	-
M162T406_POS	2-aminoadipic acid	405.654	162.075	3612.11	12110.1	50832.6	4881.6	19859.3	3335.27	8929.15	4461.06	11928	4091.93	11264.6	9888.96	4407.94	4210.53	4338.29	3294.5	3640.64	1762.97	5670.1	16883.6	5268.14	4828.51	9343.4	6167.63	4639.14	4670.27	3324.13	3417.97	3775.77	4389.05	8682.96	8083.68	9978.08	6163.77	12267.6	18898.9	8576.1	8577.11	8499.86	8611.82	8487.76	8534.88	Carboxylic acids and derivatives	542-32-5	HMDB0000510	C00956
M365T35_POS	2-arachidonyl glycerol ether	34.953	365.31	4156.48	4502.29	4715.62	4247.52	3324.51	11224	19089.3	15995	2838.38	18236.5	5998.55	2773.41	2513.31	3768.41	3135.56	10577.4	3339.26	5108.98	5090.69	13405.2	6027.38	4221.17	3496.69	17218.7	25777.4	8831.18	7663.07	6493.44	7066.34	3421.56	3059.97	21819	7721.33	17058.9	4907.29	7623.56	6342.46	6116.75	10358.8	6485.39	6567.19	8319.54	Endocannabinoids	222723-55-9	HMDB0013657	-
M793T181_POS	2-docosahexaenoyl-1-stearoyl-sn-glycero-3-phosphoethanolamine	180.603	792.557	2332.83	1714.04	1803.64	2344.06	1317.36	1964.95	1517.36	1520.85	1489.28	1243.73	1464.44	1366.54	776.885	704.525	880.757	797.116	634.289	751.404	2530.39	3009.34	2520.3	2854.56	1772.61	3298.28	1508.5	1323.62	1555.16	1490.09	1229.24	1370.04	940.249	1377.94	1414.41	1030.3	1170.03	1574.85	1649.69	1649.03	1745.74	1648.52	1648.3	1738.02	--	--	--	-
M113T422_POS	2-furancarboxylic acid	422.494	112.998	18143.7	13985.4	28939.4	16089.1	13253	17461.1	11716.9	10226.8	11742.1	12259.6	18314.1	13400.2	10706.2	12403.3	12331.3	9669.95	12562.4	9439.14	5585.35	10510.9	12298.7	8996.08	10003.1	7492.67	20760.2	21955.1	20435.7	21073.7	29569.3	20974.7	10306.2	9254.83	11858.2	10333	9490.19	8714.85	15348.7	14047	13503.2	13845.8	13951	14013	Furans	88-14-2	HMDB0000617	C01546
M263T172_POS	2-furanpropanoic acid, 3-carboxy-4-methyl-5-propyl-	172.291	263.095	5404.35	3241.59	7505.3	4595.69	2473.61	5265.31	8274.89	5296.36	7305.09	6444.04	3192.32	4515.11	2130	1971.84	2296.17	2093.82	3110.7	2363.53	3507.06	4289.05	3057.58	3688.83	2824.05	3891.81	4193.8	4345.71	3404.02	2796.5	3043.8	4328.19	1221.38	3347.28	2990.41	1835.64	3080.09	6750.02	4102.98	3868.19	4105.78	2119.76	4109.09	4092.39	--	--	--	-
M107T69_1_POS	2-hydroxybenzyl alcohol	69.342	107.048	26287.8	5977.68	10788.6	10993.3	9708.1	7461.34	25979	28448.4	22914.7	26748.5	28258.7	29588.3	33920.2	21297.4	29095.9	25330.2	35231.5	11709	6112.57	8594.12	23399.8	17549.2	12637	8547.18	23819.4	22098.6	10140.5	17443.1	11950.9	17163.5	7322.68	29122.6	23428.8	32655.7	28987.2	35843.8	17720.5	8055.29	17699	16365.2	22518.3	16377.1	Benzene and substituted derivatives	32880	HMDB0059709	-
M113T298_POS	2-imino-4-methylpiperidine	297.955	113.106	14921.3	36260.6	14376.6	19975.3	19030.7	13941.7	34185.3	4826.58	21855.5	16802.5	20854.7	18513.8	9739.77	28504.6	9743.76	8424.94	35688.3	20211.7	5518.64	6996.76	21884.6	12868.8	5411.82	18682.9	8908.67	17260.3	17419.6	19891.1	24148.4	32193.8	9664.15	29036.2	5662.19	18721.9	11987.2	21622.7	19804.1	5545.47	13901.6	18054	18260.1	17999.7	--	--	--	-
M337T33_POS	2-linoleoylglycerol	32.9285	337.273	139005	166278	347810	179203	140357	129401	131050	124473	132729	106641	116402	139142	110029	81799.2	118726	115287	123461	111842	112277	124771	117669	129653	127805	117517	97246.8	103266	119811	103577	115969	103213	69265.1	130641	123434	99153.1	124162	125961	130319	129085	126801	126992	126940	126876	Fatty Acyls	-	HMDB0011538	-
M420T348_POS	2-methoxy-3,5-dimethyl-6-[(4z)-4-[(e)-2-methyl-3-(4-nitrophenyl)prop-2-enylidene]oxolan-2-yl]pyran-4-one	347.798	420.124	926.775	2198.39	1388.95	870.477	1370.92	2959.29	969.267	932.021	1122.57	512.023	1112.07	1071.42	1167.12	1099.06	3387.36	817.764	1133.92	1216.94	1361.05	2358.45	733.882	1966.53	1082.74	847.085	1784.97	1028.44	1208.05	1252.68	870.171	1560.1	1070.08	1338.35	1288.25	1283.55	1214.9	1196.76	1164.73	1512.3	1222.47	1162.25	1169.92	1220.51	--	--	--	-
M119T258_POS	2-methyl-3-hydroxybutyric acid	258.166	119.048	11191.7	9145.09	20839.7	13392.6	7505.39	11210.7	3929.89	3232.27	2691.35	8775.58	6436.32	5721.78	5293.74	6947.52	5872.73	7820.39	6605.99	5954.18	10933.2	7966.68	5169.19	4790.69	9181.88	10493.6	7521.38	11331.2	8476.92	8390.14	8471.1	12585.8	12396.3	10771.7	12272.5	8709.67	8425.09	11149.4	8664.41	8463.66	8473.06	7713.19	8271.77	8277.71	Fatty Acyls	473-86-9	HMDB0000354	-
M298T194_POS	2-Methylguanosine	194.152	298.113	21299	18311.4	24898.7	20788.5	18954.6	18845	15537.2	12308.5	15575.4	10960.4	11449.9	12800.1	8309.45	8298.27	15101.6	8927.96	10705.7	7392.96	15184.4	19947.7	15178.1	10830.6	23750.9	19331.3	7464.7	16320.5	14508.5	14194.2	10246.5	7418.03	14655.3	14092.1	18718.9	15425.5	17717.9	16842.6	15131.2	15645.7	15150	14108.8	15132.7	15880.8	Purine nucleosides	2140-77-4	HMDB0005862	-
M119T139_POS	2-methylhippuric acid	138.957	119.034	30573.8	22229.7	38430	21915	25734.3	31135.5	27104.1	29595	30912.6	17378.3	14185.1	24688	6150.5	4280.64	7624.31	8586.64	9886.66	8002.97	14010.1	30991.6	25449.2	18146.3	22835.6	22623.1	8996.09	11834.3	8670.92	9147.04	13642.4	7426.79	17800.2	20302.3	32639.2	22372	19910.7	29735	20546.4	20553	20698.4	20547.1	20883.9	21797.8	Benzene and substituted derivatives	42013-20-7	HMDB0011723	-
M783T39_POS	2-oleoyl-1-palmitoyl-sn-glycero-3-phosphocholine	38.962	782.566	224388	278375	139936	184722	293236	235784	687657	552976	542245	291611	359504	275383	289931	135887	264771	305642	144892	255219	208149	294945	294470	362028	248880	303177	278175	180165	155232	271516	232599	201934	170561	280972	287200	318755	309367	273347	292279	302681	305088	305525	297781	264729	--	--	--	-
M313T51_POS	2-palmitoyl-rac-glycerol	50.528	313.271	23339.3	17366.1	14320.8	26187	24463.3	23193.7	22105.2	19854.9	22022.5	19857	15431.4	23112.8	15997.4	7850.11	19123.2	19623.1	17600.9	15076.3	17945.9	23040.4	24222.2	21176.1	25483.7	22382.8	16625.2	13833.5	15176.9	15407	18923.6	9756.27	14159.1	22731.5	25480.2	22075.9	27065.2	20957.4	20419	18600.8	21149.9	20465.4	20062	20062.5	--	--	--	-
M165T62_POS	2-phenylbutyric acid	62.078	165.113	50160	14058.7	51456.6	50567.6	59664.5	17222.9	17901.2	59079.9	67195.7	13983.8	18513.7	52262.9	18398.8	50004.2	21152.8	17214.5	16040.4	15665	38139.8	16583.6	22768.2	46719.2	76163.4	63808.8	84448.9	61379.4	15053	72945.3	13689.3	40499.7	40866.8	17378.3	77402.6	58725	19993.2	55041.1	19025.1	19605.5	19229.1	19026.7	42069.4	18992.1	Phenylpropanoic acids	-	HMDB0133617	-
M525T113_POS	2-piperidinecarboxylic acid, 1-(3,3-dimethyl-1,2-dioxopentyl)-, (1r)-1-(3-aminophenyl)-3-(3,4-dimethoxyphenyl)propyl ester, (2s)-	113.284	525.284	4111.26	4090.51	5498.29	3616.83	3503.12	1695.94	3003.98	5197.62	3241.5	2660.47	2294.99	1621.44	44127.6	32621.9	27631.4	50010.9	38250.3	21518.7	5583.08	7198.41	8801.7	50588	3894.22	37962.5	5066.58	2811.38	2389.35	2119.01	3180.15	2641.1	2266.72	2593.64	2997.35	2582.1	2979.56	2271.48	11167.5	10987.5	11150.6	9497.4	10828.1	12372	--	--	--	-
M573T55_POS	2-sdahma [dmed-fahfa]	55.302	573.486	369574	389702	381885	409863	297720	383520	186895	193535	227566	198339	267018	275740	187223	222744	305608	272096	258368	211327	191003	296440	352875	235770	385472	176465	189192	238020	219875	149056	251465	245664	194029	229734	278583	167103	301017	161477	263081	264538	264533	267700	256752	263084	--	--	--	-
M210T254_POS	2,2-bis[hydroxymethyl]-2,2',2''-nitrilotriethanol	253.758	210.132	9578.64	13541	4786.58	15051.8	9240.52	8998.08	21862.3	25841.6	14914.7	14716	22374.8	12477.8	16328.2	10820.6	10670.6	10064.5	8449.99	10237.5	15584.6	13798.4	10819.9	10354.6	9784.97	9674.55	12186.6	9763.25	15080.5	10471.7	9601.91	12056.7	13054.2	12750.6	8172.95	15211.3	10470.6	14324.1	13645.4	15227	14834.3	13749.3	12768.2	14689.9	--	--	--	-
M226T244_POS	2,4,6-trimethoxyamphetamine	244.346	226.123	829.935	10596.7	13451.7	6621.12	1345.77	1740.74	10403.4	7690.27	5686.13	6588.91	8248.67	6105.94	2650.16	4927.64	1960.39	2349.25	1345.99	2430.65	4484.06	5317.89	7258.04	5156.88	6028.03	7777.18	11488.4	8186.91	5633.58	4139.95	9971.26	792.429	5594.35	1527.84	7297.52	6902.1	8020.99	4384.15	7396.46	6617.71	6620.08	6625.94	7954.98	6423.06	--	--	--	-
M196T220_POS	2,5-dimethoxyamphetamine	219.587	196.112	6305.09	3889.81	4419.02	7203.97	7689.58	1639.87	4860.65	1806.83	4897.72	7281.76	5277.03	3570.19	7044.52	3490.12	7613.95	4215.26	7608.08	5039.94	5314.62	6849.97	5479.29	4122.2	3048.03	5186.19	7582.64	5681.83	7334.34	3900.8	1986.77	7360.72	7736.21	5374.47	13548.4	5887.47	7067.04	8526.16	6937.45	6630.68	6540.45	3201.76	6931.42	6921.86	--	--	--	-
M179T192_POS	2,5-dimethoxymethamphetamine	191.663	179.129	3934.85	5982.87	5101.18	4443.96	4994.28	7211.03	5772.35	3534.6	4231.78	4729.54	6323.72	4573.84	7372.44	5919.35	4124.42	3755.46	3667.08	1685.97	7278.35	9667.89	9641.85	8835.88	6899.31	4378.22	10215.7	3604.06	3031.55	6138.55	2446.32	3541.14	8467.38	7892.81	10594.8	8990.25	6094.17	8346.71	6019.09	5625.65	5327.47	6350.53	5920.16	6006.16	--	--	--	-
M128T378_2_POS	2,6-diaminopimelic acid	378.049	128.07	22726.9	28702.1	21496.6	16296.5	16353.6	9938.68	218464	141941	187600	160375	144592	86834.3	224452	244245	385659	258878	326851	183263	13961.5	15810.3	10912.9	8653.42	12107.3	13270	94548.3	111825	111702	107170	129476	163655	53568.7	46711.7	97568	51219	66517.5	86469.1	95294.3	96286.2	95285.1	96325	96315.3	96417.3	Carboxylic acids and derivatives	583-93-7	HMDB0001370	C00666
M332T417_POS	2'-deoxyadenosine 5'-monophosphate	417.409	332.074	1617.02	1401.38	2682.08	5031	2331.65	2364.84	2656.86	2474.21	3305.57	1504.49	4395.58	1850.71	5435.46	5864	1126.78	6159.41	1612.1	888.103	4664.51	1939.14	4368.53	819.411	3986.71	3609.09	1379.46	1183.07	1260.8	1698.64	1649.69	1441.74	4555.97	3063.8	1237.11	1632.76	814.398	1991.49	2471.04	1550.14	1535.72	1696.29	1589	1546.7	Purine nucleotides	653-63-4	HMDB0000905	C00360
M332T363_POS	2'-Deoxyadenosine 5'-monophosphate (dAMP)	363.201	332.074	945.583	7659.88	1586.49	1080.86	4782.06	1201.89	3541.27	3058.5	2953.21	3640.48	4193.97	3732.58	5887.95	6193.32	5314.02	6023.64	5250.08	7085.23	942.062	1305.92	607.981	399.275	4650.29	3908.73	5169.18	4929.07	5602.16	4766.79	4520.34	4837.8	4548.59	4473.21	4159.76	4250.1	4528.14	4043.66	4690.35	4989.37	4593.65	4727.28	4727.13	4581.67	--	--	--	C00360
M455T204_POS	2'-deoxycytidine	204.293	455.187	294571	144689	416431	241373	238626	324261	349630	132437	194636	64656.5	99545	138763	323961	193124	393952	339920	276834	467110	64219.2	49793.3	44503.2	78156.8	29551.2	40760.7	382377	345799	202670	253068	314240	149050	31315	63799	66324.4	48622.1	21291.7	71546	179240	181103	183179	180198	179232	181134	Pyrimidine nucleosides	951-77-9	HMDB0000014	C00881
M275T178_POS	2'-deoxyinosine	178.488	275.074	84529.3	39138.7	48495.7	34231.1	74887.5	47057.3	214150	133864	183033	96252	36399	67872.9	65225.4	55548.4	82837.1	71939.2	90736.5	98161.9	26782.2	32329.7	29232.2	19753.6	22259	36679	88066.3	70720.5	47567.7	44069.9	62786.8	29910.9	44331.4	73293.3	59606.3	51794	41575.9	96332.4	64872.3	66811.1	69985.3	65694.5	65710.2	66829.6	Purine nucleosides	890-38-0	HMDB0000071	C05512
M315T377_POS	2'-hydroxy-2,5,6'-trimethoxychalcone	377.312	315.126	8477.33	8765.87	10563.3	9916.99	8702.25	10724.5	9041.86	9844.63	2907.6	7289.12	8287.35	5574.33	6086.62	5912.89	7451.06	6883.15	6865.77	4674.49	8349.48	13035.7	12861.3	10359.2	11871.9	10087.3	6373.55	6197.98	6147.08	5837.76	4597.45	5631.21	7781.76	7360.57	10412.4	6478.03	9835.62	5801.56	8364.65	9725.94	9715.57	9470.26	9711.65	9466.41	--	--	--	-
M282T103_POS	2'-o-methyladenosine	103.275	282.119	976914	683779	960117	595805	627772	620147	485649	440884	461281	365889	469851	502842	276099	231999	286679	226144	405311	226861	366707	754878	655417	512214	449561	324944	172682	187052	235470	170439	275672	105646	815390	1.02845e+06	1.29901e+06	1.41036e+06	599358	1.06105e+06	562860	562888	450835	548115	563062	562945	Purine nucleosides	2140-79-6	HMDB0004326	-
M449T253_POS	21-carboxylic acid triamcinolone acetonide	253.438	449.193	1152.51	4347.69	7701.78	4350.36	858.712	4928.51	2294.76	1039.94	1992.94	2633.42	3439.01	920.627	2511.3	2247.68	2627.77	2271.3	2094.59	2140.42	5987.99	5434.58	4610.9	4518.6	1392.45	5617.84	643.921	4235.57	1052.56	580.699	757.53	3983.85	926.757	5022.38	970.839	653.607	3679.45	6098.05	4524.38	4503.14	4736.35	4656.15	4659.24	4530.62	--	--	--	-
M773T416_POS	3-(1h-indol-3-ylmethyl)-6,18-dimethyl-12-(1-phenylethyl)-9,15-di(propan-2-yl)-1,4,7,10,13,16,19-heptazacyclotricosane-2,5,8,11,14,17,20-heptone	415.98	773.412	1875.14	1667.97	2397.87	1742.37	1066.5	1393.99	1110.1	1230.85	870.739	990.335	1616.18	1223.13	1110.76	1423.08	1442.79	1067.76	1574.28	977.598	1079.26	1036.45	2391.27	886.435	878.884	615.053	1500.98	1766.55	1336.48	2262.31	1694.43	994.97	1202.28	1154.48	1180.89	1304.9	1043.34	1021.41	1361.59	1401.9	1679.75	1377.65	1362.22	1341.05	--	--	--	-
M190T134_POS	3-(2-(Methylamino)ethyl)-1H-indol-5-ol	133.745	190.108	23731.6	20138.4	23312.1	21912.8	28187.7	27570	2649.4	5636.75	3264.36	3301.47	2514.87	3054.31	2261.34	1840.09	2326.64	2394.8	2486.92	2585.31	32114.7	71491.6	30379.2	41189.3	65512	70922.3	2565.71	2546.15	2627.42	2146.44	2458.26	2090.82	1978.57	2696.6	2714.02	2269.98	2230.58	19207.4	22876.6	16886.1	16500.6	16778.8	18168.3	16899.6	Indoles and derivatives	1134-01-6	HMDB0004369	C06212
M144T47_POS	3-(2-hydroxyethyl)indole	47.044	144.079	4521.1	4221.01	4369.89	4338.4	3967.29	4259.73	4728.19	4462.16	5011.68	5543.96	4427.58	4304.8	4286.05	2877.1	4993.5	5118.82	5292.2	3931.6	2665.09	5925.14	4391.64	5149.73	3818.92	5051.83	4423.72	5071.5	4623.47	3662.37	4165.21	3610.82	2877.52	4128.02	4717.37	4320.64	3780.49	4389.8	4029.63	4575.22	4559.36	4720.05	4483.32	4481.79	Indoles and derivatives	526-55-6	HMDB0003447	C00955
M524T378_POS	3-(n-maleimidopropionyl)biocytin	378.282	524.207	1057.97	1080.7	1499.42	1032.17	1052.59	1227.08	981.841	1005.09	911.051	875.335	1493.33	850.856	1228.43	1185.35	837.226	1027.44	1307.45	1113.99	966.065	573.907	1155.1	1206.24	1098	830.203	1155.89	986.978	972.895	1135.34	1163.83	1030.88	1149.14	1180.39	490.689	1050.05	924.351	1056.74	1049.99	1081.66	1049.05	1077.61	1064.92	785.164	--	--	--	-
M793T253_POS	3-[(2s,3r,4s,5s,6r)-4,5-dihydroxy-3-[(2r,3r,4r,5r,6s)-3,4,5-trihydroxy-6-methyloxan-2-yl]oxy-6-[[(2r,3r,4r,5r,6s)-3,4,5-trihydroxy-6-methyloxan-2-yl]oxymethyl]oxan-2-yl]oxy-5,7-dihydroxy-2-(4-hydroxyphenyl)-6-methoxychromen-4-one	253.13	793.226	1297.76	1505.58	3094.55	611.729	923.721	1168.57	1035.3	909.974	394.941	876.234	1409.7	517.374	1239.66	672.282	679.253	1098.6	1052.5	834.698	555.572	1611.61	1145.42	1903.87	839.989	1369.26	526.779	778.764	832.266	450.371	550.915	2794.92	444.101	1391.51	749.834	600.79	2064.61	1319.3	1395.57	1437.66	1435.72	1470.28	1396.06	1376.42	--	--	--	-
M637T35_1_POS	3-[(cholamidopropyl)dimethylammonio]-1-propanesulfonate	34.956	637.409	1353.81	8823.07	10200.3	7631.92	7060.73	7446.37	5668.12	10211.6	8749.47	15327.9	18553.6	12703.7	5268.55	6283.76	9765.15	4840.64	4582.28	4835.71	7048.13	12873.2	12083.7	9339.79	11208.2	6751.2	8133.56	6599.13	8295.2	8222.58	8302.72	7361.45	8650.66	12191.6	9342.05	5980.55	14480.6	6447.17	10429.9	9869.86	9712.52	9007.45	9866.97	9714.73	--	--	--	-
M443T28_POS	3-[1-[3-(dimethylamino)propyl]-5-methoxy-1h-indol-3-yl]-4-(1h-indol-3-yl)-1h-pyrrole-2,5-dione	28.486	443.203	792.279	959.867	804.471	2496.19	1070.58	2641.44	858.837	396.417	517.681	668.819	600.392	468.854	926.282	2323.46	677.339	1094.31	947.49	983.628	564.552	520.526	899.042	735.608	1061.85	1286.77	1143.43	1679	2288.13	2029	1623.99	1293.69	700.689	511.195	522.901	382.586	506.982	599.394	780.325	1347.22	1244.59	1560.74	1242.96	1873.77	--	--	--	-
M86T354_POS	3-Aminobutanoic acid	354.015	86.0591	25206.7	28960.6	25312.6	17095.3	22748.8	23271.5	22184.4	25546.1	14852.6	19859.3	24465.5	17114.1	25063.3	22278.7	25292.6	27120	22100.1	23897.9	15394.9	20437	21094	27057.6	18773.9	11807.7	18540.8	17948.9	18122.6	21506.5	20354.3	19940.1	24349.5	19827.2	23074.2	18386.4	21326.5	19567.1	22813.4	22315.1	21878.8	22035.6	21317.2	22222	Carboxylic acids and derivatives	541-48-0	HMDB0031654	-
M132T389_POS	3-aminohexanoic acid	389.453	132.112	6787.61	6587.87	6393.98	6658.28	5494.34	3336.04	8357.64	7651.93	10217.8	8526.84	6866.32	6134.32	8898.62	8386.98	9056.04	6807.64	8836.41	8029.95	13437.8	10334.6	7314.46	8616.58	6977.24	10913.6	10470.7	10318.6	6184.88	7175.78	6212.61	8218.7	9415.39	16185.9	9432.92	13982.5	12472.3	14187.9	8051.98	8054.7	8051.21	7905.93	7498.22	8457.28	--	--	--	-
M291T83_POS	3-cyclopentene-1-octanoic acid, 2-(3-hydroxy-1-penten-1-yl)-5-oxo-	83.354	291.195	1.69067e+06	1.21774e+06	1.5226e+06	1.16472e+06	1.20858e+06	1.55066e+06	1.82066e+06	1.96135e+06	1.34516e+06	1.35368e+06	2.70613e+06	1.38767e+06	1.04483e+06	977283	1.22854e+06	905723	1.34311e+06	1.15764e+06	723315	1.26123e+06	1.53263e+06	975097	1.35783e+06	1.07435e+06	2.40728e+06	3.7711e+06	1.776e+06	1.69355e+06	2.55638e+06	1.32855e+06	983301	1.10133e+06	1.51644e+06	1.46195e+06	1.27758e+06	1.10607e+06	1.4157e+06	2.4247e+06	1.31356e+06	1.31528e+06	1.31909e+06	1.42616e+06	--	--	--	-
M577T467_POS	3-deacetylsalannin	467.066	577.257	1231.74	1507.17	2035.53	1268.52	1363.69	1821.07	1127.58	1135.56	1458.55	1448.72	1209.41	892.724	1025.97	1125.73	1039.1	923.446	1173.53	1142.19	903.68	1102.42	930.112	1195.39	694.99	751.688	1098.38	804.631	942.686	879.784	794.271	995.181	972.479	1150.1	1251.15	880.461	1195.56	1096.45	1412.42	1499.98	1500.18	1590.24	1379.39	1468.98	--	--	--	-
M116T256_2_POS	3-dehydrocarnitine	255.805	116.106	1157.36	6769.12	3302.62	3054.82	6683.28	1715.18	608794	698233	556436	919201	1.02253e+06	1.09127e+06	2463.09	2281.92	7138.92	1557.31	1803.16	1865.45	541216	91384.5	64138.2	89581.9	79233	68640.6	67650.5	86534.8	77829.3	181801	101680	105237	219582	348729	170661	266284	138511	144767	209500	206854	206794	206807	206829	218308	Keto acids and derivatives	10457-99-5	HMDB0012154	-
M427T155_POS	3-epilupeol	155.328	427.385	2347.08	2743.74	3041.23	2315.99	2324.06	1840.16	2503.58	1166.03	2192.13	1885.32	2713.8	2306.11	5866.98	1609.9	4529.91	4167.51	5102.03	6700.41	1172.92	2810.27	5107.82	2838.92	5933.37	3339.43	5593.09	7370.24	9363.68	7985.97	4930.14	1797.07	1894.19	2035.25	3150.08	2317.62	2199.18	3396.4	3836.3	3838.09	3902.81	3732.96	2972.64	3791.13	--	--	--	-
M177T39_POS	3-hydroxy-4-methoxycinnamic acid	39.0545	177.053	21876.4	17007.6	12292.7	19341.7	22046.8	19653.6	13889.6	4246.91	3864.64	3278.82	3966.06	2945.02	28858.8	9337.73	20597.8	45290.7	24084.2	19334.1	6374.27	4719.38	4317.42	28644.2	3136.18	3863.05	9272.51	19854.6	12803.5	10531.1	9611.63	5417.12	9503.85	18365	4644.83	3199.55	6301.29	10687.3	11234.7	12503	11490.7	11227.9	11231.6	12288.1	Cinnamic acids and derivatives	537-73-5	HMDB0000955	-
M87T371_2_POS	3-hydroxybutyric acid	370.861	87.0442	462962	395045	364035	366061	431840	355664	697106	701875	838421	659172	698715	652847	265111	328880	335642	257671	353187	305598	319462	365821	326780	313587	347024	358645	446317	490531	478161	471236	464096	481322	449606	417591	490443	479625	470756	545072	464157	464140	466971	464159	477252	464278	Hydroxy acids and derivatives	300-85-6	HMDB0000357	C01089
M269T310_POS	3-Hydroxykynurenine	309.639	269.052	1360.07	1486.15	1161.69	1160.92	1231.01	1408.86	780.267	831.211	1704.66	673.246	1230.63	662.785	1165.61	1049.09	954.087	908.64	890.445	1497.6	1473.21	2251.03	1936.97	1658.84	2257.83	2000.55	1147.54	935.041	1054.53	1368.12	810.893	836.225	1607.6	1818.2	1786.41	1173.08	1521.44	1076.04	1293.29	1175.07	1330.32	1175.06	1175.25	1174.24	Organooxygen compounds	484-78-6	HMDB0000732	-
M109T58_POS	3-methyl-l-histidine	58.064	109.075	56283.1	41561.6	25839.1	54421.4	52112.9	56137.7	41333	64690.7	55234.7	35508.6	28995.3	44250.1	20001.4	19329.9	36857.6	24595.6	24460.8	20349.3	26553.7	80295.1	90331.7	48134	79397.5	121487	29329.2	29318.9	27441.5	20063.6	29610.1	23656.1	42555.4	63729.4	83112.5	76524.6	90466.2	82425.8	40786.3	41290.4	40767.2	40777.2	44300.1	41518.6	Carboxylic acids and derivatives	368-16-1	HMDB0000479	C01152
M258T254_1_POS	3-methylcytidine	253.774	258.107	30271.7	22296.4	26337.4	19217.7	22362.1	27257.7	37754.4	38691.8	32267	25567.1	24186.1	25448.8	16346.2	18928	20578.7	24772.9	20517.6	15183.3	16537.7	29470.4	31310.3	21653.4	21576.8	17633.4	23767.5	16574.6	14482.6	16952.7	24313.8	19152.7	17363.3	15702.6	27893.7	17889.7	26016.9	18620.5	23214.5	23651.1	23350.7	23072.4	23642.5	23214.1	--	--	--	-
M213T306_POS	3-methylglutarylcarnitine	306.13	213.086	2579.51	2242.58	2789.65	2541.27	1642.34	2426.25	2290.33	2490.72	2479.58	2947.91	1953.45	2314.09	1093.18	2060.63	1819.62	775.225	1919.31	2510.71	3406.95	5070.35	4177.34	3022.02	4041.71	4008.28	2483.39	2241.23	2644.42	2088.34	1271.11	1858.34	2814.79	2393.38	3926.16	2574.74	3396.27	2416.92	2722.76	2768.63	3043.57	2798.2	2798.22	2522.81	Fatty Acyls	102673-95-0	HMDB0000552	-
M151T219_POS	3-Phenylpropanoic acid	218.918	151.097	11796.4	13316.1	12006.8	10663.2	11545.2	10462.8	8743.12	10175.4	12034.4	10311.4	11077.1	8924.94	10915.6	12481.5	6785.4	11820.3	10491.6	11027.8	11096.9	15045.8	8541.6	7656.57	13912.5	10498	11638.5	8593.02	11137.4	10791.3	16668.8	11680.4	11464.4	11461.1	13999	8621.3	8965.81	8562.2	12433.8	11465.1	10137.8	12535.2	11435.1	11458.3	Phenylpropanoic acids	501-52-0	HMDB0000764	C05629
M137T222_POS	3-propyl-2-methylpyrazine	221.986	137.106	1428.75	1701.7	3347.98	809.386	2642.45	1037.68	10757	7372.07	3836.02	3728.47	9178.68	3800.29	6128.05	6882.41	8592.57	5375.06	7680.53	6371.31	2562.07	1757.6	1397.52	1765.52	2647.92	870.334	10365.9	8814.26	5212.84	5525.49	10643.6	8809.07	2275.94	1999.45	2890.81	2618.91	1702.05	2138.91	5371.64	5017.05	4633.86	5170.8	5014.31	5479.98	Diazines	15986-80-8	HMDB0041252	-
M152T113_POS	3,4-dihydroxy-l-phenylalanine	113.351	152.069	139092	158880	200755	121533	140921	158440	95422.8	67144.5	71676.1	81087.3	136616	66279.8	107619	85452.8	119147	127874	81109	90141.2	77442	112695	121321	79248.2	81536.8	113101	95221.9	86139.7	108817	97929.5	130314	46852	39755.6	95638.8	128255	100178	108163	94770.5	130609	94541.3	130710	130471	126470	126408	Carboxylic acids and derivatives	59-92-7	HMDB0000181	C00355
M135T205_POS	3,4-dimethylbenzaldehyde	204.586	135.09	3588.85	4511.07	4444.97	3070.57	3583.6	3762.45	2859.48	2526.87	3159.34	3167.41	3823.77	3252.44	3601.84	2855.98	3822	4100.79	3268.57	3952.63	4433.1	3884.03	3066.63	4438.74	2672.59	3293.75	4168.77	4817.39	4003.16	3233.99	2565.11	3832.56	3342.54	4529.01	3020.95	3663.29	2906.02	3258.15	3540.27	3761.37	3760.35	3800.14	3896.75	3799.6	--	--	--	-
M363T30_POS	3,6,9,12-tetraoxatetracosan-1-ol	29.796	363.308	9868.83	9124.27	2063.69	11626.8	7926.76	5992.55	2498.06	1385.13	9648.03	9990.46	5426.79	9240.19	17355.6	8590.42	7306.06	10792.2	11097.4	14791	7076.69	6592	13420.5	14249.6	11001.4	19600.4	14796.8	18412.3	26741.5	27750.7	20030.7	8599.61	8061.63	12543.8	4019.88	7537.98	10421.6	14528.6	8838.99	8862.54	8864.32	8856.84	10678.5	10525.9	--	--	--	-
M707T434_POS	3.alpha.-galactobiose	434.425	707.218	1152.73	1073.1	1270.63	968.198	902.215	1046.63	1042	1123.71	1057.48	860.973	799.057	742.401	560.472	676.058	725.728	639.794	729.258	640.511	887.643	1016.2	923.751	763.225	964.561	703.269	781.769	780.396	731.301	567.384	850.603	780.205	869.96	772.425	811.389	820.071	1063.89	582.125	755.677	809.585	809.27	790.684	785.867	910.613	--	--	--	-
M511T407_POS	3'-fucosyllactose	406.571	511.162	1559.81	1976.41	3760.33	2318.48	1430.28	1454.51	2596.77	2771.93	4163.88	6611.2	2610.93	4929.59	1650.74	1807.17	2270.67	1624.34	2015.84	1220.93	1015.77	1887.65	1757.53	1541.71	1440.89	1760.81	1097.07	2746.21	2009.38	991.292	2520.77	1766.07	1569.95	1962.44	945.586	2253	2703.59	2591.93	1618.43	1955.78	1915.62	2000.65	1955.69	1955.76	Organooxygen compounds	41312-47-4	HMDB0002094	-
M258T173_POS	3'-o-methylcytidine	172.5	258.11	6333.41	2988.75	7741.52	4955.34	5662.77	4563.99	4653.09	13818.5	5122.51	3877.63	4131.4	5156.53	5002.24	2926.95	2634.82	5514.06	2941.92	5769.93	4456.71	5145.02	1541.03	4125.72	4975.71	5291.48	4530.41	3624.26	4425.08	2967.1	4728.09	6583.13	1550.47	2139.18	6939.87	2052.96	4429.62	5171.18	4822.85	2926.73	4602.2	4902.16	4863.54	4581.64	--	--	--	-
M259T84_POS	3'-O-methyluridine	84.489	259.09	3331.62	3745.19	3705.42	3325.92	3607.82	2946.48	3689.32	3837.09	1909.44	6396.96	4449.36	2496.5	3441.78	2674.13	4045.69	3722.07	3682.75	3748.31	911.427	4343.82	3178.01	4014.6	3103.66	3523.04	2847.36	3406.78	3990.76	2787.52	4113.03	2898.3	2336.5	1997.16	3395.24	3436.96	4099.84	1877.83	2763.49	3314.44	3115.85	3248.12	3084.88	3243.17	--	--	--	-
M491T265_1_POS	3',4',6-trimethoxyisoflavone-7-o-.beta.-d-glucopyranoside	265.347	491.161	717.109	1251.05	1353.25	1028.58	1344.75	1260.81	1119.37	1176.98	969.939	1127.34	1380.05	1043.8	1031.59	1148.42	875.455	1213.15	1324.07	1425.31	1880.6	1238.86	1318.66	1381.62	1271.73	1181.64	1324.41	1412.93	1168.41	796.806	874.743	1184.07	1759.29	1573.18	1091.33	911.46	1186.65	1492.59	1132.82	1145.23	1132.11	1144.15	1145.25	975.876	--	--	--	-
M493T418_POS	3beta-hydroxydeoxodihydrodeoxygedunin	417.795	493.236	809.353	1353.4	912.598	1089.49	1042.28	1021.87	704.662	705.986	915.318	1049.77	1174.08	772.737	1000.17	1051.62	1033.44	956.956	973.392	1057.34	1066.16	1106.43	892.283	1068.09	1060.74	915.818	893.275	1109.69	974.671	730.928	752.132	1062.35	1137.53	577.583	785.449	1155.48	1031.24	582.361	983.066	655.932	1024.06	1023.83	1024.66	1025.37	--	--	--	-
M239T304_POS	4-(2-hydroxyethyl)piperazine-1-ethanesulfonic acid	303.933	239.099	5161.8	3052.39	14002.6	4100.89	4485.02	4063.16	2359.89	1597.24	2178.1	2776.61	1890.32	2185.01	4188.84	3871.57	3985.4	4045.27	4181.53	3404.86	3124.43	2599.84	3369.8	2399.7	3002.98	2457.73	3844.16	3894.37	4298.55	4326.02	3761.14	4327.49	1955.2	1176.48	2943.26	2517.66	2483.99	2501.34	3719.2	3843.6	3869.04	5160.56	3724.04	3515.16	--	--	--	-
M228T540_POS	4-(4-phenyl-1h-pyrazol-1-yl)piperidine	540.359	228.169	3825.48	2448.86	5177.42	2629.51	2912.82	3636.65	3445.57	2823.22	3601	2173.1	2174.24	3078.82	1955.54	2707.55	2045.55	3050.5	2832.98	3188.79	2582.46	3237.69	2855.58	2586.3	2551.27	3319.91	2608.65	1868.55	2695.76	3046.15	2957.25	2859.01	3022.34	2463.79	2480.82	3526	2799.7	3418.72	2615.81	2843.33	2889.07	2837.87	2887.21	2886.79	--	--	--	-
M478T190_POS	4-[5-[[4-[5-[acetyl(hydroxy)amino]pentylamino]-4-oxobutanoyl]-hydroxyamino]pentylamino]-4-oxobutanoic acid	190.369	478.291	175974	238666	690791	297556	256183	167069	78843.8	76379.5	91848.6	66147.8	86192.6	75383.2	89914.2	75149.2	100223	86218.5	71630	72338.2	165818	174286	138396	156227	189757	181111	95783.4	172029	190526	175151	215136	216221	101124	89991.5	92352.7	98623.4	111439	154012	150039	151911	148778	143570	149936	148777	--	--	--	-
M146T328_POS	4-acetamidobutanoate	328.026	146.08	818.732	487.751	1082.29	695.318	494.577	927.871	865.199	651.335	563.205	702.12	654.326	805.927	1790.67	1483.22	3377.44	1556.4	1848.75	1574.77	688.443	578.383	664.999	667.262	557.81	563.65	1532.25	1760.31	1278.68	903.428	1493.9	2823.35	723.413	890.036	787.277	820.796	633.755	843.929	813.853	796.348	796.395	808.564	830.001	695.713	Carboxylic acids and derivatives	3025-96-5	HMDB0003681	C02946
M138T131_POS	4-aminobenzoate	130.883	138.053	8031.99	8848.91	14705.2	11315	10325.4	9074.5	6333.67	8139.45	10724.5	8502.49	7421.44	10361.1	10257.4	5329.15	7854.36	11303	7580.42	11925.4	5712.49	7192.92	6564.31	8371.43	8957.53	7859.31	8082.64	7736.95	8540.34	6308.54	10273.6	7028.44	4240.16	7539.81	6642.42	7772.25	8599.76	5843.81	8664.07	8673.02	8910.98	12233.4	8660.22	9094.99	Benzene and substituted derivatives	34584	HMDB0004992	C00568
M239T232_POS	4-androsten-11.beta.-ol-3,17-dione	232.296	239.128	4919.06	5335.06	4935.98	2892.32	6961.55	3684.63	2559.96	2720.68	2503.53	2791.02	2448.96	2598.32	10351.7	6687.87	9478.18	8270.66	5373.54	10088	2736.14	3213.56	3106.2	3136.51	3126.34	3066.39	5353.77	5045.71	3335.05	3992.95	4259.72	2949.71	2688.42	2442	2727.85	2121.28	2497.78	2801.7	3413.29	3479.25	3646.38	3479.28	3400.27	3423.86	Steroids and steroid derivatives	382-44-5	HMDB0006773	-
M178T196_POS	4-benzofuranethanamine, 2,3-dihydro-.alpha.-methyl-	196.072	178.132	3672.39	2274.89	2500.06	1669.39	2443.06	3088.53	5332.85	2498.02	2161.8	2467.45	2541.43	2343.81	3441.71	8148.71	13800.3	3122.98	1535.83	7447.11	2886.9	2937.34	2736.96	2796.15	2102.53	2551.26	84391.4	38027.2	7576.81	17969.3	5898.92	7706.11	2418.96	4543.15	2586.04	2896.27	2707.26	2450	6164.96	6165.36	6727.22	6165.18	6436.6	6162.25	--	--	--	-
M163T301_POS	4-bromo-2,5-dimethoxymethamphetamine	300.716	163.059	7152.2	12227.3	11431.8	6890.11	7371.81	10038.6	6368.15	5299.94	4205.77	5319.12	6177.66	5917.22	7942.21	9129.37	7464.79	6869.05	7084.29	7717	9687.75	8387.94	6022.3	11193.5	7423.59	6844.82	7946.98	8793.1	11375.4	8050.85	7944.71	9513.51	9017.39	10638	9775.89	10115.3	8884	10159.3	9967.28	7854.16	8260.4	7985.46	7988.89	8239.87	--	--	--	-
M339T110_POS	4-demethylsimmondsin 2'-ferulate	110.128	339.106	19066.1	29932	48228.3	27458.4	51823.1	38401	2522.7	1879.29	3071.69	4085.27	5217.54	3873.65	21083.9	8303.1	12613	23411.6	9793.39	12105.8	21694	5367.58	6907.07	43860.3	4955.96	11004.3	5431.94	13772	10828.2	12687.8	8090.6	8695.12	11463.8	47238.6	23539.9	24084.2	22976.1	26502.4	18527.2	18384.4	17176.5	17169.2	15603.4	17169.8	--	--	--	-
M128T356_POS	4-Guanidinobutyric acid	356.387	128.08	10512.7	17795.8	14479.8	8015.16	14189.7	10405	6197.6	9032.77	6420.87	7238.61	9505.5	7597.86	16662	13628.7	16721.2	18199.5	13393.3	17113.8	7855.37	6963.11	5823.38	14424.7	5928.71	4924.3	11010.6	10882.4	10532.2	12164.5	11276.6	12553.9	13835.1	10701.7	8911.99	8863.17	9924.68	10129.8	11479.9	11479.9	11359.1	11368.1	10993.3	11782.5	Carboxylic acids and derivatives	463-00-3	HMDB0003464	C01035
M102T303_POS	4-hydroxy-l-isoleucine	302.534	102.09	47297.6	45657.4	41774.7	41270	43095.8	52017.8	27448.5	26216.3	24733.7	23585.8	28326.4	21880.4	33805.9	37987.7	34363	29396.6	38988.5	27901.3	42065.3	42299.1	42469.9	54190.7	37078.1	32670.2	38801.9	25845.4	23790.2	26723	39098	29502.2	40703	34930.5	39791.5	36103.4	29979.6	35209	36507.6	36361.9	36507.2	36507.9	36362.8	36363.4	--	--	--	-
M87T432_POS	4-Hydroxybutanoic acid lactone	432.165	87.043	4374.77	3796.77	4211.57	3761.08	3913.46	3587.22	7293.52	8647.96	8823.29	6828.96	6541.47	6024.28	3018.85	3766.92	3260.42	3009.05	3671.39	3028.49	3187.88	3588.52	3262.65	2642.18	3751.92	3357.56	3872.96	4512.13	4542.12	4507.34	4335.72	5169.33	3847.09	4013.99	4601.75	4779.61	4420.96	5176.04	4618.88	4618.81	4272.94	4619.12	4619.08	4574.84	Lactones	96-48-0	HMDB0000549	-
M147T301_POS	4-Hydroxycinnamic acid	300.532	147.043	66069.8	39623.2	89661.3	71656.2	39487.2	21663.7	19865.3	12569.9	14580.4	48356	38562.6	31828.9	26151.4	31988.7	39365.4	32878.3	13869.9	32552.4	34889	32365.5	32084.7	36715.1	42194.4	36889.4	36978.2	63967.9	29792.8	12713.5	37560.6	67861.4	27106.1	43929.9	53823.1	45401.1	39757	34173.5	39676.4	28004	23012.8	39723.1	39653.7	39606	Cinnamic acids and derivatives	-	HMDB0128076	C00811
M326T289_POS	4-hydroxycinnamic acid (l-phenylalanine methyl ester) amide	288.733	326.131	2973.51	2462.5	4019.8	1865.37	1879.18	1850.09	2701.37	2572.79	2469.37	1484.36	2911	1234.99	2669.61	1651.22	2622.66	2039.7	2148.4	2387.62	2062.63	2638.1	2820.08	2297.02	1603.51	729.649	2381.07	3570.24	2024.42	3689.56	1786.87	2221.76	985.072	1498.66	1796.42	2701.76	1289.15	1441.9	2250.54	1872.44	1945.37	1553.56	2004.46	1907.54	--	--	--	-
M150T101_POS	4-hydroxymandelonitrile	100.933	150.054	443339	366459	728323	599172	454243	477098	296571	333196	242833	337362	357741	251158	331244	223353	362920	337461	371230	328319	286634	283732	347231	293679	297811	313336	399252	440454	466416	353342	480220	345388	304930	397480	444853	403897	298212	371128	386485	389703	364972	384557	409687	389615	--	--	--	-
M121T169_POS	4-hydroxyphenethyl alcohol	169.402	121.064	6.38007e+06	9.03321e+06	7.94765e+06	5.01567e+06	6.6615e+06	6.77001e+06	4.89851e+06	4.27002e+06	3.41243e+06	3.95829e+06	6.08539e+06	4.0592e+06	6.86117e+06	7.36311e+06	7.81369e+06	8.35604e+06	6.0652e+06	5.31577e+06	4.11295e+06	6.67986e+06	6.61938e+06	9.24595e+06	6.08671e+06	2.57479e+06	4.66628e+06	4.29417e+06	3.13183e+06	5.11128e+06	5.67863e+06	4.39191e+06	7.56583e+06	6.5053e+06	8.39767e+06	7.1501e+06	7.03349e+06	6.5677e+06	6.21222e+06	6.32181e+06	6.20771e+06	6.47566e+06	5.84359e+06	6.31906e+06	Phenols	501-94-0	HMDB0004284	C06044
M129T361_POS	4-ketopimelic acid	360.588	129.065	7243.68	8713.38	18074.4	7670.3	13583.8	18218.2	12950.6	15212.1	8776.22	10855.8	7894.38	6605.61	5111.72	6839.47	8214.07	9076.82	8460.5	4597.62	6753.26	12028.6	11147.6	9536.7	10646.5	6977.33	9005.67	4704.53	7203.7	9251.34	7592.53	4688.06	12566.1	11150.8	14311.8	7291.91	9108.54	11940.6	9050.22	8488.79	8489.7	10850.5	8949.6	8347.49	--	--	--	-
M105T38_POS	4-methylbenzyl alcohol	38.21	105.069	72113.9	78574.9	62781.8	72046.2	80378.8	67281.9	81597.6	76555.3	73403.8	82073.8	70771.2	90274.4	76640	56935.7	76547.1	74906.4	75311.3	86154.7	71146.6	73078.2	81397.6	77694.6	73230.7	74913.3	86838.1	79200.3	85761.3	77593.3	83096.7	63836.1	64051.1	76670.3	65604.6	79254.7	71667.8	85835.6	79213.4	81776.4	80472.8	80488	77425.3	79188.1	Benzene and substituted derivatives	589-18-4	HMDB0041609	C06757
M154T161_POS	4-nitroanisole	161.023	154.06	3330.99	2437.41	3805.67	4211.54	2997.78	2605.99	1397.59	1525	812.463	1362.12	1949.41	2667.01	2273.03	1706.68	2730.92	3288.6	2792.26	2539.41	3052.93	3014.4	2982.02	2719.86	3114.51	2295.9	2691.97	1515.36	1212.09	2449.21	2031	4954.6	2918.4	4015.96	4001.72	4831.41	2612.91	3032.72	2205.47	2686.77	2530.71	2625.96	2622.84	2619.08	--	--	--	-
M140T294_POS	4-nitrophenol	293.848	140.033	1490.21	1426.75	2025.56	1431.04	957.71	1240.86	3959.92	4436.36	5012.85	4095.91	2906.8	3398.3	3637.71	3243.02	3500.56	3582.97	3589.67	3678.91	1762.59	2631.77	1840.97	1244.59	1442.29	1920.68	1759.38	1602.81	1510.99	1964.87	1736.39	1896.44	1450.57	2178.06	1805.28	2291.47	1330.37	2120.26	2097.88	510.385	2096.13	2009.85	1960.08	2093.86	Benzene and substituted derivatives	98-95-3	HMDB0041950	C00870
M155T37_POS	4-oxo-2-nonenal	36.902	155.105	54335.6	40549.2	58300.2	45372.2	47668.3	53357.6	74869.8	66637.7	74873.5	72034	71969.4	73463.8	45259.6	50497.1	45964.3	45394.5	49283.2	49162.7	61936.5	54785.5	58864.1	46802.7	53129.7	48983	57305.2	57017.2	49706.5	47290.3	56701.3	61078.9	68275.9	69079.4	77102.3	68208.4	58840.3	79163	61581.3	60481.6	60460.5	60472.7	64768.4	60485.4	Organooxygen compounds	-	HMDB0060285	-
M146T67_POS	4-oxo-4-(3-pyridyl)butanal	67.175	146.059	11890.6	22531.9	9616.11	10392.2	13813.5	22355.1	10312	11314.6	10938.9	9475.04	10135.3	10549.2	16292.3	18463.2	7507.72	15840.6	8341.49	8114.89	15948.7	10633.5	25466.8	19876.9	19323.5	14478.6	11646.8	9844.18	7603.9	16186.5	7582.73	7734.76	7886.75	21882.5	12329.7	13410	11618	11456.1	14861.7	16150.3	11608.3	11703.8	11096.2	11343.6	Organooxygen compounds	76014-80-7	HMDB0062406	C19567
M622T182_POS	4-quinazolinamine, n-(1-cyclohexyl-4-piperidinyl)-2-[hexahydro-4-(1-methylethyl)-1h-1,4-diazepin-1-yl]-6-methoxy-7-[3-(1-piperidinyl)propoxy]-	181.57	622.476	7162.78	4941.18	8958.69	9577.68	6484.01	6647.74	3336.29	2628.46	3071.44	2749.83	4630.23	3352.33	5090.67	3298.77	3426.14	2738.17	3901.12	4477.64	4684.82	4467.34	4185.33	2907.99	3554.11	4493.72	5317.98	4734.49	8752.56	5455.4	3925.35	4466.29	4598.41	6182.53	5688.33	4160.03	6106.88	7700.25	4647.04	4852.52	4838.4	4661.6	5935.63	4893.52	--	--	--	-
M341T34_1_POS	4,5-epoxy-7z,10z,13z,16z,19z-docosapentaenoic acid, methyl ester	34.31	341.267	2006.62	3238.27	5362.89	2317.72	13704.1	15189.2	13391	10661.6	12240.3	13940	12112.5	14046.4	4673.56	7956.7	14311.2	15326.1	4308.68	8678.56	16552.9	1638.02	12930.3	14334.9	2980.68	4708.87	27332.7	18257.7	11150.6	3997.22	8537.07	4435.03	2394.86	1601.6	2598.85	18149.8	3061.01	5736.03	7987.95	4013.21	4745.32	4915.76	4297.89	5257.74	--	--	--	-
M365T435_POS	4.beta.-galactobiose	434.901	365.105	85038.4	85825.4	84462.7	85862.6	82566.9	75516.6	98465	98700.6	101940	83277.5	133394	103245	51321.4	66241.4	70299.9	66297.6	69997.5	59261.8	102903	70195.4	88527.7	75558.1	93915.5	81446.5	64238.8	59000	53019.3	40832.3	64482.8	74932	82889	70541.1	89409.6	84730.3	97749.9	68609.2	76565.6	76514.1	79692.7	75804.4	75800	75809.1	--	--	--	-
M144T46_1_POS	5-(2-hydroxyethyl)-4-methylthiazole	45.7935	144.046	444.42	710.491	1186.92	320.261	709.542	535.202	493.813	268.612	266.508	563.687	568.249	330.735	971.794	307.189	464.87	337.354	210.361	506.592	13243.7	26202.4	23626.1	19459.6	22531.6	16675.8	13217.1	22145.6	14886.1	12547.2	12191.2	7483.08	7200.42	26023.8	28637.5	31384.4	30454	25782.9	10510.8	10528.3	10521.8	6938.51	10451.7	10401.1	Azoles	137-00-8	HMDB0032985	C04294
M693T307_POS	5-[(3s,8r,10r,13r,14s,17r)-3-[(2r,3r,4r,5s,6r)-3,4-dihydroxy-6-(hydroxymethyl)-5-[(2s,3r,4r,5r,6s)-3,4,5-trihydroxy-6-methyloxan-2-yl]oxyoxan-2-yl]oxy-14-hydroxy-10,13-dimethyl-1,2,3,6,7,8,9,11,12,15,16,17-dodecahydrocyclopenta[a]phenanthren-17-yl]pyran-2-one	307.155	693.343	925.334	1027.48	1178.24	1143.91	976.725	909.679	1198.97	982.107	962.386	807.839	855.017	632.544	800.529	904.488	962.13	747.815	764.302	695.71	800.231	964.889	963.33	956.463	971.904	685.019	844.344	770.544	1046.16	1010.6	845.425	1201.55	1209.88	1134.7	693.11	1000	1053.69	741.645	952.72	952.661	1006.26	952.69	952.694	966.481	--	--	--	-
M297T451_POS	5-aminooxindole	451.193	297.152	3385.3	3183.47	4139.9	2948.54	3213.2	2718.11	1980.59	3063.7	1222.95	1233.79	3209.35	1344.71	3286.62	3602.91	3310.82	3313.07	3069.34	3079.87	3486.26	3575.8	3862.72	3646.54	3858.06	3178.76	3196.8	1695.08	1300.92	3489.19	1331	2953.3	1706.84	3605.05	3868.65	3986.05	3486.42	3675.39	2832.96	3010.38	2952.37	1889.87	2958.54	2828.9	--	--	--	-
M160T385_POS	5-aminovaleric acid betaine	384.529	160.132	9297.98	8689.46	14122.3	7409.79	7281.76	7907.44	15454.4	8608.82	9418.55	7202.13	5580.47	7552.77	7133.31	7955.23	7520.09	9540.79	9180.93	7661.9	7520.14	8553.72	7383.33	6627.56	6679.77	6199.69	9642.51	8867.17	9583.25	8716.12	9295.89	11117	7219.08	6559.87	6242.85	6189.22	5356.82	7712.8	8175.61	8427.46	9323.61	8434.09	8177.88	8174.54	--	--	--	-
M201T36_POS	5-androstene-3.beta.,17.beta.-diol	36.258	201.163	11024.7	11041.8	17774.5	9900.97	6977.34	7373.77	8951.54	14214.8	8611.92	12460.1	9445.29	14040.9	8920.26	9840.27	8924.41	8457.24	8632.89	8458.01	11343.5	6552.71	12273.5	9745.87	7248.33	11156.5	8643.55	8996.83	6670.78	6236.43	10769.4	9977.66	12267.3	15187.5	9416.96	9740.9	14558.6	13974.3	10930.4	10851.4	10987.4	12911.7	12035.1	10875.3	--	--	--	-
M180T84_POS	5-fluoroindole-2-carboxylic acid	84.066	180.064	100084	53178.5	35329.4	106037	122242	42571.4	115255	107111	124600	60137.1	8572.79	56613.6	54138.8	20504.9	110116	122637	92035.1	49941.6	24414.7	133081	53989.6	102504	115689	47498.9	151637	99763.3	43853.6	106124	55219.3	13371.5	69254.6	114458	115908	101101	96108.6	37404.5	101851	101300	108244	101928	108063	61573.5	--	--	--	-
M235T104_POS	5-hexenoic acid, 6-[(2r,3s)-3-[[[(4-chloro-2-methylphenyl)sulfonyl]amino]methyl]bicyclo[2.2.2]oct-2-yl]-, (5z)-	103.601	235.168	48270.7	36513.9	57928.4	33159.9	32831.1	40138.8	120832	94868.6	106657	84748	61161.7	68874.1	51299.9	46342.5	54013.9	40030.7	52909.2	52048.1	39955.7	42847	57056	41037	46620.5	47458.3	88158.2	124547	63150.8	81370.7	110315	75068.8	46779	60036	66419.2	57921.6	56256.1	50161.5	57898.7	56628.1	56636.9	53600.9	56041.1	56627.3	--	--	--	-
M192T134_POS	5-hydroxyindoleacetate	133.96	192.064	17613.4	21071.9	43132.6	19876.6	24447.2	23246.9	4277.08	4219.39	4718.59	4593.89	8431.41	5426.06	3818.07	2515.69	4043.02	3869.59	4412.18	4139.9	51574.2	72905.7	38640.9	27851.5	75756.9	74690.5	4989.38	4110.23	4466.96	3206.9	3966.09	3466.39	2359.66	4038.85	4694.84	3800.56	3464.46	16397.6	15819	16424.9	16593.4	16368.5	17251.5	16595.3	Indoles and derivatives	54-16-0	HMDB0000763	C05635
M143T230_POS	5-hydroxyvalproic acid	230.409	143.117	3420.33	2981.56	2860.17	2638.14	2694.11	3007.68	5000.66	6293.82	5920.86	4477.99	6111.36	5972.13	3330.16	3315.93	3954.34	2840.6	3767.42	2555.58	3130.6	3338.11	4889.8	3665.4	3346.61	2546.84	4016.39	3592.37	3228.21	4037.31	4093.03	3462.37	4095.91	3611.84	4322.34	3703.15	2846.05	2969.34	3650.95	3518.18	3989.06	3985.75	3987.97	3986.83	Fatty Acyls	53660-23-4	HMDB0013898	-
M219T407_POS	5-L-Glutamyl-L-alanine	406.637	219.097	17952	16709	25619.8	14230.9	18078.3	13190	16747.7	18567.7	23000.7	14980.9	20652.8	18649	10054.3	15191.1	14498.8	11679.8	14885.4	11075.6	11384.1	27352.6	18304.8	14159.4	23952.8	20119.5	20253.3	25580.8	24125.4	18806	20535.2	25853.2	20627.2	17889.4	29114.4	21402.4	29284.4	30062.8	20601.2	20603.1	20598.5	20095.4	19105.3	20408.6	Carboxylic acids and derivatives	5875-41-2	HMDB0006248	C03740
M188T84_POS	5-Methoxyindoleacetate	83.7365	188.069	36434.6	28674	44629.4	36087.5	37182.9	36888.8	9691.91	11689.4	10785	10959.9	12233.8	13139	5382.98	5301.52	5601.95	5516.14	4869.02	5237.11	19667.7	29928.9	28811	25066.8	28769.5	30326.2	7582.72	9110.05	7911.82	7971.3	10139.7	9622.29	4371.08	3503.15	6036.61	3683.14	4942.84	8579.4	13031.7	13934.3	11594.8	13024.4	13293.3	13293.3	Indoles and derivatives	3471-31-6	HMDB0004096	C05660
M174T39_POS	5-methoxytryptamine	38.961	174.09	67721.2	88212.5	147492	86203.4	115004	112168	5796.69	6173.73	6551.69	7197.56	6041.33	4695.67	5068.18	5498.79	4340.19	4398	4013.05	4909.74	36448.9	73637.3	98913.6	101199	110849	68389	6499.13	5646.07	7777.69	4756.23	4880.24	6610.33	6281.33	4809.32	5090.95	5336.57	4521.65	16272.8	36421.5	35589.2	35589.1	35591	34910.2	33347.7	Indoles and derivatives	608-07-1	HMDB0004095	C05659
M192T118_POS	5-methoxytryptophol	118.36	192.101	74949.8	57784	97589.4	70686.4	102212	86938.7	6623.85	7838.19	7508.39	8009.47	10822.2	7226.33	6689.53	6100.46	7075.41	7766.05	7877.4	7055.39	194914	192542	138964	180908	156142	191807	8025.72	6716.58	7289.2	5819.69	7063.55	5475.06	6102.96	8032.22	8807.31	8347.07	7980.81	75687.8	55376.8	55374.6	55380.2	53555.6	54584.8	57288.1	Indoles and derivatives	712-09-4	HMDB0001896	-
M126T195_POS	5-methyl-2'-deoxycytidine	195.217	126.065	269114	419672	302498	265842	216822	273863	528287	394667	265640	346638	168626	203224	273518	426332	238578	501049	246485	572165	212315	175112	172135	169575	149142	114560	551070	594679	518913	247811	485660	439596	329157	239989	195333	196256	159569	405129	216170	214091	219781	216178	205269	214101	Pyrimidine nucleosides	838-07-3	HMDB0002224	-
M126T254_POS	5-Methylcytosine	253.653	126.065	43946.5	33603.7	38560.7	31162.5	35920.1	39506.4	57428.2	65791.8	53081	38557.9	36803	38297.1	27637.9	32229.5	30865.1	26649.1	33382.2	26016.1	24651.7	40106.2	45826.7	31612.8	31168.5	26438	35818.4	28373.5	25382.8	26579.8	36048.3	31160.2	30177	22410.6	41239.3	31490.1	36950.8	25990.2	36057.1	35682.4	37788.9	35688.5	35684.3	36052	Diazines	554-01-8	HMDB0002894	C02376
M335T34_POS	5.beta.-pregnane-3.alpha.,17-diol-20-one	33.5725	335.257	112060	116238	228438	129937	97324.2	92997.2	75527.2	69778.2	78874.1	69151.9	78336.1	77318.3	72844.4	54839.2	81187.5	79601.9	93302	68677.6	55039.5	73126.4	95988.2	81283.6	88707.7	75909.1	65866	80668.9	76160.9	66082.6	78833.4	59173	50134.7	70614	76344.9	69095.5	72993.9	68147.4	87300.5	86437.2	85839.7	86102.5	85839.1	84305.6	--	--	--	-
M114T345_POS	5(d)-Aminolevulinic Acid	345.448	114.054	6981.1	22618.5	25897.6	10824.7	11240.8	4655.83	21819.5	4289.59	76955.3	10055.2	18131.7	26609.7	20173.3	20794.7	26410.7	20793.6	30623.8	13298.2	37483.6	8918.24	10057.6	7998.77	4972.25	23004.7	11262.8	26822.3	6477.32	26011	23591.4	9132.03	5553.1	15915.9	7520.13	25012.1	22373.9	24543.9	22700.3	20758.3	6750.14	6340.81	12409	20773.7	--	--	--	-
M342T260_POS	6-acetylcodeine	260.337	342.149	3653.89	2575.47	3261.51	3592.87	4209.65	4197.67	3221.21	4388.85	3804.92	3818.67	4222.73	2991.32	3922.8	1434.33	2659.92	3459.41	4190.89	844.467	4445.7	3660.83	5497.24	5139.95	5334.43	3336.23	3046.82	3374.37	1466.94	4486.38	5587.16	4237.28	1995.43	3730.66	6941.53	3859.71	3912.96	5369.78	4353.67	3808.26	3483.5	4573.46	4346.83	4023.5	--	--	--	-
M114T35_POS	6-Aminocaproic acid	34.949	114.09	39290.2	37020.2	67383	51592	43754.1	33458.9	51300.1	40145.3	39839.7	41301.7	51336.7	40497	27465	21347.7	37285.3	52097.3	55341.8	32799.9	33297.2	43103.3	44413.9	29947.8	35119	44787.9	36397.9	46432.2	41140.6	44835.6	40402.3	50785	34800.1	38133.2	113917	50906.7	61162.7	33185.7	40645.9	41379.2	40426.7	40503.1	42197	49624.5	Fatty Acyls	60-32-2	HMDB0001901	C02378
M249T57_1_POS	6-hydroxymelatonin	56.883	249.123	150786	124138	189552	217040	178671	183821	8019.04	7239.06	6420.41	3448.48	6909.44	6082.85	5066.1	3496.43	6574.44	4673.12	5929.25	4727.76	78304.1	158929	195425	170528	197704	174778	8224.15	9914.98	1766.48	7479.25	10723	1459.8	3877.57	6103.99	3651.31	1387.17	7279.34	15969.3	57015.5	57016.1	57016.3	57147.2	57147.3	57779	Indoles and derivatives	2208-41-5	HMDB0004081	C05643
M351T97_POS	6-ketoprostaglandin e1	97.252	351.213	446815	355795	369131	355689	274408	327333	404661	477750	358435	585603	696139	372160	262970	652501	314059	259104	325031	310203	496958	310275	282578	252753	387436	327278	388172	293925	295241	273721	278354	580624	545822	539470	324316	598543	655120	316784	324290	320778	320779	311676	320805	313983	Fatty Acyls	67786-53-2	HMDB0004241	C05962
M393T409_POS	6-ketoprostaglandin f1.alpha.	409.466	393.214	975.549	1703.68	1079.76	859.256	1528.24	1776.34	1127.83	1492.44	1355.6	1382.8	1612.71	1263.93	1686.91	1443.93	1306.15	1924.75	1796.8	1990.31	2196.8	1439.47	1575.98	1724.93	1481.31	1336.29	1272.97	2242.66	1554.41	716.341	1708.75	1740.44	709.432	1595.86	1267.39	994.107	1320.98	1542.82	1368.37	1258.14	1196.63	1284.08	1367.32	1367.61	Fatty Acyls	58962-34-8	HMDB0002886	C05961
M129T412_POS	6-methyl-5-hepten-2-ol	411.868	129.101	38494.3	25819	21160.7	30146.2	25098.3	18787.5	20084.8	20433.3	20872.7	22089.7	22399.6	18697.5	39511.7	24231.4	41409.1	28603.7	26506.4	27629.3	21392.1	21699.6	17060.5	16515.2	17763.2	18107.3	22718.2	34299.3	35523.3	15742.6	15527.6	20698.1	21868	20389.8	15885	14713.2	16247	17297	22402.5	21181.2	22259.8	22401.5	22260	22401.2	Fatty Acyls	997266	HMDB0030030	-
M303T218_POS	6.beta.-hydroxyboldenone	218.192	303.206	19313.3	24418.9	35152.5	23895.7	17685.4	15050.3	25042	15148.9	24529.3	23646.2	26250	23500.7	17345.1	19756.4	18171.5	17875.5	16948.2	15758.2	16363.5	18996.7	15774	15363.3	17674	21793.8	21789.4	27500.8	17297.1	31381.7	17649.2	19754.1	22281.8	31116.8	34544.6	21496.6	30881	29053.9	23153.8	23287.2	26963.2	23951	23207.2	24997.8	--	--	--	-
M431T190_POS	6.beta.-hydroxyeplerenone	189.829	431.186	1715.98	3331.06	2464.17	3075.54	3850.19	2295.09	4508.49	4134.63	6143.06	7770.88	7419.42	7560.24	2572.27	2684.09	3140.22	3037.68	3602.44	4438.12	6619.69	6319.27	4523.37	5881.59	6149.95	7328.33	1819.75	1990.19	2280.81	3229.16	1934.67	2059.76	5714.11	7106.65	5915.13	6882.49	6493.56	7207.09	5166.57	5077.74	5521.33	4218.06	5167.72	5039.2	--	--	--	-
M191T177_POS	6h-dibenzo[b,d]pyran, 3-(1,1-dimethylbutyl)-6a,7,10,10a-tetrahydro-6,6,9-trimethyl-, (6ar,10ar)-	176.888	191.128	4388.34	4637.53	8051.15	4626.23	4491.78	4455.41	2501.38	2842.63	2704.41	2367.11	2337.48	2215.83	1752.57	2112.85	1590.75	1846.5	1775.08	1576.54	47044.6	62434.6	48280.5	40027.5	48624.7	38688.6	36562.8	52577.6	44078.6	31280.6	27463.9	36197.1	47918.1	54020.8	70192.1	65497.3	74106.8	52484.4	25416.2	26098.7	26120.7	25870.9	25870.5	26581.2	--	--	--	-
M385T31_POS	6h-dibenzo[b,d]pyran, 3-(1,1-dimethylheptyl)-6a,7,10,10a-tetrahydro-1-methoxy-6,6,9-trimethyl-, (6ar,10ar)-	30.581	385.291	2153.09	639.35	4721.76	10229.1	1899.99	2454.44	16478.1	18093.5	12171.1	4198.36	13508.6	1291.41	1399.12	7946.09	9085.87	2022.97	1759.44	1371.03	8317.7	11322.9	2599.3	2861.65	2985.48	13076.6	3399.3	14322	5350.57	5632.77	15141.9	2083.77	10261.1	13139.8	1020.05	10339.9	2681.17	10579.5	2245	2201.03	3053.99	2264.01	2217.63	2595.88	--	--	--	-
M681T434_POS	7-(triethylsilyl)-10-deacetylbaccatin iii	434.374	681.283	1207.85	1753.32	2705.43	1708.44	2163.49	1812.5	1362.76	1286.58	1135.17	1303.42	1532.13	1113.82	1492.6	1510.35	1470.37	1208.63	1363.99	1312.38	1646.16	1592.86	1472.55	1567.85	1360.69	1068.67	1495.85	1442.87	1546.23	1593.06	770.173	771.791	1568.74	1682.96	1351.26	1398.46	1473.15	1086.32	1541.62	1541.93	1560.4	1396.62	1508.68	1541.29	--	--	--	-
M176T279_POS	7-amino-4-methylcoumarin	279.424	176.064	2710.42	2228.6	3721.11	3674.25	4469.05	2603.11	4746.41	4243.85	3925.13	3637.56	2813.21	3579.39	3713.94	2680.6	3311.92	1302.05	3817.81	3138.76	3869.97	4537.03	4577.49	4442.11	2324.18	3917.58	3208.22	3463.12	4180.49	3270.82	3462.69	3125.35	3717.71	4341.18	4392.84	4021.04	3474.54	4081.38	4103.44	4217.19	4368.43	4296.05	4298.19	4298.45	--	--	--	-
M670T265_POS	7-benzyl-11,14,20-trimethyl-16-(2-methylpropyl)-10,13-di(propan-2-yl)-17-oxa-1,5,8,11,14-pentazabicyclo[17.3.0]docosane-2,6,9,12,15,18-hexone	264.638	670.413	504.301	797.823	732.134	892.85	414.897	694.681	589.041	522.086	498.938	574.315	744.434	712.673	562.428	1790.94	662.36	1651.35	835.588	1085.37	1125.79	479.845	773.163	820.198	643.358	556.488	566.348	938.966	1082.15	791.597	856.594	829.237	429.454	764.641	1377.97	695.503	582.839	654.473	634.041	666.271	748.581	668.39	634.914	615.394	--	--	--	-
M619T299_POS	7-ethyl-10-(4-n-aminopentanoic acid)-1-piperidino)carbonyloxycamptothecin	298.961	619.258	3033.67	3406.16	9911.88	3499.44	4167.55	3118.11	3179.44	2950.61	2872.57	4238.66	3900.71	2767.23	1664.42	3059.7	2575.74	3576.93	2811.28	4374.45	2318.79	3069.58	2930.99	2884.6	678.863	2495.23	1866.23	2844.65	3032.39	1582.85	3063.53	1454.19	1904.43	3064.36	4534.32	2074.24	3026.3	2853.93	2804.81	3393.93	2919.63	2805.58	2799.82	2838.56	--	--	--	-
M152T57_POS	7-keto-8-aminopelargonic acid	56.671	152.116	13614	8676.28	8031.58	11534	11294.9	12767.1	11239.2	12585.3	21288.2	8909.72	5912.07	9566.04	4447.42	3214.17	6337.69	5373.09	5199.66	5337.85	6890.5	17501.3	20791.6	10522.6	18281.8	23939	6312.86	5255.89	7600.24	4645.82	6668.34	4031.32	9702.97	14862.1	17283.9	13997.9	19229.3	19973.9	9407.85	9082.28	8455.91	8981.56	9081.66	8981.41	--	--	--	C01092
M277T54_POS	9-oxo-10(e),12(e)-octadecadienoic acid	54.2315	277.216	1.4169e+06	1.92964e+06	2.97835e+06	915186	1.10796e+06	1.23122e+06	1.60487e+06	1.56926e+06	1.29914e+06	1.38596e+06	1.28677e+06	1.11395e+06	1.78926e+06	887133	1.86783e+06	1.09738e+06	1.1827e+06	1.74055e+06	1.1179e+06	826616	821034	719876	839770	1.02073e+06	1.62442e+06	1.65997e+06	1.39361e+06	1.27053e+06	1.42765e+06	991977	702874	767024	867773	1.00071e+06	871510	791862	1.52766e+06	1.67764e+06	1.23456e+06	1.67736e+06	1.677e+06	1.67797e+06	--	--	--	-
M297T38_3_POS	9,10-dihydroxy-12z-octadecenoic acid	38.2465	297.24	80993.1	58945.4	74155.5	59022.5	55827.9	60526.2	145921	139911	152121	130422	128872	117508	80451.1	114675	76457.1	84144.1	101340	79806.9	68820.9	46341.6	43838.1	46201.3	41100.2	53070.5	128734	174245	129153	119268	154226	178220	101105	44790.1	51847.8	53212.1	53862.2	50997.4	90579.9	88868.7	87897.7	87937.6	81656.3	87925.4	Fatty Acyls	-	HMDB0031679	C14828
M497T105_POS	Acetamide, 2-[4-[(5,6-diphenyl-2-pyrazinyl)(1-methylethyl)amino]butoxy]-n-(methylsulfonyl)-	104.724	497.233	2461.14	2185.13	2614.61	2059.94	1974.28	1429.23	1484.89	1628.09	1322.73	1249.83	1452.34	1170.15	17237.8	26396	12032.3	29906.7	21782.2	12716.3	3979.36	4517.87	7647.75	23698	2201.26	22396.7	2212.97	1596.08	1655.76	1384.48	1586.84	1561.94	1504.11	1689.29	1714.04	1470.73	1810.74	1526.14	5266.12	5267.61	4708.35	5456.89	5994.49	5449.07	--	--	--	-
M252T107_POS	Acetyl Tyrosine Ethyl Ester	106.76	252.126	4404.71	4157.72	630.394	3724.1	1598.75	2896.18	4306.48	3941.87	3576.54	3977.1	3815.61	3664.29	1599.39	906.844	4953.43	6610.97	5138.45	5077.46	3059.95	4550.97	4032.76	4102.92	641.856	3865.29	1098.5	4192.13	3716.29	3517.15	4579.82	3533.1	3311.06	4100.21	4366.29	3945.88	4292.79	3915.11	4047	4118.67	4176.96	2028.99	4182.15	4177.47	--	--	--	-
M610T260_POS	Acetyl-l-carnitine	259.692	610.356	1687.29	1655.46	990.862	556.112	1319.95	1403.54	1125.82	951.069	932.17	1078.25	1165.23	930.748	1499.13	2917.92	1340.16	4240.72	1828.92	3202.77	1275.37	1402.13	1239.55	1307.43	834.759	1221.7	1710.33	2003.69	2274.62	1333.83	1627.35	1511.2	990.725	1155.84	1789.86	1085.29	1196.98	923.342	1735.54	1721.83	1726.69	1726.65	1793.19	1735.6	Fatty Acyls	3040-38-8	HMDB0000201	C02571
M204T305_POS	Acetylcarnitine	305.461	204.122	20384.3	31883.6	13218.2	13228.3	11745.2	15004.6	62504.6	28503	10097.7	8378.19	6551.99	5313.4	22131.6	10838.7	11148.2	26947.8	14082.2	18387.1	10721.3	10716.6	14093.8	16436	7359.96	10037.6	12849.4	7274.88	7608.1	6986.95	12986.8	60824	8760.87	21708.2	6817.5	7835.53	9571.96	7199.71	15844.1	15844.6	17957	16199.2	15851.2	15849.8	Fatty Acyls	3040-38-8	HMDB0000201	C02571
M146T196_2_POS	Acetylcholine	196.041	146.117	1.88997e+06	1.31401e+06	2.23372e+06	1.48335e+06	1.94094e+06	2.07025e+06	1.10358e+06	633372	631315	452524	504652	718317	1.11642e+06	1.35833e+06	804566	980711	1.65176e+06	474791	1.30487e+06	3.23279e+06	3.24054e+06	2.4466e+06	1.65927e+06	1.38728e+06	533354	880027	504571	469138	916114	361769	1.22624e+06	962655	1.79063e+06	1.82544e+06	1.5333e+06	931748	1.31452e+06	1.35093e+06	1.32377e+06	1.28737e+06	1.31188e+06	1.32372e+06	--	--	--	C01996
M218T344_POS	Acetylcitrulline	343.894	218.122	27136.8	23585.4	23347.2	32752.6	33915.4	31937.9	7442.16	12658.9	23192.1	34864.1	28112.4	21990.6	22815.5	24758.8	19542.2	16796.8	15286.4	16830	41164.2	22413.5	20480.1	32401.1	25924.1	20793.1	26601.6	24666.4	28453.7	24694.2	27040	22894.4	47024.8	61588.4	46071.9	45901.7	33869.6	50788.8	28226.8	34463.8	28233.2	28228.6	29464.4	28219.9	--	--	--	-
M646T481_POS	Aconitine	480.52	646.323	1378.28	2220.13	2531.34	2400.01	1185.51	1411.58	1364.58	1427.37	1653	1386.73	1272.24	918.628	1753.99	2213.94	2089.95	1940.14	1881.36	1960.55	2463.39	1764.54	2491.65	2049.02	1780.17	2458.89	1708.5	2048.96	1859.17	1744.26	1839.45	1487.6	2655.3	1886.08	2262.51	2634.44	2437.94	2634.75	1071.14	1756.46	1686.24	1752.56	1751.54	1684.32	--	--	--	C06091
M628T388_POS	Actinomycin d	388.24	628.326	799.159	734.368	1916.61	1553.39	1231.4	1461.04	1416.29	1215.92	1533.3	1135.74	1253.55	1285.19	1263.2	1787.59	1573.91	1359.91	1860.49	1401.29	1035.32	738.657	890.61	628.114	1189.27	1002.89	1035.71	1404.57	1299.42	807.228	704.13	543.517	1205.01	872.897	1545.58	1215.1	1090.57	1556	1047.18	1256.63	986.936	976.907	1271.98	894.1	Peptidomimetics	50-76-0	HMDB0015105	-
M136T158_2_POS	Adenine	157.901	136.062	1.47258e+07	1.14382e+07	1.96716e+07	1.47877e+07	1.36845e+07	1.50098e+07	1.27807e+07	1.14772e+07	7.80769e+06	9.66315e+06	1.18711e+07	1.11764e+07	5.9703e+06	4.84913e+06	6.92095e+06	4.85866e+06	7.83022e+06	5.72827e+06	7.60789e+06	1.34546e+07	1.23137e+07	9.1259e+06	1.2178e+07	1.14999e+07	1.09332e+07	1.27376e+07	1.19961e+07	1.16334e+07	1.25608e+07	9.86717e+06	8.40792e+06	1.20807e+07	1.47909e+07	1.21514e+07	1.21643e+07	1.17315e+07	1.17284e+07	1.19174e+07	1.1673e+07	1.12458e+07	1.17728e+07	1.1772e+07	Imidazopyrimidines	73-24-5	HMDB0000034	C00147
M268T166_POS	Adenosine	166.257	268.103	87304.3	62107.5	89835.2	77106.4	89990.9	130992	143574	130346	129619	82430	76378.4	86203.3	29638.5	21106.6	43093	34005.2	32376.2	37620.7	92431.6	125073	93214.5	109108	97614.7	124596	39042.8	67677.8	48898.7	43341.6	44999	63409.3	64085.4	95968.8	133197	93102.9	110654	93187.6	83506	83517.1	83524.5	84467.9	83572.6	88458	Purine nucleosides	58-61-7	HMDB0000050	C00212
M348T403_POS	Adenosine 2'-monophosphate	402.709	348.069	3897.28	3814.81	6027.89	4116.09	4419.21	4608.8	9328.08	10539.5	8129.73	9663.68	4173.34	4968.94	2103.11	1999.23	2627.93	1835.24	2559.26	1786.13	2431.81	4218.23	3710.43	3702.88	3249.42	4097.7	2412.5	2570.27	3822.3	2948.27	3262.15	4694.46	3060.36	2945.4	3530.96	3167.3	4272.05	3770.64	4240.23	4241.06	4241.2	4551.29	4240.67	4312.05	--	--	--	-
M330T266_POS	Adenosine 2',3'-cyclic monophosphate	266.345	330.058	16187	16259.9	38508.4	24865.4	30221.9	20852.1	18670.4	15074.5	18608.4	18765.1	19464.9	20282.4	8890.16	5656.98	8855.24	6361.66	11842.1	4774.88	7060.63	14403.2	16451.1	13232.2	12313.3	11982.7	15692.6	17999.4	17761.7	18662.6	20952.5	19731.4	11133.3	14923.4	16706.9	15766.4	17373.3	18947	16882.3	16619.6	17590.1	16720.8	16886.2	16228.4	--	--	--	-
M348T300_1_POS	Adenosine 3'-monophosphate	300.246	348.075	2467.34	2941.88	4392.19	1564.5	2434.16	2427.48	2512.19	2310.12	2221.97	2580.54	2812.52	2490.53	2080.69	2093.23	2305.82	1091.24	1891.54	2051.4	1302.55	2746.71	2723.75	2115.97	1912.97	1707.04	2941.18	1847.15	1753.58	2110.42	2044.06	2578.76	2468.56	2297.21	3000.56	2007.39	2907.79	2072.37	2412.95	2425.7	2582.11	2557	2576.09	1680.2	Ribonucleoside 3'-phosphates	84-21-9	HMDB0003540	C01367
M455T430_1_POS	Afzelin	430.372	455.114	3212.42	2977.6	3410.36	2447.8	2375.87	2276.26	1921.45	1515.4	1737.05	1895.39	1164.58	1522.03	2815.75	3844.77	2424.79	3566.44	3346.45	3528.28	3650.63	2469.81	2559.89	2085.37	2998.73	3590.43	1883.95	2199.18	1884.82	1230.22	1889.33	1889.56	3238.21	2903.29	2667.87	3246.8	3070.98	2655.76	2564.36	2290.97	2143.48	2149.52	2392.08	2234.84	--	--	--	C16911
M131T363_POS	Agmatine	363.389	131.128	77286	44796.4	50241.9	103819	9256.64	85043.3	52464.7	60067.1	53251.9	72047.2	54664.7	74137.5	36107.3	67128.9	46659.2	37068.5	79844.2	52923.8	51436.3	135213	111962	22869.8	59037.4	49871	30027	66019.8	71665.6	71616.8	80408.1	60121.7	75093.1	73312.5	94197.3	77813.3	87488.8	69693.4	70210.2	65600.5	49307.3	70213.2	64993.4	71235.3	Organonitrogen compounds	306-60-5	HMDB0001432	C00179
M144T98_POS	Ala-Ala	98.0785	144.064	11275.5	6532.99	18363.9	13655.6	7071.56	15058.8	9223.19	7694.09	6655.57	10852.7	11409	11605.4	3381.5	2233.84	5063.17	8813.92	7763.93	7349.93	7759.7	12197.5	8764.93	11086.1	8647.78	6502.18	5357.25	10108.7	4524.26	8834.16	10663.7	6883.8	5556.43	6267.92	12467.2	5447.63	6508.06	9821.61	8288.76	10412.3	10421.9	10006.9	10427.5	10415.8	Carboxylic acids and derivatives	-	HMDB0028680	C00398
M289T437_POS	Ala-Ala-Lys	437.445	289.184	10192.6	8975.3	17051.1	7879.1	7852.15	9059.79	8961.85	8621.35	5655.72	5293.54	5638.33	6065.53	4774.05	7232.64	8041.64	5672.37	7401.48	6338.58	5926.5	5328.25	6816.29	5526.29	5297.75	4778.12	6975.24	10322.8	6557.54	7946.08	10123.5	6904.9	7035.62	5178.46	7053.5	6520.2	3905.97	5983.9	6767.97	6750.91	7215.99	6313.08	6356.22	4590.97	--	--	--	-
M332T458_POS	Ala-Asn-Lys	458.01	332.191	5377.36	7651.54	11838.8	4748.01	6091.77	4413.65	3032.37	8261.41	6437.99	4758.16	3302.21	3516.26	3097.49	3575.71	3659.14	3170.07	3192.96	2976.92	3277.61	5915.69	3916.64	4156.05	3476.18	3037.23	7906.34	5783.4	3675.62	6367.88	3426.9	2278.14	3808.1	3866.61	4378.74	3561.01	3934.39	6079.93	4115.57	4303.43	4525.71	4497.34	4401.33	4012.69	--	--	--	-
M293T264_POS	Ala-Gly	263.627	293.16	440388	559408	1.20105e+06	516757	646282	562334	119376	79255.9	219563	207353	236718	159504	327408	272121	193787	262203	179654	218773	516073	286328	241889	440825	370903	245261	324007	404000	471672	442742	561357	397360	1.64473e+06	1.61337e+06	1.13458e+06	1.18319e+06	761090	1.41851e+06	545748	491850	476579	476985	477749	477607	Carboxylic acids and derivatives	687-69-4	HMDB0006899	-
M218T437_POS	Ala-Lys	437.115	218.149	40514.2	39087.9	74823.9	36099.2	41701.4	36722.6	39627.4	33962.9	35059.3	30711.9	38659.9	28043.6	36516	33833.7	37684.7	31890.2	34360.8	29700.6	29577.5	28624	31598.9	34843.2	23635.6	19247.1	44925.4	43281.9	32581.7	39091.1	43599	32713.5	26996.1	26513	26374	26564	23870.9	30019.6	36455.9	36355.4	38946	36467.9	35829.7	35828.4	Carboxylic acids and derivatives	-	HMDB0028692	-
M187T338_POS	Ala-Pro	338.291	187.107	42303.8	32999.3	24481.9	30039.4	31988.6	29253.6	35986	38721.9	41493.5	26487.7	45435.2	37558	35140.9	33434.9	40437	34922.3	41718.9	37989.2	25707.6	46024.9	47895.3	33312.6	39796	43314.7	32096.8	38881.5	32263.8	26726.3	31864.5	24258.1	34936.8	48328.4	45465.1	57362.5	43860.3	50806.7	36040.7	36043	34100.7	35738.2	35940.2	36046.5	Carboxylic acids and derivatives	-	HMDB0028695	-
M189T57_POS	Ala-Val	56.62	189.126	19622.9	19873.1	38695.6	20119.9	21455.9	9585.64	6623.8	6526.16	5141.92	5951.28	6874.78	5513.46	5346.5	5739.66	6439.98	4611.39	5675.98	4339.19	11112.7	21909.2	24813.9	25074.1	4488.22	2775.27	11240.6	8242.48	6070.28	6832.41	7943.57	5752.41	3667.54	5618.43	5532.1	5440.7	5492.26	5337.35	6881.96	7989.59	7920.53	6981.71	6949.02	6968.08	--	--	--	-
M345T379_POS	Ala-Val-Arg	378.749	345.223	7197.72	8494.88	14377.2	8687.04	7943.38	9122.48	12504.4	8417.25	9163.78	8116.85	18474.7	8992.29	9028.98	8667.48	10628.3	8324	10098.6	8186.02	7415.31	9218.22	9277.53	8772.62	9601.5	7419.49	12121.3	13382.4	9065.77	10828.5	12232.2	10226.6	9657.85	7813.64	10974.2	7546.22	7023.62	8275.23	9728.35	9993.77	10798.6	9738.17	9722.28	9999.68	--	--	--	-
M317T395_POS	Ala-Val-Lys	394.747	317.217	14627.4	13537.9	24221.8	14315.5	11788.3	13593	21603.7	19717.2	21207	16871.6	17283.1	14357.4	12196.8	12431.8	14107.9	11022.9	16061.1	10962.6	10678.9	15813.2	16162.7	13016.8	12681.1	11664	16598.9	17182	12422.3	14268	16153.2	13124.8	15206.4	13402.7	17200.6	16199.1	14845.1	14984.1	15464.1	15336.7	16173.5	15338.3	15337.8	15414.2	--	--	--	-
M132T352_POS	Alanine betaine	352.179	132.101	5794.32	4283.13	4875.03	9260	7286.93	8946.73	483770	159302	37568	26936.9	4881.07	5120.72	8412.27	8364.14	9071.54	8931.27	8495.39	8191.23	8559.5	14172.6	5726.05	33159.2	6651.55	8766.61	16093.6	8368.92	8587.57	8479.06	10515.3	5841.76	4581.8	8475	8989.86	7705.03	10676.4	9741.79	25617.8	27574.9	27568.4	27653.4	4669.62	27683.6	--	--	--	-
M319T182_POS	Albiflorin	181.878	319.135	5972.12	29123.1	11802	5510.52	13086.6	6696.66	3550.23	4117.73	2339.91	4307.31	3485.71	3330.69	8478.3	6841.97	5397.57	8344.42	7642.15	9928.26	4635.86	4735.53	3986.63	5966.49	7760.23	6181.49	5726.7	6826.06	9406.44	5271.39	6796.14	7209.63	2467.19	7365.55	3267.31	4968.84	6112.9	4265.09	8069.46	7336.77	7543.73	7009.14	7337.74	7051.97	--	--	--	-
M309T39_POS	Albocycline	38.604	309.204	165735	118947	183783	105052	132933	129276	136953	129356	120280	124495	141603	113788	240373	107565	111153	85738	116486	88245.7	98190.9	110071	134857	92687.9	126348	110625	202651	167864	126382	122494	161832	115102	112306	114395	140529	129680	121773	195243	133533	140577	139361	130980	133528	133514	--	--	--	-
M166T194_POS	Albuterol	193.845	166.071	17998.2	12293.2	19157.3	18553.2	14755.7	15014.4	19678	15261	18392.6	14648.8	12326.1	14617.8	532257	602919	7615.64	762760	8492.87	391401	14186.1	18134	14976.6	10429	19364	18355.2	305139	217488	11589.6	351833	13644.2	9233.59	14932.2	16052.9	16330.2	16375.5	17711.5	447518	14357.8	14357.3	14359.2	13297.8	14232.6	14233.3	Benzene and substituted derivatives	18559-94-9	HMDB0001937	-
M159T181_POS	Allantoin	180.679	159.05	41625.3	35754.1	60107.8	41589.7	39227.7	45197.6	115877	11576.5	138718	17450.8	27243.9	21279.5	30550.6	27336.5	28811.2	24878.6	30550.2	30802.8	34004.2	39084.9	36005.5	36038.4	37145.5	29902.9	23235.7	33588.9	27934.7	29002.8	35099.7	30861	31791.1	26483.5	32199.9	27899.2	28944.3	33079.1	34251	32550.7	32747.9	33047.8	32750.9	33212.3	Azoles	97-59-6	HMDB0000462	-
M607T103_POS	Aloeemodin	102.929	607.257	3121.33	2230.11	3731.43	3530.11	1151.37	2912.13	1802	1646.08	1571.41	1581.22	1764.53	1504	3323.58	3499.76	1998.25	3766.67	1559.45	2470.65	2962.52	1931.36	1859.54	2223.5	1759.6	2072.51	1935.01	2766.83	1985.37	1608.57	2063.91	2037.01	2191.05	2015.19	2027.44	1709.69	1689.03	1976.35	2158.93	2158.74	2159.1	2098.56	2199.41	2191.79	Anthracenes	481-72-1	HMDB0030829	-
M853T157_2_POS	Alpha-chaconine	156.631	852.528	5679.61	4101.11	7938.52	4274.05	5235.98	4260.92	8987.62	6668.49	5040.71	3872.74	5772.92	5505.16	2228.76	1871.75	2542.61	2469.78	2244.87	2035.48	2361.91	5106.46	5778.26	4201.83	5374.79	3118.53	4691.99	4207.06	3919.79	3273.04	4201.59	4421.14	3238.02	3089.64	6845.42	4636.87	3866.07	3489.53	4735.03	4735.5	4735.54	4860.54	4873.05	5583.02	Steroids and steroid derivatives	20562-03-2	HMDB0039353	-
M296T36_POS	alpha-Linolenic acid	36.256	296.257	320365	305823	417835	324041	401862	310860	326654	434773	297517	370591	304673	278800	154653	221658	404706	348985	376347	312258	362524	367387	304254	421623	304911	390057	278287	330853	301544	239942	248610	520145	320178	336744	201724	403295	415527	242270	312448	324129	302306	316474	320517	312411	Fatty Acyls	463-40-1	HMDB0001388	C06427
M271T359_POS	Alpinetin	358.514	271.091	7324.71	6825.63	5210.76	8127.78	9370.8	9124.88	9458.29	7207.27	9207.79	8160.76	9052.54	8696.73	6142.53	5936.2	6719.92	5378.65	5328.19	6132.1	8112.43	6932.97	6591.5	7328.2	6660.37	8593.85	7770.64	5661.12	6889.06	6432.23	6863.29	5548.9	4578.28	5699.92	6624.17	5100.72	6295.49	6101.4	7101.95	7113.12	8008.75	7347.6	7361.53	7116.91	--	--	--	-
M250T302_POS	Alprenolol	301.897	250.178	9663.42	13502.1	3113.64	5176.79	4378.03	1923.24	4743.53	644.54	3182.5	10274.4	2959.21	3079.3	4585.05	21996	6386.02	25819.3	9768.62	17346.9	3565.12	812.09	3911.35	5482.01	9208.01	11097.2	1565.01	6127.37	10604.3	4482.4	5010.88	8779.72	1018.54	1606.19	6464.72	6862.17	1328.82	1687.45	5685.94	5624.07	5301.23	5689.43	5688.46	5623.76	Phenol ethers	13655-52-2	HMDB0015004	-
M479T360_POS	Aminoalbendazole sulfone	359.854	479.174	1465.69	1467.41	1905.66	1831.63	1773.86	1045.52	942.426	1403.32	1515.83	1499.71	1308.24	1343.75	1613.5	1143.88	1554.48	1086.16	677.973	1588.19	1688.57	2011.93	1666.92	1264.96	1671.23	1726.44	1696.3	1152.37	1217.4	1749.98	1549.66	1632.58	973.358	1663.84	1801.7	613.173	1632.31	1123.53	1673.87	936.927	1658.18	1648.47	1635.59	1585.49	--	--	--	-
M392T180_POS	Amlodipine	180.15	392.13	8225.45	6389.17	9993.07	8001.68	9972.07	10506.3	660.74	717.978	801.327	924.917	927.108	778.252	754.184	775.183	957.941	792.504	573.671	854.657	24680.7	21025.8	18591.1	16197.5	18848.1	23966.6	824.143	982.412	966.89	610.899	976.953	793.167	582.127	674.388	600.522	772.644	770.58	5832.7	5976.94	5977.68	6490.1	5977.27	5980.49	6078.46	Pyridines and derivatives	88150-42-9	HMDB0005018	-
M528T300_POS	Amprenavir	299.721	528.198	1595.42	1538.27	2000.66	1402.94	1375.19	815.971	1719.36	1154.26	1557.91	1563.94	868.34	1644.27	1211.05	1188.04	1084.48	1324.41	1102.42	1347.97	1610.14	1517.65	1232.91	1404.56	1004.42	1646.06	1393.01	1776.7	1434.22	985.534	1616.79	1595.94	1424.25	1677.79	1393.86	1802.85	1919.1	1576.29	737.286	1455.56	1570.16	1574.68	1583.97	1463.69	Benzene and substituted derivatives	161814-49-9	HMDB0014839	-
M163T194_POS	Anabasine	193.783	163.122	11236.4	21721.4	16796.5	11658.4	11478.1	11011.8	10447.4	9540.96	9219.59	7568.4	9411.07	9658.36	10580.9	11742	9161.58	11617.3	9788.82	11466.5	9912.3	8767.45	9013.93	10567.5	10015	9612.63	9700.55	20088.4	24961.7	33110.6	22907.4	13890.6	10225	11168.8	8976.67	11040.5	8765.61	10559	10604.3	10619.1	9907.95	9515.55	10040.9	9897.33	-	13078-04-1	HMDB0004350	C06180
M161T122_POS	Anatabine	122.31	161.106	8851.81	1605.34	1279.52	8797.87	9840.18	8618.34	8219.56	8363.59	7633.81	7843.47	9226.2	7602.47	9074.49	9107.28	8899.72	11983.2	9024.74	9455.48	9357.53	12879	11123.9	11178.4	11173.7	11718.6	2684.33	8059.41	9229.61	10653.1	6566.27	1136.6	10150.7	10140.6	9790.73	10714.4	9000.26	9175.7	9822.48	9543.38	10183.8	1238.88	10203.1	10002.6	Organonitrogen compounds	581-49-7	HMDB0004476	C10126
M509T207_POS	Andrastin a	206.997	509.256	1473.15	2072.66	3075.42	2025.07	2295.02	1123.31	1681.59	963.378	1007.86	1000.04	1049.64	487.007	1303.38	718.03	2118.95	1046.91	1318.14	1205.64	1592.87	2038.51	1552.07	2080.56	1402.94	1283.46	2608.2	3577.93	1128.12	1950.07	1036.57	1729.55	1566.82	1170.98	1296.99	1150.8	1940.77	1792.45	1755.97	1758.36	1759.41	1686.58	1443.83	1861.02	--	--	--	-
M449T236_POS	Androstan-3-ol-17-one 3-glucuronide	235.904	449.271	1946.59	1763.69	4723.9	1403.06	1702.49	1673.58	2369.6	2143.95	1816.08	2015.73	1467.57	2389.94	1686.21	1877.49	1910.53	1650.54	2220.41	1645.17	1524.65	1574.48	1863.15	1965.59	1486.98	2276.61	1897.95	1999.87	1565.66	1712.28	1436.88	1363.24	2197.18	1128.03	1728.49	1185.38	1814.91	1831.56	1556.94	1765.03	1639.07	1582.71	1569.2	1350.5	--	--	--	-
M431T390_POS	Androsterone glucuronide	389.529	431.222	5852.68	5613.69	14998.7	6425.68	7191.7	7171.07	7533.39	6279.72	4931.21	5517.24	6472.93	5160.54	4109.69	4563.36	4669.66	3090.41	5143.22	2902.59	5770.64	8442.22	8131.85	7697.34	7275.05	5211.97	6070.89	4692.13	3527.23	4528.08	6788.26	3951.04	5870.29	3949.96	5416.97	5150.06	3860.94	6062.91	5641.34	5722.01	5595.7	5657.21	5657.2	5641.38	Steroids and steroid derivatives	621890	HMDB0004484	-
M182T339_POS	Anhydroecgonine methyl ester	339.183	182.116	9406.06	11122.1	5438.31	7788.69	8868.89	8618.8	8364.38	9926.61	8686.74	10611.6	17751.8	9867.08	8961.23	8367.34	10652.4	8671.81	9109.79	10025.1	6238.85	7020.22	9834.45	8347.65	5010.18	5589.45	1591.27	1809.15	1389.2	1843.91	2064.99	2321.95	13601.2	15044.3	13268.9	15194.5	7415.06	11296	5968.64	4285.21	2639.13	5941.04	5980.63	1931.09	--	--	--	-
M266T463_POS	Anisomycin	462.682	266.159	191728	787801	303835	136353	193935	196888	131521	114570	106729	112582	136465	104661	65176.9	73564.1	60862.3	32514.6	60416.5	41241.9	83574.9	99559.4	110936	102030	96558.2	65227.4	74670.5	60857.7	110364	78791.1	89297.6	72427.7	132032	141344	142994	145869	106758	105178	136110	138158	135371	136727	135367	135363	--	--	--	-
M241T374_POS	Anserine	374.331	241.154	104235	107105	192649	88589.9	102718	104764	117869	132207	122427	75291.8	78219.8	85320.1	75015.6	74699.4	81069.4	106866	81908	85837	91072.2	116158	77140.8	68041	111103	77775.3	78362.8	87939.1	111234	77472.1	86244.9	91003.2	88430.3	116020	80284.5	76295.2	105365	105619	110198	96591.6	96648.7	96627.8	96636.1	111583	Peptidomimetics	584-85-0	HMDB0000194	C01262
M138T338_POS	Anthranilic acid (Vitamin L1)	337.576	138.054	208753	159391	249681	205616	212490	219050	345642	359071	341781	281169	247978	344556	120359	135874	141184	136727	159228	112292	346737	383946	302828	209090	424595	364142	158142	199700	201460	160794	188937	224287	220730	11197.8	303726	193552	255730	267646	225960	24932.1	224982	224602	224559	224571	--	--	--	C00108
M662T452_POS	Apicidin	451.829	662.333	898.094	1039.63	1111.83	1139.41	1056.37	642.064	1211.02	958.295	1055.6	1146.63	835.39	1020.42	1153.82	1112.03	1073.46	953.872	1055.28	958.552	1095.06	852.607	1171.65	1040.12	987.187	850.974	802.591	952.993	1192.42	929.864	1132.36	782.19	1003.93	1048.76	1359.83	701.241	1125.16	1217.3	973.706	1016.74	1044.97	1045.25	1022.49	1070.76	--	--	--	-
M428T93_POS	Arachidonoyl ethanolamide phosphate	93.095	428.263	185634	372872	217531	213089	155055	257668	310190	241541	117069	108953	326174	155167	50162	53364	71511.1	74424.9	188882	34442	61629.5	229288	368229	184473	273052	75005.9	349172	199590	212165	276017	292930	91846.1	72693.3	87268.8	136470	71529.4	208294	99424.1	207153	200419	223746	210224	211444	211477	--	--	--	-
M356T37_POS	Arachidoyl ethanolamide	36.883	356.35	10369.1	10855.7	12227.7	9634.73	8753.12	19688.7	18149.5	17010	8720.25	7666.61	7645.15	18208.4	9673.16	12129.8	12394.1	9826.44	12206.6	12422.4	12633.8	23656.8	8488.57	11572.5	14997.7	10323.6	27540.6	9395.18	9865.45	12844.1	17712.8	10338.6	11741.4	7846.65	10625.5	7768.55	7930.66	20217.3	13432.2	13526.8	13282.8	13370.9	14474.5	14467.7	--	--	--	-
M114T251_POS	Arcaine	251.024	114.101	37509.3	51757.1	63344.7	82399.9	14789.8	50478	22399.4	77928.3	54386.4	25615.2	23360.9	72967.3	53361	25033.6	46772.2	58341.4	58969.1	25142.1	109133	48156.4	18978.8	69407.7	34865.9	22120.6	51690.8	84094.7	70461.5	49585.6	72637.3	29896.9	32335.8	44932.1	70659.1	95658.1	61493.1	25306.1	61680.1	58910.6	54837.9	33072.7	54308.6	57693.3	--	--	--	-
M552T382_POS	Arctiin	381.604	552.228	1221.28	1355.7	802.216	1225.5	1248.12	1404.44	1294.8	1183.76	1137.08	1163.98	1182.34	1070.96	1506.09	657.441	973.846	1370.34	1445.19	1473.82	1147.77	1373.32	1295.78	1357.27	1207.56	1091.77	1422.75	1288.32	1243.87	1422.42	1283.16	1204.83	1191.34	1053.8	1191.16	1147.55	979.288	1237.06	1233.51	1247.35	1276.39	1250.06	1209.62	1233.63	--	--	--	-
M417T457_POS	Arenobufagin	456.621	417.218	1713.51	1367.19	2718.37	2037.12	1798.32	1212.05	2034.93	1794.77	1921.41	1686.49	1534.8	980.663	1641.28	1157.78	2078.35	1831.54	2102.74	1907.59	1557.79	2157.68	1863.76	1951.91	1282.62	1777.92	1117.85	1580.62	1316.66	2031.56	1003.85	1139.96	1228.64	2115.76	1654.78	2940.58	2107.32	1238.88	1752.82	1988.25	1813.09	1746.9	1872.15	1538.86	--	--	--	-
M246T417_POS	Arg-Ala	417.334	246.155	27767	33895.5	52513.6	40404.3	29725.2	32307.8	28724.1	32216.5	26405.5	34809	37055.6	34113.5	36182.6	39635.6	39884.6	37595.9	35248.2	27696.1	21067.8	37685.9	19539.3	59894.3	23906.9	18226.5	65362.3	41075.8	29281.1	50957.2	48014.9	45951.3	33661.8	39371	20106.5	16181.7	20969.2	30599.9	34981.7	35796.6	33548.8	35981.8	35794.2	29621.9	Carboxylic acids and derivatives	-	HMDB0028702	-
M304T450_POS	Arg-glu	449.77	304.161	67777.9	56176.4	86278.6	50970.6	64656.3	55077.3	94404.1	90869.6	82513.6	81246.6	97559.9	76144.7	51660.4	52531.4	58088.3	48198.4	56828.7	44588.8	58374.4	59887.4	76312	62729.7	52667.4	46154.7	109992	101819	74987.7	78089.7	92083.3	82000.9	77326.5	71861.1	82306.7	81498.2	62647.5	75536.5	73658.8	69507.9	76936.3	75103	73652.1	73649.6	Carboxylic acids and derivatives	-	HMDB0028708	-
M232T118_POS	Arg-gly	117.706	232.117	30673.6	35528.9	47871.6	22081.5	20670.9	22264.7	31282.9	35775.1	22058.7	27963.7	22702.1	24297	12074.6	8827.18	12120.8	15431.2	20517.1	6430.32	8473.05	15199	28509.9	17475.2	12439	18954.2	25691.5	28552.1	33654.1	29133	19627.7	24201.2	14423.3	10785.2	36632.3	1940.77	32980	19215.4	26563.8	26545.4	26544.5	14945.6	23471.2	30597.1	Carboxylic acids and derivatives	-	HMDB0028709	-
M288T261_POS	Arg-Ile	260.709	288.202	882.31	1440.21	4761.07	2408.9	2011.23	2055.27	1345.38	1458.13	1179.58	1680.67	1718.82	1190.26	1541.58	1853.4	1765.5	1451.54	1637.14	1724.24	1392.48	1496.52	1486.63	1213.73	1662.9	1214.51	2457.65	3208.23	2171.57	2255.05	2303.95	1500.03	1627.46	1970.4	1978.8	1947.47	1317.38	1690.31	1722.15	1606.97	1722.06	1722.19	1428.39	1880.43	Carboxylic acids and derivatives	-	HMDB0028712	-
M288T355_POS	Arg-Leu	355.004	288.201	12463.1	13511.3	24086.3	12518.7	17678.4	16068.4	9107.78	9636.77	8598.41	8107.58	13885.9	6988.31	16624.1	13561.6	9290.64	11779.1	12922.2	7373.19	9990.68	8777.45	7873.29	9990.31	8260.38	9093.37	22789.2	19550	15032.7	19295.6	20169.2	17501.6	11304	8290.6	8295.57	7201.29	8080.41	9862.95	13093.7	13466.4	13453.9	13340.1	11007.3	13472.1	Carboxylic acids and derivatives	-	HMDB0028713	-
M288T351_POS	Arg-Met	351.018	288.152	6469.33	11027.2	17990.2	10969.9	10944.7	2873.99	10330.3	7615.72	2361.41	10917.2	11312.2	7095.11	7796.12	10641.4	17518.7	8182.18	10004	8727.04	2286.63	3805.52	7805.51	2859.46	8564.88	4994.61	4766.82	170.793	11164.3	16232.1	17024.9	15076.6	14554.5	11661.5	4852.88	6204.73	10991.1	6004.44	8668.41	4229.08	5346.11	8667.23	8669.67	8667.48	Carboxylic acids and derivatives	-	HMDB0028715	-
M286T255_2_POS	Arg-Phe	255.339	286.162	3482.43	2630.38	2714.87	1939.7	2384.5	2182.38	2176.44	2623.38	2192.64	919.481	2611.69	2083.41	2660	3124.99	2473.68	2392	2341.96	2528.52	3172.67	2045.72	2116.17	2136.14	2541.71	1874.57	4274.18	2401.39	2494.16	2097.49	3352.22	2867.22	2622.13	2134.45	2915.96	2911.06	2434.34	2789.09	2116.71	2552.24	2712.43	2557.08	2936.77	2604.6	Carboxylic acids and derivatives	-	HMDB0028716	-
M272T455_POS	Arg-Pro	455.334	272.171	96907.6	89247	154712	75915.8	82794.8	71000.2	56550.1	62962.5	66619.4	65540.6	83118.6	63245.5	64011.1	68289.2	88169.6	60839.5	69307.7	53299.1	74880.7	68363.1	74832.3	63168.7	55255.2	50514.3	95708	108647	86205.8	84481.6	76262.6	78674	81448.6	74670.2	73016.8	81088.1	66049.4	67390.5	96353	96721.3	97702.6	145930	97075.9	97596.6	Carboxylic acids and derivatives	-	HMDB0028717	-
M428T537_POS	Arg-Pro-Arg	537.118	428.284	1289.21	1048.36	1278.36	916.21	782.194	797.006	703.356	725.773	1360.66	1058.49	823.784	939.589	855.545	779.431	826.718	779.379	792.928	833.138	1174.92	1172.9	1051.63	1302.61	1044.64	1239.31	616.031	1053.81	858.065	845.572	713.284	791.721	1355.17	1664.22	1271.75	1413.94	1210.58	1613.98	1031.78	1032.22	1031.44	983.244	1073.54	1065.62	--	--	--	-
M259T50_POS	Arg-Trp-Arg	49.638	259.153	5868.79	4071.56	25340.5	15830.9	8243.68	5813.63	3760.09	6435.98	2667.73	1543.3	22007.8	15230.2	10075.4	12671.7	13787.7	12646.7	884.346	15005.4	9777.63	14650.8	9114.13	4522.85	9286.92	3328.04	2003.82	24129.8	18907	13507.4	13589.5	15406.5	10789.2	10566.9	7884.7	4386.96	15797.1	16480.8	7346.38	11016.4	7262.64	3047.22	14312.1	11018.3	--	--	--	-
M274T396_POS	Arg-Val	396.447	274.186	6832.36	6270.72	11252.4	7439.83	6236.76	6306.62	7405.84	6625.02	6690.17	6545.23	6380.45	5067.18	6945.39	7586.94	7217.71	6384.19	6813.59	6199.82	6766.76	7091.95	5197.75	6647.66	4568.15	4859.49	10955.2	9544.35	7184.27	8036.64	8840.82	11221.7	5362.17	6081.73	5029.99	5832.87	5730.57	5601.73	6775.22	6689.37	6575.59	6947.74	6776.69	6691.59	Carboxylic acids and derivatives	-	HMDB0028722	-
M175T455_POS	Arginine	455.325	175.118	17662.9	74439.6	12101.6	57511.7	100666	68968	15403	37616.8	44669.3	12992.3	43031.3	59230.9	116749	35550.2	72787.5	11401.6	68089	95301.2	59959.4	61739	62571.2	95610.4	67979.3	66589	55844.4	11964.1	55504.1	42456.1	36891.2	37602.4	60470.5	50027.7	67608.4	58465.4	73117.4	74726.8	103920	88674.3	171235	108519	93440.1	97002.8	Carboxylic acids and derivatives	74-79-3	HMDB0000517	-
M571T208_POS	Arginine conjugated chenodeoxycholic acid	207.729	571.382	4823.93	5638.58	7105.18	4780.14	4890.58	4428.4	2176.99	1783.27	1797.73	2555.79	3170.66	2128.59	27910.1	19140.7	13285.3	52665.3	21822.5	17522.4	5183.81	5171.62	6821.38	23237.3	8145.24	26589.1	3409.73	4461.88	3297.23	1781.23	3651.9	3777.05	4969.06	4049.31	5436.22	4437.19	5404.38	6032.22	3103.77	6156.63	6160.53	6181.11	6187.42	6119.62	--	--	--	-
M305T74_POS	Artemisinin	73.967	305.157	16213.8	12159.6	20113.6	11387.9	11770.5	15111.5	12944.8	12561.4	8922.07	10756.7	13333.8	9905.6	63454.3	18674.5	40378.9	81992.3	62379.5	43005.3	5323.52	13214.4	19478.1	14618.3	11057.7	60003.9	14737.1	17440.3	13569.5	12546.4	15282.6	11046.6	9381.89	11199.5	14479.6	12975.9	12164.8	11192.3	12961.9	4564.92	14187.4	15723	13178.6	14304.8	--	--	--	-
M304T35_POS	Arvanil	34.957	304.259	27553.1	30419.4	37142.7	31406.3	40558.3	30952.4	21802.3	33077.4	27932.8	38328.7	32214.5	30103.4	21185.8	54538	28514.8	26177.2	29204.7	27214	64583.7	27493.7	28469.1	27402.4	45117.9	29558.2	30887.4	27362.4	28585.8	23514.2	25183.8	90412.7	68812.5	27977.3	21918.3	27549.9	22333.2	17465.9	31727	30919	39175.5	31745.3	21422.2	30031.3	--	--	--	-
M289T450_POS	Asn-Arg	449.787	289.16	13881.5	14308.2	23061.2	11189.9	16584.8	11097.3	18014.6	16872.9	17256.8	15797.3	18905.1	14262.6	11908.6	14590.9	14911.2	13872.3	15019.6	11255.6	11270.1	10220.9	13904.3	13526.1	11514	10416.4	17866.3	17514.2	13882.9	15326.8	10389	13859.6	14721.1	12704.8	16229.1	16519	13332.9	13875.2	15323.2	15260.6	15445.4	15253.3	15059.9	15324	Carboxylic acids and derivatives	-	HMDB0028725	-
M318T448_POS	Asn-Gly-Lys	448.232	318.2	2929.23	3828.54	5610.79	3210.1	3048.71	3364.61	3502.15	2357.1	5615.68	2812.12	3673.77	2888.56	3944.76	2645.35	3936.43	2176.44	2376.33	1437.99	4052.59	3250.48	3497.68	3957.69	5083.79	2856	3109.41	4201.9	2768.14	5152.42	4075.76	3846.69	3271.99	2058.47	6398.12	5854.71	2182.75	2711.38	3862.8	3464.29	3852.51	3482.83	3506.97	5544.44	--	--	--	-
M374T312_POS	Asn-Ile-Lys	311.884	374.227	2898.57	2390.54	3075.06	2899.08	1692.08	2201.08	2439.1	2511.7	2032.87	2347.44	3283.24	3221.02	1692.12	2811.07	2003.27	1325.88	1947.59	1567.58	2544.42	2416.81	2187	2421.55	1701.7	1682.65	3659.12	3339.46	2733.1	2849.8	3537.31	3596.52	3395.93	2843.53	3159.07	2853.4	2206.53	2778.85	2481.94	2490	2482.44	2444.82	2287.29	2481.77	--	--	--	-
M402T397_POS	Asn-Leu-Arg	397.022	402.243	4451.6	4546.49	8784.12	5667.58	4191.27	4814.77	5356.72	3180.79	4478.5	3271.1	5122.52	2309.27	4686.39	4122.91	4206.24	4190.99	4918.31	3930.3	5337.36	3671.48	9461.14	4385.85	4247.02	8329.12	6138.31	5920.56	5145.12	5754.08	6318.61	5123.09	4741.3	4152.27	5929.14	5720.13	2414.97	9580.12	4937.52	4852.84	5084.06	4976.35	4854	4890.83	--	--	--	-
M280T265_POS	Asn-Phe	264.754	280.128	7527.43	9709.06	11412.7	17390.3	5063.61	7872.59	7943.28	6468.56	6033.15	15285.3	12165.1	11788.5	4658.76	9464.72	10598.3	8004.83	5748.39	4605.71	7933.21	5731.92	8372.17	5185.51	6964.88	13441.5	9468.3	9602.37	11227.5	9737.85	10191.2	16678.8	9616.01	6363.47	9029.52	8369.11	6632.78	10545.1	9665.94	8016.69	7621.06	7492.43	7477.35	7217.25	Carboxylic acids and derivatives	-	HMDB0028738	-
M333T452_POS	Asp-Ala-Lys	451.716	333.18	636.813	4196.91	12832.7	5942.45	6082.22	6420.61	7088.07	8834.59	6598.95	4134.11	7717.46	7220.24	6027.77	6344.28	6668.28	5259.52	2559.55	467.95	5484.21	2105.69	5317.5	6070.76	5814.2	4983.52	10014.9	12558.6	12496.2	3255.04	8953.11	7165.32	5366.56	6351.94	4641.65	4701.78	4924.79	9225.22	9571.58	6976.49	6485.75	6249.12	6564.1	6289.28	--	--	--	-
M263T398_1_POS	Asp-Glu	398.269	263.086	3793.96	3450.36	4519.91	3285.75	3251.67	3354.73	3598.02	3301.17	3134.34	2899.13	2907.7	2718.79	2169.28	3052.33	1982.48	2199.43	2054.54	2119.63	3729.13	5741.18	3640.22	3425.16	4139.43	2788.35	3380.28	3065.49	1673.91	1882.18	2526.06	1981.04	2968.77	2957.52	4049.98	2466.39	3631.44	2792.62	3435.82	3157.04	3221.39	3223.81	3009.69	3038.15	--	--	--	-
M419T471_POS	Asp-Glu-Arg	470.918	419.186	4643.68	3275.13	5101.35	2905.7	3919.84	3558.32	1589.38	3165.14	4259.38	4427.56	4039.64	3559.13	1911.69	2115.63	2320.26	1565	2586.65	1955.41	1934.91	2915.87	3634.75	2053.72	2898.12	1800.78	1706.92	4435.94	4277.95	3663.27	4436.54	3006.16	3750.98	2804.78	5687.5	3407.19	3015.7	3616.64	4002.96	5070.37	5078.82	4892.69	5083.87	5069.33	--	--	--	-
M347T436_POS	Asp-Gly-Arg	436.123	347.167	4332.77	4323.15	5986.49	3801.52	4162.83	4014.39	5215.77	5171.09	5594.33	4583.74	5321.83	4390.19	2328.26	3585.02	2840.81	1921.01	2329.54	3142.38	3225.93	3883.45	4196.34	3869.15	3600.38	3026.29	5708.21	5090.63	4321.24	4072.68	5263.57	4489	3226.47	3253.38	4015.58	3663	4323.56	4541.67	4285.55	4038.69	3958.8	3686.58	4128.18	3959.01	--	--	--	-
M160T368_POS	Asp-Gly-Lys	367.57	160.096	24005.5	17918.6	27963.5	22201.9	16606.1	24561	14808.9	12775.3	11467.8	10917.9	11643.6	11808	12156.8	12930.9	14542	11556.9	12574.2	11951.3	12109.2	15485.9	18955	17013.7	12605.4	10888.8	14332.6	13304.5	10759.2	10939.4	13984	11771.3	13180.6	9830.85	11848.1	11416.7	10581.2	9991.99	14413	13980	14235.4	14354.7	13888.1	14460.2	--	--	--	-
M403T250_POS	Asp-Ile-Arg	250.5	403.252	1976.58	1737.88	3138.52	1698.92	2970.8	2492.02	1394.62	698.328	2899.42	3306.78	2389.1	1658.79	919.694	1339.98	1554.44	1845.08	1364.97	1006.58	765.044	1733.2	1629.59	2067.69	1368.11	3043.12	3497.88	3059.76	3566.92	2418.79	1925.74	1699.8	3067.61	1005.03	1401.75	2285.42	3573.83	3856.28	1802.49	2082.63	1553.9	1717.74	1595.59	1579.94	--	--	--	-
M421T396_2_POS	Asp-Met-Arg	395.82	421.185	3608.18	2327.71	2796.69	2078.11	1874.85	2028.57	2813.58	2778.84	3028.73	2559.76	2478.57	2132.97	1596.7	1104.87	1598.9	1624.89	1597.96	1979.01	1867.87	2119.58	2211.16	1593.12	1923.42	1404.87	2208.1	2573.23	2276.03	2429.82	2270.57	2543.97	2872.93	2277.76	2134.44	2483.9	1712.94	2296.7	2022.47	2045.35	2096.85	2028.6	2137.58	2028.57	--	--	--	-
M295T139_POS	Asp-Thr	139.362	295.118	2743.21	2580.82	4254.14	3149.21	2791.51	3076.24	2679.49	3254.66	4005.34	1814.86	596.934	3396.2	2974.63	2639.92	3127.47	3185.99	3165.52	3531.88	2692.74	3095.79	3945.04	2972.32	2924.05	3682.54	3022.2	3096.58	2405.72	2449.12	3137.09	2469.48	3568.63	3721.33	3531.16	4490.42	3816.48	4249.33	3027.38	4337.08	3097.92	3017.58	3242.6	3036.3	Carboxylic acids and derivatives	-	HMDB0028763	-
M389T408_POS	Asp-Val-Arg	407.514	389.213	2055.01	2100.53	3204.19	3438.44	2115.88	2175.2	5032.91	3980.46	4805.07	4629.05	3953.56	3633.98	2127.32	2287.6	2610.47	2248.01	2947.48	3084.01	2777.23	2567.04	2960.1	2590.35	2466.29	1834.6	4836.87	4132.48	3219.01	4119.44	4688.44	3480.28	3165.14	2960.21	3618	3311.6	2923.23	2626.16	3476.17	3548.5	3746.06	3476.05	3348.26	3551.41	--	--	--	-
M459T336_POS	Astemizole	335.76	459.279	3150.19	2530.15	3102.19	2166.45	2079.61	2515.68	8080.07	2629.05	5812.97	3397.88	4739.04	3516.24	2474.96	2121.76	2487.58	2201.28	1939.05	2511.12	3156.14	3492.79	3050.43	2779.63	2922.45	1360.08	2872.09	2719.69	2975.99	3132.5	2557.3	2059.83	2663.36	4343.39	3405.95	3321.02	2994.39	3088.11	2883.63	2962.77	2963.15	2426.18	2988.79	2960.42	Benzimidazoles	68844-77-9	HMDB0014775	-
M923T398_POS	Astrasieversianin xv	397.666	923.479	2265.87	1225.71	1989.32	979.586	1753.82	1361.94	1104.47	839.759	1156.9	1057.86	1080	909.406	1634	1925.88	1614.88	1617.62	1799.59	1337.78	1443.5	1237.11	1286.95	949.874	1317.91	1168.21	1043.24	1321.97	943.806	1820.69	1023.66	1111.54	1128.41	1258.67	829.522	1218.56	1949.64	1862.22	1184.09	1242.74	1242.63	1082.77	1242.99	1242.51	--	--	--	-
M367T406_POS	Atovaquone	406.062	367.119	4151.63	6817.15	6797.38	4434.53	4692.1	4271.62	5457.66	4217.12	6024.42	4712.85	5155.59	4745.84	4452.25	3712.69	4235.38	4683.7	4187.39	5060.44	4278.17	4666.62	3080.79	4122.4	3883.33	3563.05	5359.29	5877.33	5426.63	4893.04	4850.15	6665.18	3894.33	4058.7	3417.19	3775.06	3539.41	4479.64	4582.93	4678.85	4683.11	4679.67	4414.55	4586.59	Naphthalenes	95233-18-4	HMDB0015249	-
M369T262_POS	Aucubin	261.509	369.116	1721.55	3548.95	3057.47	1857.02	2607.67	1504.68	1379.42	1276.22	1910.89	1316.41	1761.55	942.139	2208.63	2359.52	2992.88	2603.37	2496.98	2336.36	1383.02	564.369	2077.55	1852.67	1247.27	1126.37	1483.41	1972.87	1538.73	1807.4	1727.57	2502.9	2194.17	1403.42	1891.7	1278.76	2104.9	1426.72	2158.08	2031.02	2238.08	2164.13	2233.7	2334.9	Prenol lipids	479-98-1	HMDB0036562	-
M291T293_POS	Azatadine	292.709	291.204	32676.8	10012	45923	22284.4	19602.9	32375	15358.8	11296.4	7806.42	7987.58	5362.98	4367.66	665.787	1500.41	1400.26	1129.08	1666.82	903.838	4817.67	13326.6	15104.6	5344.7	14523.8	10160.6	5233.4	2443.66	2503.31	1219.21	2336.03	3245.03	9479.71	8048.62	21604.4	8902.56	14530.3	11390.3	10617.7	10166.8	10883.4	10902.6	12110.9	9770.97	Benzocycloheptapyridines	3964-81-6	HMDB0014857	-
M569T346_POS	Baccatin iii	346.202	569.22	1843.4	1931.98	2881.2	1636.01	2127.76	1634.7	731.748	664.639	692.424	637.394	850.012	717.306	1172.37	1346.12	1115.49	1157.71	1407.56	1054.57	1227.43	1009.64	927.61	1118.1	894.935	1152.47	895.873	882.294	880.207	885.23	946.244	907.825	957.011	795.168	908.317	778.18	888.346	875.489	1119.83	1084.84	1126.64	1129.23	1105.71	1000.71	--	--	--	C11900
M569T210_POS	Bafilomycin a1	209.672	569.365	3343.45	5069.12	7086.85	880.699	3498.83	3166.42	1365.18	2562.42	1851.93	1535.08	1702.48	2291.42	1597.9	2028.17	3106.63	955.454	2031.63	2023.84	2639.67	4324.87	2856.47	1233.13	5117.98	7886.06	3112.62	3899.86	1956.8	3343.58	3891	1871.03	2394.36	5565.26	4047.67	3773.09	3226.23	3156.23	3749.78	3849.46	3013.11	3748.09	3284.8	3525.44	--	--	--	-
M257T262_POS	Bakuchiol	261.593	257.194	979.916	1369.19	1381.58	1409.91	1231.09	1162.91	1245.57	5904.22	1207.7	3272.51	1029.06	3380.96	1418.06	1423.04	1399.79	1227.47	1350.61	1531.72	2281.9	1870.02	1536.21	1800.2	1624.46	1101.88	2189.24	1242.31	1393.91	1304.4	3775.77	1624.83	2292.34	2603.48	1539.02	2044.55	4753.63	2712.09	1455.85	1342.92	2109.54	1345.24	1457.66	1344.87	--	--	--	-
M185T133_POS	Barbital	132.777	185.08	13804.4	1945.79	14018.9	16060.5	1650.4	17526	5069.7	16547.1	16085.5	2887.78	2343.44	1814.91	16587.2	16107.5	4216.55	18357.7	770.889	16831	485.133	13945	14735.6	19283.7	14258.1	16241.5	3969.01	5476.86	4569.16	16500.7	16824.9	1082.14	15763.9	16274.4	3612.2	15323.7	19089.6	14125.9	14925.3	13963.1	14886.3	14973.7	14895	1928.41	--	--	--	-
M409T110_POS	Beclomethasone	110.421	409.185	6980.51	5181.12	6943.8	8419.32	5698.69	4893.62	4587.05	6753.24	5260.77	6905.62	6737.32	7346.19	7270.3	44116.9	6032.83	9551.43	8059.59	6572.56	5205.41	17963.7	7090.47	10067.8	4370.62	7326.6	7661.12	5199.95	6382.37	3901.55	5202.5	6787.13	4536.5	12671.4	6274.82	5681.19	5007.77	5348.61	6662.79	6756.43	6704.23	6511.01	6756.62	6756.02	Steroids and steroid derivatives	1327543	HMDB0014538	-
M374T458_POS	Benfluorex	458.479	374.128	1299.5	2482.91	1437.98	1221.96	1201.54	923.276	1680.54	2013.93	1763.03	1887.67	1828.87	1670.21	894.526	705.326	499.641	641.065	922.478	917.676	1258.36	2262.7	1580.61	1373.13	2349.26	1435.63	1368.22	1096.13	871.652	1097.06	2943.31	1344.38	2231.39	1427.35	2532.12	1999.76	2008.8	2126.83	1695.83	1749.84	1574.21	1534.33	1299.7	2406.06	--	--	--	-
M300T383_POS	Benocyclidine	383.005	300.201	11174.3	7829.8	12498.9	7511.08	7270.98	7454.4	12555.8	12149.4	12173	9420.77	8721.71	10231.4	6417.62	7298.9	8063.13	6711.85	8647.38	7090.88	8328.41	9852.87	9416.53	7725.1	9674.29	8982.88	8519.42	9052.58	8457.33	6929.26	8137.01	8324.04	8947.27	9320.98	10614	11778.4	8896.23	8401.84	8736.34	9362.72	9302.59	9217.89	9303.75	9162.5	--	--	--	-
M304T122_POS	Benzalkonium chloride (c12)	122.01	304.299	29537.1	25859	20624.9	22850.5	141405	24021.4	43021.2	18414.2	32862.7	56084.3	110984	45401.4	37015.5	28527.4	31954.3	38814.5	34169.7	116609	23836	67097	94221.2	187642	605395	185258	174624	426710	251414	308277	94522.2	23346.5	25911.5	26436.4	45459.7	26186.8	22865.9	54246.3	91424.4	90003.5	91862.9	88013.7	89995.8	90732.2	--	--	--	-
M122T361_POS	Benzamide	360.899	122.069	15889.6	8421.57	24034.5	15229.2	14288.9	15180.9	11669.6	10404.4	11043.2	408.871	12498.4	13765.9	8296.78	11025.9	10179.8	10014	9600.78	8797.52	2661.73	6499.2	6216.29	6902.07	6878.4	6433.2	7389.69	4286.11	5594.02	7712.52	8507.08	9355.97	1975.16	1321.23	7039.85	5993.98	5595.19	8836.37	7952.42	8400.13	8750.42	8969.06	8966.3	8966.3	Benzene and substituted derivatives	55-21-0	HMDB0004461	C09815
M464T224_2_POS	Benzeneacetamide, n-[(1s)-2-[[(7s)-6,7-dihydro-5-methyl-6-oxo-5h-dibenz[b,d]azepin-7-yl]amino]-1-methyl-2-oxoethyl]-3,5-difluoro-	223.805	464.189	4389.8	5012.28	6415.44	3448.17	5366.7	4438.69	1693.57	1194.65	2757.34	2324.53	2578.04	1472.45	3700.2	3611.49	3115.81	3187.44	2992.72	1661.45	3202.44	3243.38	2960.22	2972.5	3040.06	2930.58	4024.32	4044.39	3370.62	3688.87	4258.85	1619.65	3183.55	3539.07	3554.01	3289.62	2926.64	3120.44	3263.5	1667	3440.41	3442.27	3444.97	3444.62	--	--	--	-
M250T96_POS	Benzeneethanamine, 2,5-dimethoxy-4-(trifluoromethyl)-	96.382	250.092	19518.3	15039	26017.4	15528.3	13127.4	21318.8	16395	13660.9	8466.11	7297.31	6894.5	6305.88	4165.35	4135.27	5229.83	6053.68	6006.65	4643.21	7745.08	18054.2	24171.1	16418.3	18349.3	11308.5	4239.28	3653.39	4390.19	4402.19	5939.58	4333.69	10241.4	10502.4	23745	10980.2	7877.27	12237.9	11484.1	12440.6	11439.2	11438.3	11438.6	11562.6	--	--	--	-
M150T60_POS	Benzeneethanamine, 2,5-dimethoxy-n-[(2-methoxyphenyl)methylene]-	59.8275	150.053	41666.1	17620.3	46397.9	26124.1	17064.2	20761.6	19758.2	49423.5	42293.8	58090.3	22459	28611	22359.8	15881.1	25049.7	20648.8	23257.1	20526.3	12567.6	24611.9	17924	16519.5	19235.7	19450.2	36533.4	24494.9	25439.4	23467.3	52972.5	16193.5	17695.2	34204.9	26474.2	74574.7	65824	44295.7	34835.8	36476.1	27622.3	27458.8	27808.6	27726.4	--	--	--	-
M377T396_POS	Benzenepropanamide, n-(6-chloro-2-benzothiazolyl)-3,4-dimethoxy-	396.102	377.055	16553.8	13525.1	20448.2	15866.4	13647.6	15008.5	26872.3	25779.3	31941.9	29123.3	19831.9	18973.7	15270.2	15459.1	17386.8	15288.3	19320.4	15102	12651.9	17545.9	16213	13895.5	15384.1	17424.3	15444.3	15125.4	10506.3	12145.1	12498.6	9062.59	16434.8	15107.5	15900.5	16521.2	18507.4	19632.2	17743.4	17207	17201	17002.4	16557.9	17006.8	--	--	--	-
M525T382_POS	Benzenepropanoic acid, 5-(3-carboxybenzoyl)-2-[[(5e)-6-(4-methoxyphenyl)-5-hexen-1-yl]oxy]-	381.534	525.177	1249.4	1159.94	2072.7	1325.22	1479.92	1424.67	1074.47	835.958	926.977	821.397	934.483	867.419	863.776	1198.59	1329.62	1057.1	727.907	1073.56	1136.11	1019.52	1158.14	1235.18	1010.34	980.172	6607.44	2802.43	1651.41	1152.17	673.874	784.011	1234.27	1106.16	1039.74	988.517	1032.43	1019.03	1187.14	1197.4	925.607	1196.47	1198.09	1197.59	--	--	--	-
M618T441_POS	Benzoic acid, 3-[[(3-carboxycyclohexyl)amino]carbonyl]-4-[3-[4-[4-(cyclohexyloxy)butoxy]phenyl]propoxy]-	440.509	618.315	1873.95	1253.65	2938.63	1732.27	1629.85	1793.72	2230.92	1953.75	1688.59	1655.13	1401.99	1576.86	1326.49	1841.62	2117.12	1894.22	956.584	1240.79	1875.88	2089.31	1912.43	1617.61	1319.35	1246.97	2371.74	806.69	1890.33	1933.79	2853.9	955.425	1391.09	2026.82	1383.85	1479.78	1796.12	1062.76	1266.02	1724.74	1263.86	1270.49	1293.93	1590.88	--	--	--	-
M574T254_POS	Benzoylhypaconine	253.596	574.295	5153.57	4895.02	6291.74	4623.63	5007.49	5759.58	4480.33	4101.05	3404.62	3268.91	3172.5	3452.54	3544.09	3080.23	3599.02	2773.87	4252.57	1826.75	4363.98	4936.71	4751.62	4198.19	3954.46	5025.93	4861.24	3445.45	3588.25	3423.36	3898.43	4913.04	2902.04	3088.45	5085.67	3217.74	5135.83	3680.91	4562.98	4093.34	4686.52	4592.75	4689.47	4857.88	--	--	--	-
M276T167_POS	Benzoylnorecgonine	167.05	276.107	1642.05	6460.62	4575.53	9968.19	1594.44	2915.12	3703.82	3478.12	2560.51	1842.07	1919.18	2784.73	2190.7	3937.68	2406.83	3610.83	1745.41	5512.44	2492.16	2435.18	2595.95	1088.8	1153.17	757.169	1556.36	2260.17	2065.27	1922.01	3579.11	2682.35	1153.6	1024.07	2156.9	845.69	777.445	3453.51	2961.79	2802.4	3539.28	3149.94	2999.31	3149.42	--	--	--	-
M91T219_POS	Benzyl alcohol	218.571	91.0533	239101	272290	338169	252929	226802	222797	179301	186515	168105	180226	190211	168249	201621	230263	204923	229183	219327	210552	219403	222093	193652	186148	228930	169853	226080	232783	219144	215906	233425	221741	255521	219845	272099	222263	239552	221035	229691	226319	220494	223900	223928	226308	Benzene and substituted derivatives	100-51-6	HMDB0003119	C00556
M331T213_POS	Bestatin	212.588	331.155	4160.1	10731.3	9826.55	2504.96	5532.22	2656.96	2061.49	3373.7	3670.57	2749.27	2912.4	2487.32	2016.69	3246.54	3757.79	5342.08	4353.78	4324.95	3713.24	7433.28	7825.14	8600.31	11420.5	3677.32	4023.43	4969.9	4511.63	3740.04	4112.32	3898.17	5022.23	5158.52	5980.12	2131.34	3451.12	4541.08	3458.17	3496.63	3441.05	3571.42	3554.77	3468.58	--	--	--	-
M449T452_POS	Beta-estradiol 3-(beta-d-glucuronide)	451.666	449.232	946.483	1509.39	2918.57	1016.92	1932.32	913.967	1514.35	1702.17	1842.34	645.631	1223.76	1434.9	998.932	2122.06	863.947	966.725	744.678	493.2	1356.75	1561.38	1422.65	1943.86	1133.59	1045.64	2108.52	968.085	1079.71	803.989	1013.51	1916.9	1257.41	1271.54	996.531	434.27	999.208	1219.54	1249.32	1020.26	1246.88	1210.91	1210.3	1247.05	--	--	--	-
M118T274_2_POS	Betaine	274.108	118.086	2.60435e+06	2.77445e+06	3.01978e+06	2.81701e+06	2.62181e+06	2.38624e+06	3.47806e+06	2.76413e+06	2.82305e+06	2.74752e+06	2.31015e+06	2.04643e+06	1.78159e+06	2.16755e+06	1.98808e+06	2.48831e+06	2.85347e+06	1.76312e+06	1.68597e+06	1.61839e+06	2.24251e+06	1.92544e+06	2.27914e+06	1.74422e+06	2.16731e+06	1.92856e+06	1.89315e+06	1.43139e+06	2.059e+06	2.5021e+06	1.26962e+06	1.57888e+06	2.69438e+06	1.61585e+06	2.20312e+06	1.52607e+06	2.2462e+06	2.18712e+06	2.24594e+06	2.24643e+06	2.24651e+06	2.22631e+06	Carboxylic acids and derivatives	-	HMDB0059606	C00719
M362T300_POS	Bezafibrate	300.33	362.105	2458.97	2215.62	2104.22	1872.25	2416.36	1134.91	1351.29	1349.89	1957.68	1476.57	1941.23	1764.08	1669.64	745.988	2017.32	1964.53	1805.1	1186.19	834.755	2061.95	1476.9	2714.86	1394.47	1758.79	2002.31	2305.23	1021.23	1875.82	1984.54	1140.8	1501.27	1933.19	1497.09	1511.85	1433.04	1921.68	1572.56	1936.8	2069.53	2000.49	1923.26	1918.11	Benzene and substituted derivatives	41859-67-0	HMDB0015465	-
M585T122_POS	Bilirubin	121.747	585.284	3309.68	2653.24	4351.15	3863.31	2846.31	2840.18	2658.6	2681.48	3289.67	2861.7	2297.4	2595.64	9371.44	13553.9	5898.06	11277.1	10158.8	8369.82	3368.11	3156.48	4307.95	11089.8	2834.55	14640.5	2943.16	2949.36	2336.64	2061.19	2483.1	2481.42	2970.49	3713.04	2668.64	2993.27	3184.56	3180.61	4582.44	4611.98	4374.98	4482.83	4582.3	4560.4	Organoheterocyclic compounds	635-65-4	HMDB0000054	C00486
M583T348_POS	Biliverdin	348.415	583.257	1312.4	1216.48	1601.84	1615.37	1049.96	1200.74	1135.22	1042.24	1236.03	1292.56	1391.05	1244.8	1233.04	1359.01	1189.94	1273.38	1215.56	1170.83	2218.92	1787	1141.05	1963.54	765.289	2087.71	1133.44	1554.92	1421.05	1546.94	1445.67	1406.11	1744.7	2281.76	2151.63	1553.55	1977.99	1379.45	1300.85	1092.5	1417.73	1452.7	1416.69	1418.85	Tetrapyrroles and derivatives	114-25-0	HMDB0001008	C00500
M398T101_POS	Bimatoprost	101.355	398.288	552653	639975	993109	488721	322813	663548	590586	422429	342647	308406	222945	210190	75801.3	105284	194385	137998	232176	114624	136965	238431	351484	211369	404383	236035	227692	293836	149343	112986	303898	190929	186321	201011	564217	386251	383948	352115	361378	346156	336742	336645	346370	265549	Fatty Acyls	155206-00-1	HMDB0015041	-
M363T453_POS	Bisphenol a diglycidyl ether	453.283	363.165	6128.33	5530.54	10526.3	4875.51	6717.21	5493.58	4912.98	4455.04	4288.32	4138.91	4582.75	4069.31	6589.2	4844.82	6146.13	6439.14	5957.7	6276.27	3407.54	3480.13	3913.53	3530.78	3240.07	2753.95	7220.84	6318.3	8410.01	4595.78	3681.88	6485.21	3990.85	3817.25	4272.81	3995.73	3576.93	4054.56	4102.01	4111.67	4119.27	3768.64	3609.19	4121.19	Benzene and substituted derivatives	1675-54-3	HMDB0032737	-
M413T100_POS	Bispyribac	100.09	413.086	25487.8	22164.1	12140.5	23122.5	56565.8	8577.58	2345.39	2592.68	2628.12	2462.41	2555.1	2280.54	2927.46	3112.87	2606.99	3189.19	3434.71	2680.51	32601.1	21237.8	20673.1	27209.1	45780.3	56234.9	2627.6	3188.46	2760.98	3049.26	3152.73	3009.5	3043.26	2640.05	2466.17	2724.47	2873.73	9393.59	9863.63	16217.4	10115.2	8180.47	9544.02	9338.92	--	--	--	-
M269T247_POS	Boldenone cypionate	246.716	269.196	18749.6	7586.56	8808.88	8015.12	4380.8	16417.8	12613.3	7440.08	12617.9	7611.44	11800.1	8478.14	8557.71	7696.69	7106.72	7081.55	7966.47	10778.4	17418.9	16986.1	19987	20724.3	14929.4	11252.4	14492.9	14549	11526.3	13832.7	14309.6	10468.3	15441.1	13677.2	13269.5	16062.2	10611.1	11570.1	12757.9	13466.4	13155.9	13328.4	12923.7	13066.3	--	--	--	-
M367T245_POS	Boldenone sulfate	244.792	367.134	6628.42	4834.2	8151.75	10756.5	10589.6	8075.74	2525.15	1468.93	1415.52	5298.8	3994.42	4185.6	1500.97	1450.7	2819.57	1836.57	2026.91	2007.03	6024.13	9756.78	5390.54	3430.44	9720.79	12619.9	3480.83	3508.26	7028.01	4183.62	7027.5	8884.21	6875.32	8046.19	3697.03	4920.5	4444.97	6060.91	5789.08	6877.53	4365.21	6829.93	4858.14	6107.23	--	--	--	-
M267T184_POS	Boldione	184.234	267.166	11745	13159.4	13528.6	15101.7	13018	12474.3	10101.5	10314.6	8770.04	11746.1	13301.9	11315.6	14916.2	11455	13972.3	12018.8	11631.8	11177.6	10749.9	9806.41	9218.43	11212.5	9799.85	9076.36	25103.7	23383.9	20004.8	23163.9	20940.7	18735.3	9032.62	10032.3	10048.7	10081.5	8965.55	9402.56	13434.5	13565.8	13612	13005.5	13867.1	13620.4	Steroids and steroid derivatives	897-06-3	HMDB0003422	C20144
M628T338_POS	Bulleyaconi cine a	338.074	628.351	1076.92	1612.05	1925.11	1636.77	1376.16	2680.61	1238.43	1608.76	889.159	1720.41	2700.64	1541.43	3097.57	2424.65	2175.53	3046.06	2908.91	3837.94	1764.32	1246.99	1354.84	1952.41	833.764	1179.58	1490.56	3871.49	3317.39	2871.04	2654.49	2314.35	2347.25	3469.12	1688.73	2743.1	2411.78	1713.12	2253.78	2252.51	1915.11	2210.77	2209.73	2255.48	--	--	--	-
M644T360_POS	Buprenorphine glucuronide	360.296	644.344	1111.54	1433.37	935.276	1200.88	1233.85	1253.06	1057.5	1094.23	998.005	1111.79	1104.06	952.268	2076.81	2075.28	1636.66	2082.35	966.381	1436.14	1121.3	1215.34	1120.44	1103.65	1036.82	1014.29	1262.83	1037.59	1209.78	1065.33	1213.69	1299.25	1514.72	1123.21	1256.3	1265.53	1374.44	1152.87	1086.88	1201.63	1201.61	1197.48	1201.62	1201.65	Organooxygen compounds	-	HMDB0060928	-
M157T396_POS	Butabarbital	396.338	157.059	2087.26	2636.48	2926.84	2650.8	2499.56	2470.53	1874.65	2409.01	1180.75	2588.97	2421.46	2487.85	2364.47	2660.88	2432.83	2414.4	2674.15	1726.04	1381.96	2657.17	2317.41	2424.76	2525.2	2304.87	2552.55	2782.67	1997.33	2032.3	2092.06	2113.69	3230.31	3470.1	1410.87	2987.78	1140.06	1480.97	1836.77	1455.52	1738	2113.47	1744.94	1978.84	Diazines	125-40-6	HMDB0014382	-
M551T315_POS	Butanamide, n-[(3s,5s)-1-(1,3-benzodioxol-5-ylmethyl)-5-(1-piperazinylcarbonyl)-3-pyrrolidinyl]-n-[(3-methoxyphenyl)methyl]-3,3-dimethyl-	315.315	551.306	3919.58	3824.42	3181.72	2611.51	3463.14	8572.48	2661.84	2860.84	3224.41	4754.16	11520.4	4258.54	2889.63	12596	2965.76	3905.07	2522.33	4286.35	2709.29	19801	2911.58	2779.69	6386.09	4711.76	2660.61	5936.39	12073.5	4792.32	3220.47	7313.69	2576.75	4753.39	8672.57	13966.1	2384.63	6972.07	3368.81	3003.43	2462.89	2944	3271.24	5522.32	--	--	--	-
M362T40_POS	C-6 ceramide	39.58	362.324	6592.27	5423.14	7259.57	5989.8	6860.7	6764.89	7468.49	5956.95	7476.52	4781.73	6374.6	8321.17	13709.1	11970.6	9593.57	7282.79	7646.44	9524.36	7289.27	4595.21	10086.7	7415.68	5770.71	7480.59	8262.44	13815	8284.17	6544.54	5390.02	10016.9	8094.78	9796.89	9258.97	6531.79	6259.95	9762.75	9622.22	8558.66	9051.07	9279.99	10127.3	9056.39	--	--	--	-
M288T39_3_POS	C17-sphinganine	38.938	288.288	170518	152310	168953	160724	146413	150237	183165	219507	221223	213413	219379	202954	134778	158011	170883	183358	164912	172772	206361	170731	165362	162610	135653	178311	156252	189032	150645	137913	123853	179206	208483	211383	195869	198018	229636	209105	206828	208819	200652	204739	206853	206834	--	--	--	-
M474T421_POS	Cabergoline	420.856	474.289	1615.75	1730.03	1595.14	1057.56	1583.85	1703.4	2038.4	2912.97	3011.01	2584.19	2897.77	2866.18	2037.38	2141.59	1961.93	1680.39	2107.56	1689.09	1959.58	2823.27	2318.75	1834.62	1835.15	2044.91	3015.21	4034.07	2890.39	3034.12	2766.88	3166.67	2188.76	1898.98	2516.89	2530.83	2234.7	2315.43	2254.85	2244.37	2268.67	2469.79	2244.24	2244.52	Ergoline and derivatives	81409-90-7	HMDB0014393	-
M195T42_POS	Caffeine	42.2185	195.103	10561.8	6922.64	15227.9	1464.7	1792.62	9340.77	9029.67	9333.62	1150.57	956.543	872.439	1008.93	8128.37	2362.83	1442.82	1283.88	1605.49	2403.02	2342.67	2186.15	8944.56	2201.53	2527.5	1616.33	2403.54	9677	1357.83	1786.11	11371.8	900.419	2915.73	5302.56	830.134	1384.59	1632.3	2363.06	6422.13	3496.15	3097.91	3262.2	5158.08	3357.99	Imidazopyrimidines	21399	HMDB0001847	C07481
M501T117_POS	Calceolarioside a	116.528	501.133	1111.61	1916.43	2545.51	950.387	2545.05	1866.6	844.611	695.858	615.566	1069.49	2144.45	1018.26	2652.14	4451.59	2093.37	4414.07	2569.61	3184.94	1074.62	737.78	632.283	1532.13	727.666	710.073	676.211	987.065	919.232	804.117	676.414	810.906	1465.43	1513.33	2282.93	1117.27	1264.45	1190.64	1502.86	1502.58	1502.7	1502.35	1798.09	1539.9	--	--	--	-
M397T34_2_POS	Calciferol	33.603	397.345	77564.3	55142.9	99307.9	70270.2	60609.8	67058.8	111534	114438	103955	101882	110946	103348	61342.7	53072.6	57594.1	63237.3	73387.1	70884.7	74880.5	71941.4	73953.2	81142.6	80775	73578.9	82036	92510.4	84738.6	79544.6	84384.5	66523.6	82193.7	104657	91500.1	97375.5	80726	98242.3	81407	80883.5	79355.3	81427.1	84817.6	80247.3	Steroids and steroid derivatives	50-14-6	HMDB0000900	C05441
M488T455_POS	Calcimycin	454.647	488.25	2422.5	2211.82	3255.73	1880.69	2204.97	1863.84	2302.82	1670.36	2487.68	2112.27	2160.35	1806.56	2204.3	2147.54	2172.47	2056.98	2074.09	2064.69	2181.75	1597.92	1240.18	2105.81	2128.97	1918.03	1809.3	2272.77	2065.12	2047.27	2432.59	1061.55	2462.53	1160.41	1657.31	2129.66	2028.74	2240.11	1849.44	1796.04	1783.86	1522.3	1792.51	1501.03	--	--	--	-
M424T173_POS	Calpain inhibitor ii	173.106	424.213	2160.11	2316.2	4806.94	1907.96	1700.1	2396.71	1146.45	1144.08	1121.82	828.848	1050.3	1019.26	999.815	942.138	1559.73	1303.76	1246.68	2368.25	878.53	882.205	1376.43	775.632	870.744	984.499	1347.64	2071.27	1491.11	1660.43	2544.44	1547.88	413.954	1092.05	869.408	954.748	873.314	1116.38	1404.07	1406.77	1477.31	1479.31	1478.24	699.595	--	--	--	-
M349T303_POS	Camptothecin	303.083	349.108	3011.23	3796.91	3501.8	1889.65	2727.68	2541.87	2298.06	1577.69	1902.64	2932.21	2936.15	1945.77	4809.76	4186.18	5306.71	3178.97	3319.08	3634.64	2172.43	2763.59	2079.61	4118.85	1857.02	1206.9	3411.31	4182.22	3704.08	4054.06	3338.42	3807.49	2623.35	5326.53	1968.71	2272.74	2383.06	3241.5	3531.86	3442.8	3760.59	3526.57	3443.5	3375.62	--	--	--	-
M587T403_POS	Canthaxanthin	403.41	587.373	993.989	1310.63	940.626	887.095	687.109	629.827	2229.44	1514.17	2182.64	1311.97	1455.74	1448.47	628.404	578.227	693.415	723.869	654.308	812.629	961.46	826.746	753.475	647.706	576.954	574.998	887.007	953.864	830.285	937.713	750.045	741.771	789.041	907.121	823.214	1429.79	832.151	1660.26	966.005	1014.15	967.003	1264.54	966.626	1012.04	Prenol lipids	514-78-3	HMDB0003154	C08583
M116T310_POS	Captopril	309.639	116.07	62388.3	37662.7	27958.1	45581	39306.1	36169.5	71526.1	74711.3	72174.4	97151.5	76342.1	65483.4	24373.7	64533.3	40773	24915.7	44054	28184.5	74431	68550.2	77348.1	48792.4	67972.7	65842.1	44884.3	50267.7	53543.7	45268	38587.6	83919	91832.5	71028	107691	92809.7	92107.9	89583.4	62502.4	61701.1	61314.9	61269.8	61278.3	69321.6	Carboxylic acids and derivatives	62571-86-2	HMDB0015328	-
M301T363_POS	Carboxytolbutamide	363.348	301.081	1001.29	881.872	1350.4	707.211	888.321	893.833	862.663	929.461	777.597	821.276	1061.72	1154.71	872.191	909.971	676.638	654.422	743.742	7760.5	1199.87	1153.49	1001.46	1072.21	808.24	639.445	1072.72	979.998	808.423	1179.61	1124.91	1506.83	1003.69	1048.51	1088.21	987.665	872.252	993.139	998.731	1216.42	998.196	1035.12	962.413	1000.59	Benzene and substituted derivatives	118617	HMDB0041849	-
M493T299_POS	Carminic acid	299.339	493.115	2415.38	2465.67	2704.79	2120.1	2087.63	2081.07	2358.07	2201.13	1521.72	1916.5	2204.52	1732.11	1682.47	1850.68	1877.63	1503.33	1707.88	1623.42	2209.56	2371.96	2786.01	2011.66	1898.23	1757.01	1741.35	1889.11	1715.48	1534.94	1844.22	1287.01	2974.65	2522.51	2572.95	2756.17	2719.83	2179.3	1908.81	2228.37	1954.5	2300.25	1841.73	1910.73	Anthracenes	1260-17-9	HMDB0030658	-
M353T298_POS	Carnosol	298.015	353.178	8574.2	8097.02	10410.4	8004.17	7303.95	8322.19	8834.58	7806.62	6680.27	7468.07	9043.63	6966.08	7583.47	6978.33	7254.96	5285.37	6135.52	5435.56	6027.65	8108.58	9253.4	7369.4	5997.09	5424.39	10614.8	9514.2	9646.19	9403.57	9434.31	8818.81	7770.62	7063.51	9013.28	7780.12	7781.68	6818.74	8031.61	8174.59	9158.33	8336.65	8267.87	8033.18	Prenol lipids	5957-80-2	HMDB0002121	-
M407T264_POS	Carvedilol	264.088	407.187	1083.8	1228.7	1590.61	1054.65	1161.18	1348.75	1159.24	1106.32	871.789	1008.57	807.605	810.572	1462.16	965.962	1121.41	1386.87	1177.43	1232.06	1073.47	1151.89	1036.78	715.344	538.989	1530.92	2441.02	1388.54	768.326	1268.52	912.558	1031.6	1086.5	599.704	1046.34	1077.73	1193.21	1243.74	1170.21	1145.52	1144.12	1201.61	1084.44	1221.81	Indoles and derivatives	72956-09-3	HMDB0015267	-
M229T277_POS	Carylophyllene oxide	276.668	229.153	33389.4	28963.1	38643.9	23700.9	25448.4	26799.7	30495.7	31224.5	30614.5	27799.7	37635.4	30832.2	21390.5	25543.8	25779	21516.1	29942.7	23141.6	25942.8	30017.2	29625.1	25883.6	25121.9	22038.5	31845.9	38253.9	30031.7	29453.3	34426.8	30254.9	29221	30179.7	33449.5	37426.1	28463.4	33289	30618.2	30606.7	30617.8	30353.6	29280.4	30612.6	--	--	--	-
M651T24_POS	Caylin-1	24.28	651.07	794.419	862.517	1077.93	1605.2	1027.39	917.416	718.867	1300.93	1177.04	1498.29	1509.98	1094.41	596.503	941.392	507.396	439.439	562.043	553.972	990.027	1687.77	1531.48	1104.08	962.385	1110.25	467.005	938.8	1003.82	729.271	1069.01	1508.77	678.82	1574.8	1143.16	933.293	1380.54	1091.68	1423.99	1350.11	1367.79	1350.54	1349.48	1472.17	--	--	--	-
M267T391_POS	Cearoin	390.55	267.047	1603.45	729.479	891.181	1767.01	1822.81	1723.48	657.651	1418.58	1548.21	531.793	1588.15	634.766	1292.29	1845.9	2247.53	1635.34	1887.33	1477.5	1648.04	1785.62	1573.42	1642.17	1441.97	1634.22	947.425	567.161	432.772	598.12	683.626	1449.1	1479.47	1713.76	1725.06	1506.1	1509.86	1666.8	997.091	1014.64	887.692	1149.06	868.179	870.291	--	--	--	-
M121T66_POS	Cedrol	65.8635	121.1	34802.9	19585.5	44550.8	26834.4	25395.9	31214.2	40073.4	27342.9	35998.4	30527.2	35142.4	28328.9	27502.9	30197	28549.1	26899	20208.3	17775.4	14427.5	28244.1	22657.9	25222.3	19846	25852.4	38410.9	47157.8	39426.2	38405.2	50981.4	33486.7	25344.4	19024.6	20032.4	31055.4	28102.5	9001.9	31384.6	31391.5	30163.8	30660.8	30889.8	31387	--	--	--	-
M364T185_1_POS	Cefadroxil	184.706	364.099	2331.57	3168.26	4391.26	3097.84	4256.02	3975.59	981.801	997.686	875.67	1249.13	725.489	992.916	1752.32	1195.04	1513.5	2375.35	1251.26	1625.17	5848.33	5473.92	4119.1	4509.31	4782.5	6005.55	1117.24	1116.4	1208.55	1469.62	1236.38	1290.76	837.764	1108.51	870.83	885.636	1103.07	1307.3	1438.69	2016.09	2082.64	2012.81	2089.96	2085.73	Lactams	66592-87-8	HMDB0015271	-
M438T254_POS	Chemotatic peptide	253.653	438.229	4007.2	4415.87	3313.11	2452.41	3245.46	3130.38	2457.51	1846.16	2112	3685.84	3237.96	1959.12	2224.2	2152.71	1235.78	843.379	1174.31	2122.82	2231.74	3316.68	1617.13	3113.14	2349.4	2400.45	3274.19	3423.03	1721.88	3173.61	2423.29	2796.67	2828.23	2717.49	2602.11	2209.22	2931.63	2167.64	2159.05	2475.93	2505.39	2675.53	2803.11	2675.02	--	--	--	-
M405T206_POS	Chlormadinone acetate	205.539	405.172	11551.3	16324	14352.7	14701.5	16030.8	17243.4	7859.67	7403.46	9047.12	9995.61	9200.36	12541.7	18121.9	15689.8	19790.3	22192.3	19756	22043.6	17369.1	15775.4	9773.49	14908.9	10358.7	12820.6	14922.5	22684.5	20559.3	17174.1	10891.5	15485.8	10846.1	18860.9	11878.3	17190.5	14159.6	15949.7	16389.9	16406.6	17737.5	16384.3	16211.2	16896.9	--	--	--	-
M141T208_POS	Chlorsulfuron	207.829	141.065	10233.2	8912.37	7773.86	15361.9	11475.5	8291.6	8472.53	10548.8	12341.6	13446.8	10725.4	11781.9	8623.73	9426.41	10239.8	7065.36	9982.5	5463.79	9382.96	9767.81	9273.87	8922.43	6370.55	10006.4	12860.4	17582.9	13608.1	10539.2	6575.37	10480.4	8681.79	10071.7	9771.82	10548.1	10561.2	11220.9	10683.8	9678.01	11489.2	11071.6	10715	11067.3	--	--	--	-
M361T603_POS	Chlorthalidone	602.696	360.984	7775	7914.84	6667.01	963.068	3532.56	7100.13	4970.36	571.563	3420.19	2596.12	6822.99	1595.03	7748.32	7206.81	4836.95	8147.68	5682.07	7782.61	10623.4	5834.04	7765.71	10849.3	1774.48	9023.77	11780.9	1502.62	8233.64	7825.4	10034.4	8469.68	10581.7	7464.07	3648.96	11167.8	7811.49	11381	5775.48	6033.82	6704.58	6584.88	7868.43	6719.36	Isoindoles and derivatives	77-36-1	HMDB0014455	-
M431T418_POS	Cholic acid	417.577	431.284	923.903	814.126	1272.17	708.46	926.246	579.813	857.637	935.473	672.275	756.657	843.849	701.009	637.441	726.355	968.169	604.607	696.347	653.842	591.515	761.048	871.959	726.855	775.66	813.3	959.535	644.603	774.093	617.381	840.84	764.743	806.364	996.891	662.468	788.984	704.795	782.627	762.352	817.891	816.682	816.31	744.68	797.926	Steroids and steroid derivatives	81-25-4	HMDB0000619	C00695
M104T270_2_POS	Choline	269.774	104.107	1.67776e+07	1.57312e+07	2.0242e+07	1.57508e+07	1.61719e+07	1.78983e+07	1.53858e+07	1.60948e+07	1.37179e+07	1.44181e+07	1.5764e+07	1.37942e+07	1.38869e+07	1.42336e+07	1.33335e+07	1.40903e+07	1.4465e+07	1.45245e+07	1.43094e+07	1.64752e+07	1.49442e+07	1.4623e+07	1.50109e+07	1.36885e+07	1.29704e+07	1.51223e+07	1.43012e+07	1.35767e+07	1.50605e+07	1.46249e+07	1.48076e+07	1.38724e+07	1.53833e+07	1.51306e+07	1.55032e+07	1.48444e+07	1.56377e+07	1.56366e+07	1.52249e+07	1.56258e+07	1.54064e+07	1.56382e+07	Organonitrogen compounds	62-49-7	HMDB0000097	C00114
M147T213_POS	Chromone	213.022	147.043	2885.72	5621.24	5213.62	2824.54	4190.05	4842.81	2755	1829.14	1425.45	2076.26	7591.12	3867.17	6754.25	6353.19	6529.02	5937.02	5176.14	8130.08	4094.23	2811.99	2588.09	5278.1	2171.4	1235.75	2963.03	5440.04	5012.29	3411.67	3306.48	1829.72	4220.68	6782.65	4878.29	5684.8	6521.29	4437.8	4719.94	4546.45	4270.99	4546.53	4544.56	4769.99	Benzopyrans	491-38-3	HMDB0032938	-
M375T255_POS	Chrysosplenetin	255.169	375.124	7994.05	55491.5	13043.2	2019.07	11232.9	4285.96	15478.3	7023.9	12170.9	11801.9	12854.2	12107.1	9131.66	5995.83	5934.09	14127.3	7026.74	7631.42	3624.62	2804.48	2517.43	16217.3	2342.42	2895.16	8336.31	9899.43	8282.21	15922.1	8857.41	18626.8	5084.06	3752.11	4397.88	4491.24	5282.98	4431.19	10079.5	10887.1	11993.3	10973.2	11203.7	11196.8	--	--	--	-
M608T377_POS	Chymostatin	377.101	608.311	1230.82	1235.18	1019.93	1203.22	1129.03	1246.87	880.985	961.405	1011.23	1060.08	1131.83	1064.52	1065.54	1110.61	1178.49	1109.55	1084.95	1103.07	1047.4	879.011	1209.05	1262.98	1167.7	1045.46	1209.75	1504.72	1080.5	1121.51	1204.96	1045.95	1346.21	1148.68	1326.61	1098.94	949.745	1143.93	1121.33	1136.77	1142.29	1142.32	1142.32	1136.77	--	--	--	-
M657T135_POS	Cimicifugoside h 2	134.827	657.363	2929.37	2555.38	3926.88	2376.95	2486.1	2501.66	2307.53	2147.7	1829.26	2052.2	2903.02	2088.81	7703.87	6398.9	6098.69	9800.44	8939.39	7126.79	2279.41	2902.71	3150.3	8064.58	984.411	9371.85	2568.01	2334.37	2127.16	1922.16	2280.9	2168.5	1943.01	2009.18	2604.78	2699.98	2090.38	2181.26	3135.5	3467.67	3117.81	2311.32	3316.12	3130.62	--	--	--	-
M381T133_POS	Cinobufotalin	132.69	381.185	53492.7	46700.1	53356.6	34853.8	42285.8	49187.9	46986.7	48430.6	48252.1	47069.9	69349.1	42780.6	38622.8	79627.4	46596.8	32012.5	46607	37401.2	43560.1	36343	43820.2	39875.3	39893	44236.8	85653.7	71404.3	50024.5	41067.5	40309.7	57966.7	50706.4	30396.6	53547.5	47534.1	53483.2	31362.6	47802.5	47814.6	50270	47807.1	48532	47826.8	--	--	--	-
M293T35_2_POS	Cis-11-eicosenoic acid	34.956	293.282	90450.8	97819.4	88552	95608.4	114422	91401.4	93294.5	112787	87243.4	95702.5	95372.9	82787.5	49988.9	48052.2	134422	115234	143413	106326	79541.3	123477	80599.4	116383	89312	118395	77739.1	98316	104732	85538.6	85052.8	127314	74105.8	98645.4	50532	116606	124923	52064.6	94098.1	94102.3	94342	94739.4	94094.1	99840.2	Fatty Acyls	26764-41-0	HMDB0002231	C16526
M382T254_POS	Cis-zeatin-o-glucoside	254.494	382.171	7442.8	7523.89	8376.85	6164.05	8261.86	7624.49	6693.9	6354.66	7943.92	7335.98	7311.97	6671.18	8130.2	6785.57	9122.22	7652.15	8616.2	8773.7	7781.8	9277.16	6117.2	7762.22	6387.68	6976.02	8972.85	8331.33	9152.61	7463.76	8035.37	8067.69	5946.15	7112.02	7548.67	5914.46	6033.34	7443.79	8030.44	8414.6	8570.79	8569.2	9677.39	8411.28	Fatty Acyls	-	HMDB0012203	C15546
M425T392_POS	Clindamycin	392.143	425.174	1608.46	1082.85	2177.51	1712.16	1232.96	1417.31	1551.98	1551.26	1616.71	1747.59	1374.41	1313.85	1705.77	1760.97	1874.94	1293.43	1463.52	1519.61	1656.64	1882.43	1545.27	1493.63	1176.12	1891.31	1725.35	1703.35	1489.87	2246.46	1570.97	1606.32	1118.29	1428.13	1783.49	1902.51	1551.13	2006.03	1728.02	1728.86	1695.59	1545.39	1730.23	1728.89	Carboxylic acids and derivatives	18323-44-9	HMDB0015321	-
M476T389_POS	Codeine-6-.beta.-d-glucuronide	389.076	476.19	1465.69	600.228	1621.83	2150.59	1757.87	2105.8	2006.61	1900.17	1956.75	1995.37	1958.13	2096.41	986.881	638.73	901.134	1789.99	871.789	1740.62	1079.16	848.825	2074.19	2053.3	1740.96	1501.88	869.428	2111.74	2105.59	2075.53	2067.6	2014.1	2058.06	566.269	702.017	1080.33	1775.12	761.533	1831.8	1827.85	1827.16	803.619	1826.32	1719.79	--	--	--	-
M163T219_POS	Coniferyl alcohol	218.917	163.085	8624.94	9683.13	11135.6	8511.52	7944.16	8062.07	5352.15	7612.21	5188.5	5075.15	6438.01	5661.46	8444.08	8118.89	7850.68	8711.39	8457.02	11476.6	8545.54	6849.88	6600.1	11081	8487.13	6168.44	7788.97	7116.21	6652.58	6820.48	6089.89	7558.77	9200.37	8756.29	11177.8	9423.66	9201.74	6438.61	7895.81	7515.89	6270.26	7931.14	7899.14	7916.7	Phenols	458-35-5	HMDB0012915	C00590
M589T301_POS	Convallatoxin	301.072	589.247	3090.69	4264.35	7353.62	3683.6	3468.65	5002.25	1728.69	1463.83	1536.08	3424.26	2276.24	1494.99	2567.14	2490.96	3377.04	1966.14	2628.27	1948.11	1649.1	1887.81	1752.29	1931.38	1194.98	1561.69	1820.35	1598.01	1878.56	2094.15	1689.8	2552.46	1921.68	1863.23	2933.87	1480.56	1531.11	1701.02	2329.54	2615.44	2332.59	2404.98	2331.2	2062.57	Steroids and steroid derivatives	5822-57-1	HMDB0034362	-
M443T251_POS	Cortisol 21-sulfate	250.743	443.19	4418.85	4650.12	1807.83	3611.91	2928.32	2789.59	2607.78	2909.9	2040.7	3257.9	3534.61	2470.23	2210.39	2072.65	2040.99	1737.2	1905.93	2196.65	4704.68	3297.5	3049.52	3926.08	3288.55	3915.01	5603.38	4973.33	2703.33	4219.56	4032.67	4386.58	5378.2	5209.76	6427.42	4934.4	5644.12	4027.55	3946.08	3670.6	3542.84	3673.8	3673.2	3543.44	Steroids and steroid derivatives	1253-43-6	HMDB0062779	-
M293T387_POS	Coumarin	387.123	293.084	17881.5	13608.1	27040.2	34133.3	17766.6	14182.4	17690.4	16196.2	34631	38622.1	17365.7	17630.1	18907.3	18928.5	22319.2	24348.5	20636.7	26676	13882.5	13385	25030.3	10667	23151.4	27579.2	49315	28195	64779.1	19484	18674.5	25711.8	11451	8598.25	9165.02	9039.42	10242.4	8869.95	25626.2	19025.9	18123.1	18054.1	18633.1	18236	Coumarins and derivatives	91-64-5	HMDB0001218	C05851
M235T258_1_POS	Coumaroyl putrescin	258.444	235.144	2.13408e+06	1.24927e+06	3.41327e+06	2.54995e+06	1.07877e+06	1.56518e+06	488175	373205	298003	1.43108e+06	933291	995476	769820	1.16394e+06	868358	1.03863e+06	1.0678e+06	999442	1.16742e+06	1.19207e+06	658596	648787	1.41499e+06	1.15919e+06	642430	2.15858e+06	1.26002e+06	1.06012e+06	1.18085e+06	2.26649e+06	1.3391e+06	1.1027e+06	1.30521e+06	1.13957e+06	1.23212e+06	1.10793e+06	1.29118e+06	1.21755e+06	1.12568e+06	1.16052e+06	1.21409e+06	1.19394e+06	--	--	--	C18326
M339T176_POS	Coumaroylquinic acid	175.614	339.133	3311.01	2786.88	5794.32	1901.58	4578.84	5124.1	2203	9856.19	1607.58	1588.55	1116.45	1285.11	8219.68	11499.2	1114.47	7363.46	951.799	1542.01	1553.19	2888.14	2070.33	2424.36	1841.95	2355.8	8637.27	10922.2	2046.44	9335.32	1814.87	13036.9	1831.58	1518.58	2615.19	1337.66	3052.22	1924.19	2445.63	6069.25	2560.09	2361.32	2621.6	3056.72	--	--	--	-
M621T28_POS	Crassostreaxanthin b	27.7315	621.41	2360	1945.53	1607.77	7575.24	2301.31	2130.23	1262.58	1219	1297.57	1383.12	2197.64	1549.27	3489.88	5086.68	3762.13	3827.32	5439.47	4497.57	5102.1	3452.79	2569.43	3755.48	3446.29	4209.68	1235.6	1562.46	1556.78	1692.37	1818.63	7383.97	5087.37	4754.71	4980.3	5491.63	2987.62	5178.95	4157.65	3493.87	3480.66	3503.98	3212.76	3263.43	--	--	--	-
M132T346_POS	Creatine	345.918	132.075	5953.86	9334.58	5161.36	10580.3	6142.61	8309.26	564015	234882	44557.4	30565.6	8034.32	9063.77	10364	10853.8	10521.4	9981.3	9934.66	10726.2	16569.7	16516.8	30702.8	32452.9	7440.01	9440.03	19292.4	8161.28	9847.19	9432.38	13252.9	7144.04	15994	31154.8	8996.72	12456.7	11595.5	10485.2	32772.6	31831.9	32326.8	31830	31832.5	30928.8	Carboxylic acids and derivatives	57-00-1	HMDB0000064	C00300
M114T167_POS	Creatinine	166.865	114.065	2325.78	13387.9	12124.7	15012.6	2494.7	13559.3	16320.9	11443.4	4293.68	5633.46	2705.96	3494.02	13492.3	11571.4	2502.77	12946.1	4202.94	3631.97	7656.4	6887.25	1486.46	14117.7	13096.5	9304.22	5820.49	7163.07	9735.49	6858.47	7894.73	4324.2	4850.14	13482.3	16712.2	13095.1	12956.9	14154.1	4556.73	4304.98	4299.81	4322.76	4551.3	5429.19	Carboxylic acids and derivatives	60-27-5	HMDB0000562	C00791
M172T424_POS	Crimidine	424.065	172.059	7865.68	2514.74	3124.83	9427.41	2155.44	8829.61	7067.61	7023.67	6281.83	7995.24	10041.4	3400.15	18470.1	17478.9	13320.7	20483.3	20390.7	9957.6	8634.98	10258	2331.28	8432.34	8689.03	9045.02	7132.16	7263.3	8030.4	5904.65	6637.87	4460.92	3812.92	2529.22	3894.58	3118.28	5285.84	3142.49	5524.95	4728.26	7221.21	5345.32	5754.28	5333.06	--	--	--	-
M69T371_POS	Crotonic acid	370.793	69.0328	70897.1	63204.2	57758.8	56612.6	68147.4	58708.9	104444	105902	128149	97642	103420	98708.1	42598.3	51871.6	54220.1	43304.2	54119.1	46373.6	50360	57823.2	50365.8	50945.7	54692.8	55856.9	72363.3	79360.2	74764.5	76097.5	73705.9	77536.9	69694.8	63532.9	72135.5	73713.9	69876.4	85080.5	73338.1	72535.6	71526.8	73337.1	72890.5	74353.1	Fatty Acyls	3724-65-0	HMDB0010720	-
M581T315_POS	Cucurbitacin b	314.595	581.316	2869.41	3036.43	3231.94	4464.34	2194.75	3577.73	2755.73	3135.51	3739.56	12157.7	4780.04	3671.65	3779.21	3725.25	5505.83	3083.35	3713.87	2634.95	8142.85	16906.6	3015.15	4280.63	4187.54	5022.55	3322.78	5839.61	7995.35	5436.13	3102.38	2354.05	4200.78	7492.55	5513.91	4696.89	2997.18	3873.42	2990.64	3292.22	2342.31	6401.17	2821.2	2825.73	Steroids and steroid derivatives	6199-67-3	HMDB0034927	-
M539T41_POS	Cucurbitacin d	40.943	539.315	3724.75	4496.41	25087.9	5606.48	4216.51	3213.9	3093.33	3081.81	2735.38	4358.95	3411.74	3206.74	2918.8	3499.78	3420.08	3630.55	4346.01	2746.07	6324.94	2216.34	5390.44	2924.69	7795.85	5470	1084.97	4465.38	4620.5	1890.41	4481.04	5101.22	3365.99	4036.22	6524.39	3104.28	3871.95	5330.32	4899.85	3928.54	4936.22	4628.23	3667.8	5363.09	Steroids and steroid derivatives	3877-86-9	HMDB0034695	-
M391T300_POS	Curcumin	300.384	391.101	34118.9	24241.1	40463.5	27182.5	27893.8	19801.3	26004.5	23129.1	21488.5	29543.4	31016.2	19115.1	11169	14906.7	14183.9	10589.9	16009.8	9722.62	12360.9	19578	20682.3	13174.7	14654.3	14984.3	25885.2	35392.4	41657.2	25879	24339.6	37282	23006.9	12765.3	30179.3	17590	27189.6	22623.5	24646.3	24625.2	26397.5	24102.7	24102.6	24104.9	Diarylheptanoids	458-37-7	HMDB0002269	C10443
M146T260_POS	Cyclazadone	259.663	146.091	1876.05	1286.51	27069.2	1372.97	3372.79	1015.62	6236.68	5243.45	3755.01	6848.78	4764.32	4746.47	5069	3065.2	4613.78	5566.32	2568.75	4363.25	6909.9	13161.4	5289.22	11588.4	8655.49	5716	2084.32	1417.15	1377.3	2663.7	1782.38	1549.31	12884.2	15945.9	10567.5	15433.8	12476.1	15551.7	1428.98	1455.62	1567.36	1424.01	1395.51	1441.9	--	--	--	-
M524T139_POS	Cyclic adenosine diphosphate ribose	139.313	524.069	3041.37	2156.77	2782.91	2468.99	2896.99	3257.84	2133.36	3059.61	3199.49	2274.75	1614.66	3202.93	948.548	844.314	1161.53	1048.25	1179.54	959.208	1779.47	2950.37	2684.62	2170.18	2416.23	2726.82	666.404	1349.33	1173.79	1247.32	1672.47	831.714	2713.49	2276.36	2921.72	2553.78	2308.41	3276.88	2452.04	2504.84	2504.06	2075.4	2452.24	2463.01	--	--	--	-
M100T206_POS	Cyclohexylamine	205.735	100.111	6643.22	6674.29	5075.1	8318.9	7153.33	7334.96	8245.31	7612.22	8338.08	7241.74	8078.86	8887.95	7053.24	8743.72	7849.33	7656.99	9498.21	8054.07	8944.3	7816.83	7122.3	7063.24	8029.2	11805.6	7589.44	8868.37	7488.51	9140.69	6781.55	6979.51	7887.48	8198.85	7306.69	7879.93	7855.74	8780.77	7477.72	7500.61	7439.11	7438.34	7212.75	7747.22	Organonitrogen compounds	108-91-8	HMDB0031404	C00571
M412T38_2_POS	Cyclopamine	38.233	412.302	91968.1	97001.2	167853	59354.7	5279.1	6234.23	53246.9	57366.5	53808.1	50904.3	39147.1	39389.7	29551.9	12738.9	46971.5	37497.2	44957.1	32610.5	12157	45964.5	78405.9	49174.6	67732.5	33718.8	66706.7	46791.8	2040.48	64790.4	54018	85351.8	21527.2	15003.3	63478.8	34067.3	50354	47534	47125.9	47038.5	46887.1	17063.8	40121.9	45088.2	--	--	--	-
M274T237_POS	Cyclopentolate	236.531	274.176	4112.86	4031.36	6272.14	2553.06	4279.99	3776.12	3845.14	2687.4	2896.25	4718.83	2098.75	4167.4	3804.04	2883.22	3255.67	2572.69	2241.61	3156.6	4156.02	3836.69	4112.32	3770.65	1606.51	4160.04	3726.23	4886.5	2786.67	2414.77	6350.41	2999.71	4122.07	3726.16	4926.25	4407.86	2684.69	3523.76	3824.48	3830.91	1962.77	3823.1	3826.97	3615.11	Benzene and substituted derivatives	512-15-2	HMDB0015114	-
M497T298_POS	Cyclopropanecarboxamide, n-[(1s)-2-[4-(5-bromo-2,3-dihydro-2-oxo-1h-benzimidazol-1-yl)-1-piperidinyl]-1-methylethyl]-2-phenyl-, (1r,2r)-	297.773	497.163	1558.05	1555.78	1760.94	1482.07	1597.66	1466.12	1415.51	1322.86	1414.09	1278.86	743.442	1237.71	1641.42	409.968	832.929	1561.25	1389.33	884.024	1386.38	1469.31	1402.61	1031	1310.06	1331.02	1733.77	1136.31	1522.54	1090.01	823.303	1080.93	1643.19	1139.16	1530.63	1457.1	1376.17	1461.39	1372.92	1376.84	1215.02	1373.03	975.894	1375.86	--	--	--	-
M422T365_1_POS	Cyclosulfamuron	365.299	422.103	3258.88	2837.65	5658.38	2694.83	3941.32	2657.75	741.708	688.211	993.777	736.247	713.735	522.739	1315.19	1598.7	2125.99	1684.35	1504.02	1435.77	694.083	775.202	621.49	789.155	596.773	580.486	1699.11	1444.39	1025.26	1310.26	1576.63	1077.73	648.647	705.532	630.528	717.962	636.191	638.188	1414.64	1431.48	1431.3	1430.43	1414.39	1358.57	--	--	--	-
M467T394_POS	Cyhalothrin	393.995	467.135	3569.98	2099.78	3589.41	2918.89	3431.26	2465.11	4107.67	4079.99	3699.04	3537.09	3848.62	3335.75	4182.36	3417.57	3599.47	3713.45	2900.49	3705.42	3538.72	3048.99	3077.85	3101.52	2529.51	3219.47	4569.03	3651.39	3789.2	3459.89	4070.67	3593.74	3206.6	3016.87	2988.7	2814.93	2921.86	3457.84	3343.91	3345.1	3615.6	3318.51	3442.78	3636.15	--	--	--	-
M179T175_POS	Cys-Gly	175.071	179.047	21134.4	23594.1	33583.4	17096.7	30000.6	28734.2	17761	9187.86	9062.21	8421.43	13187.1	7895.23	10232.6	10158.9	7389.94	10087.2	11949.7	9165.9	7779.73	14304	12720.6	11882	14993.2	11761.1	8389.12	8827.89	8482.92	8876.13	8027.01	5967.95	10615.9	9389.48	15877.3	7665.68	13097.3	10395.2	13627.6	13852.4	13853	13534.2	14312.1	13854.3	Carboxylic acids and derivatives	19246-18-5	HMDB0000078	C01419
M244T254_POS	Cytidine	253.597	244.079	347523	258748	284409	207232	280913	244387	387429	325731	330920	258135	300816	270322	343016	277515	385363	306356	375091	373459	172894	278544	261470	227542	175182	184824	413542	349651	378090	318882	262171	312288	203977	211455	306628	213861	316556	239646	310054	309955	341478	318053	318143	310270	Pyrimidine nucleosides	65-46-3	HMDB0000089	C00475
M460T435_POS	Cytochalasin a	434.588	460.248	2172.77	2390.88	2520.97	1832.38	2140.88	2600.4	2612.29	2419.86	2830.25	2729.98	2605.36	2248.43	1751.43	1950.48	1580.57	1742.25	1930.32	1939.07	1836.4	2228.42	2487.71	1575.1	2451.47	1781.57	2274.04	2521.64	2529.67	2446.49	2675.34	3087.94	2210.96	1624.9	2256.7	2435.59	2046.45	2323.34	2414.88	2482.24	2525.13	2226.78	2486.99	2376.23	--	--	--	-
M426T307_POS	Cytochalasin b	306.556	426.247	6365.93	8884.92	14557.7	15881.3	9427.83	7225.36	2523.14	4891.17	2672.73	3908.81	4142.86	3503.78	2909.47	3770.61	5158.62	3313.08	2682.01	5110.39	8930.15	6236.75	5201.6	5011.01	8119.32	7403.01	7186.55	9707.93	6153.63	7037.77	8207.54	8288.43	13824.5	11860.9	10434.7	9601.32	11869.2	8439.65	7342.38	8379.61	7050.8	7059.07	7064.38	7334.08	--	--	--	-
M112T204_2_POS	Cytosine	204.103	112.05	406858	276927	378766	380515	354356	404959	478960	327726	418586	254222	305715	369047	341064	295742	414067	368563	330841	425364	201936	191736	174087	210087	135401	170878	491337	618897	455661	497066	479471	382914	147012	230788	216853	205420	138964	234339	334549	348213	352059	348245	352169	362976	Diazines	71-30-7	HMDB0000630	C00380
M134T403_POS	D-aspartic acid	403.226	134.044	49378.2	57871.6	91078.6	50472.2	49012.2	54320.2	116170	136710	129584	121217	82371.6	101468	38900.7	47052.6	43224.6	42007.3	52205	40899.1	50296.6	66608.7	56237.3	49719.1	60762.9	55152.1	52698.2	62435.9	57112.8	60006	62004.1	67864.8	74274.9	68204	94133	92289.6	83702.7	72022.8	71759.5	71185.5	68637.9	71182.2	71778.4	71764.1	Carboxylic acids and derivatives	1783-96-6	HMDB0006483	C00402
M111T71_POS	D-erythro-imidazolylglycerol phosphate	70.8375	111.054	29159.9	28605.2	66960.6	28093.4	37224.7	37905	14238.7	30576	9245.7	23001.4	28006.3	27182.8	35589.7	32326.2	31644.7	38961.5	35327.8	46107.7	29478.3	50963.8	32010.4	33321.6	8572.32	29456	24317.6	33698.8	27852.8	27838.1	34197.2	20731.4	9564.95	23577.5	35444.1	16012.9	31648.3	37386.7	32211.6	31541.4	31552.7	25821	32206.6	33682	--	--	--	C04666
M380T203_POS	D-erythro-sphingosine-1-phosphate	203.262	380.278	28157.1	23678	31338.4	19103.6	23380.2	26568.1	16767.3	13868.6	13371.8	12046.6	14103.3	10596.1	12996.3	53050	24515.4	83655.6	31974.7	67678	16122.3	18607.1	18031.8	14744.1	19869.5	19014.2	13462.6	10664.9	59887.7	13211.7	10524.2	18674.4	10647.3	8834.17	18419.6	13870.5	19403.4	10844.2	16155	18713	19117.2	19128.6	19144.3	18570.9	--	--	--	C06124
M260T414_POS	D-glucosamine 6-phosphate	414.231	260.052	1296.29	1669.71	2613.72	1399.52	1872.3	1989.77	3591.05	3313.17	2690.64	2702.95	2708.33	2718.08	1473.74	1315.57	3067.07	1635.05	1304.81	1223.48	2543.95	1040.11	861.349	2373.34	2979.83	2575.17	3843.45	3699.55	3409.51	3022.72	3377.92	3586.37	3224.02	2420.62	859.593	2764.76	1201.23	2890.39	1959.71	1959.57	1774.38	1956.64	1977.47	1932.4	Organooxygen compounds	3616-42-0	HMDB0001254	C00352
M243T470_POS	D-glucose 6-phosphate	469.595	243.025	2081.47	4901.14	3224.39	1582.74	2042.3	3543.18	27324.1	16164.3	23698.7	20218.2	20185.4	25069.6	1736.88	3474.27	2106.03	3272.19	1866.15	1785.55	1155.81	2141.67	1832.97	1631.83	1995.52	2240.32	8456.42	20311.7	25295.1	18294.8	21876.5	19799.4	1810.33	1972.05	3075.95	1423.31	2896.08	5156.74	7632.62	9204.99	8362.56	6466.73	8753.05	8750.17	Organooxygen compounds	56-73-5	HMDB0001401	C00092
M130T379_POS	D-glutamine	378.661	130.05	4.87725e+06	2.52578e+06	2.61527e+06	2.64261e+06	4.21719e+06	3.6489e+06	1.88662e+06	2.13408e+06	420704	1.70537e+06	3.72385e+06	1.49656e+06	3.70494e+06	3.39107e+06	1.64759e+06	1.78077e+06	2.21536e+06	1.73126e+06	2.56648e+06	4.06077e+06	3.73172e+06	2.94193e+06	3.46028e+06	2.93358e+06	4.57839e+06	3.81748e+06	1.64808e+06	3.75748e+06	3.25337e+06	1.58589e+06	2.71459e+06	3.64899e+06	3.48197e+06	2.20269e+06	2.84161e+06	1.67551e+06	3.56931e+06	3.56592e+06	3.59547e+06	3.28432e+06	3.28143e+06	3.29538e+06	Carboxylic acids and derivatives	5959-95-5	HMDB0003423	C00819
M243T396_POS	D-Mannose-6-phosphate	395.641	243.025	4773.18	3417.07	6192	4336.32	3798.06	4782.9	7333.58	9815.46	9969.36	6846.09	6701.34	7777.86	2308.85	3008.83	3397.12	2734.41	2893.08	2540.13	1963.5	3699.95	4116.11	2658.49	4254.98	2959.12	6331.3	6849.02	6355.26	4899.16	8175.75	8006.1	2942.15	2338.81	5146.3	3294.3	4736.79	3139.12	5279.35	4971.88	5262.07	5100.33	5184.88	5609.99	--	--	--	C00275
M116T406_POS	D-ornithine	406.242	116.069	3895.31	7734.88	10045.5	6784.93	10615.2	6523.45	9419.05	4108.49	6324.69	8728.76	5978.6	8672.2	6524.27	7847.57	3735.56	7324.06	7827.67	7207.28	8356.28	5857.79	3037.75	6786.82	7617	6866.13	8218.63	7655.49	7844.84	7703.26	8428.68	7159.3	8204.34	8981.36	8486.35	8681.59	13849	6852.07	8753.68	8747.05	9113.15	6309.06	8752.5	10769.5	Carboxylic acids and derivatives	348-66-3	HMDB0003374	C00515
M265T84_POS	D-tryptophan	83.849	265.117	67741	54662.7	94776.1	67576.5	72186.3	69976.4	7804.64	7294.83	7470.64	5814.05	5277.36	6439.63	6537.82	3831.54	5944.54	6164.88	6343.13	3002.95	35772.8	72907.6	53403.2	45244.5	54487.4	69908.4	5685.54	7052.55	6342.71	4101.85	8781.35	5001.07	6349.05	7329.71	8655.67	7567.19	6193.6	14409.8	22567.7	22082.9	21966.6	21829.8	22295.2	22207.8	Indoles and derivatives	153-94-6	HMDB0013609	-
M360T362_POS	D-turanose	362.37	360.149	24713.6	33172	55123.2	23088.3	34923.8	34470.4	8710.62	7707.23	8109.47	11303.3	12241.4	8041.44	14258	14739.8	15487.3	15853.4	8437.39	13224.6	13630.8	11572.9	9137.82	49842.5	8322.51	10164.7	12098.7	18101.5	15196.7	20650.9	11794.1	17975.4	14493.8	23733.3	21909.5	18948.6	24332.6	14646.3	18990.1	18628.2	18537	18312.5	18536.4	18627.7	Fatty Acyls	547-25-1	HMDB0011740	-
M497T455_POS	Dapsone	454.668	497.146	31231.4	29884	44197.5	29720.7	31831	28557.1	28927	29911.6	26282.6	33456.9	38126.4	28015.2	24593.3	28119	24267.4	30071.8	29688.4	23271.5	33369.8	33239.5	31733.8	30627.2	31623.6	25949.8	31227.6	31974.7	28874.1	26718.3	30693.5	29528.5	34176.4	30213.2	33888.6	34624.9	31104.7	27652.9	30696.8	31047.5	31835.6	30706.3	30714.6	31048.8	Benzene and substituted derivatives	80-08-0	HMDB0014395	-
M570T372_POS	Darunavir	372.311	570.237	987.757	612.417	738.824	1015.8	718.447	1034.57	605.149	831.627	799.474	625.338	659.862	877.217	1323.23	1166.13	1149.1	1137.29	1440.12	1247.56	807.561	1017.62	1416.22	912.983	964.194	615.178	1029.54	1003.79	1079.87	1447.33	971.271	1331.69	1089.92	819.813	850.005	824.856	950.354	982.631	1008.51	1007.16	1038.9	1046.78	1201.89	888.395	Benzene and substituted derivatives	206361-99-1	HMDB0015393	-
M677T216_POS	Decahydrogambogic acid	216.343	677.369	9946.42	8870.39	20664.4	12102.3	9877.34	8316.66	4718.71	2448.62	3263.55	2453.09	536.364	2821.08	9066.62	5769.51	7200.81	7807.27	5484.46	6517.65	8927.79	7050.57	7217.33	6884.44	8190.29	12000.7	5706.24	5488.57	5217.3	2206.07	2250.73	4540.14	4795.19	8538.38	6166.37	6473.04	6507.48	6699.34	7059.74	8952.29	8218.02	7983.44	7985.24	7992.6	--	--	--	-
M446T363_POS	Dehydroaripiprazole	363.441	446.134	2345.49	2569.09	1859.85	2410.65	2934.02	2631.42	2782.88	2300.01	2463.81	2383.56	2456.33	2130.95	2343.21	1891.38	2625.11	2067.7	2080.33	2172.3	2299.19	2794.06	3263.15	3152.15	2734.7	2291.44	2690.25	2015.28	1853.82	2214.52	1569.43	1949.23	2493.73	2108.08	2661.33	2331.01	2735.33	2471.57	2394.84	2343.62	2442.33	2444.02	2395.93	2395.22	--	--	--	-
M382T27_POS	Dehydrofelodipine	27.112	382.046	587.002	577.574	1369.14	679.601	781.983	785.281	165.879	137.558	219.331	162.47	101.656	167.396	180.525	148.427	149.476	173.371	144.141	174.773	701.655	425.341	453.122	621.25	769.047	1049.2	152.882	160.408	163.456	192.212	157.316	87.8674	88.4461	180.141	207.63	177.061	131.356	318.471	355.374	374.991	361.859	316.479	355.349	357.125	Pyridines and derivatives	-	HMDB0061029	-
M339T301_POS	Demethoxycurcumin	300.86	339.101	1588.17	2986.56	2593.86	1485.54	1831.19	1854.01	1687.44	1518.64	1286.08	1577.18	1725.49	1536.48	2548.16	2038.57	2881.34	2652.93	1944.6	2191.47	1891.52	1725.32	1468.86	2546.03	1016.99	1116.65	1586.79	1894.88	2307.86	1596.83	1740.77	1801.46	1640.28	2183.88	2051.7	1948	1578.36	2014.31	1811.22	1763.98	2042.09	1895.06	1895.58	1814.56	Diarylheptanoids	22608-11-3	HMDB0033801	C17742
M252T140_POS	Deoxyadenosine	139.727	252.109	5.64691e+06	3.57967e+06	7.86677e+06	3.86687e+06	4.34785e+06	5.50525e+06	4.23618e+06	4.70999e+06	5.76926e+06	2.89322e+06	1.95252e+06	4.40573e+06	759906	476130	986289	735832	1.07895e+06	770115	2.24625e+06	5.61523e+06	4.29594e+06	3.10553e+06	4.09833e+06	3.904e+06	766446	1.65509e+06	1.25689e+06	1.17192e+06	1.99307e+06	1.0088e+06	2.81898e+06	3.33794e+06	5.47882e+06	3.44333e+06	3.31184e+06	5.40496e+06	3.34314e+06	3.28785e+06	3.28601e+06	3.25291e+06	3.32724e+06	3.32708e+06	Purine nucleosides	958-09-8	HMDB0000101	C00559
M298T159_POS	Desisopropyldisopyramide	159.482	298.178	3452.31	5591.32	3271.27	4771.81	5003.82	5637.15	4255.78	3407.91	3654.18	2647.44	3873.65	3197.15	7506.07	6024.76	3877.48	5656	6820.97	4127.22	2470.98	2287.81	4545.1	2240.54	4423.56	5470.48	3950.99	2995.49	3882.18	4538.96	4291.42	1877.15	3770.81	8646.35	7944.04	9776.33	5766.24	6589.85	5029.88	3392.61	4448.92	5026.13	5024.33	4932.38	Carboxylic acids and derivatives	-	HMDB0061024	-
M428T395_POS	Desmethylcerivastatin	394.717	428.226	3006.44	3066.79	2933.2	2137.28	1312.99	662.451	2406.8	2350.04	2492.3	2230.3	2458.63	2096.35	2782.82	2694.59	2675.15	2684.84	2503.36	2378.53	2842.81	2846.96	2549.2	2543.44	2405.19	2314.16	3146.27	2932.51	2942.41	2600.19	1661.83	1185.64	3593.97	3811.93	3204.15	3260.86	1974.36	3872.67	2795.06	1984.84	2705.37	2770.35	2779.3	2795.72	--	--	--	-
M293T38_POS	Desogestrel	38.2605	293.21	495022	395098	714905	379291	340388	433112	389860	370602	360074	352873	399087	322503	312228	505048	322096	289367	360377	273077	360562	282118	331410	267620	346635	317026	494107	501187	394617	325816	390493	418195	314709	237162	308192	305784	290686	244958	376430	376438	374299	374290	379572	358658	Steroids and steroid derivatives	54024-22-5	HMDB0014449	-
M155T67_POS	Dflnha	67.37	155.105	130209	153955	144596	93913.7	94025.4	118255	139092	152229	106155	107095	137133	110366	97338.1	89607.4	92344.6	89663.5	97267.9	97583.5	63880.8	84540.8	98358.8	89833.1	105090	82831.9	156648	155761	152646	273258	345595	99132.3	89721.8	92948.6	94455.6	93445.2	108548	101222	125004	116632	113416	116604	114079	114169	--	--	--	-
M87T196_2_POS	Diacetyl	196.043	87.0434	372054	240369	408937	259300	331290	369650	199913	121597	114191	86513.7	87917.8	132042	186461	243414	145876	174722	299869	89061.9	207065	554441	577349	419317	304750	249941	96344.8	159274	106532	87927.7	163216	67797.9	215136	166592	318566	332146	269886	192699	238801	239609	238768	226074	234235	236555	Organooxygen compounds	431-03-8	HMDB0003407	C00741
M261T68_POS	Diaveridine	67.647	261.129	10295.3	9877.48	10409.4	11093.3	17059.8	9830.34	10515.3	10964	8846.08	9088.88	9669.65	9266.28	42291.8	23934.5	28720.5	61884.8	41840.3	33135	8390.14	157606	24956.7	41874.5	15354.1	55430.6	6516.2	11023.4	9591.62	8891.96	12655.3	12178.9	13186.8	8628.36	11214.8	908.064	10064.8	9330.21	13121.1	12034.2	14555.4	12671.3	13783.7	14347.8	--	--	--	-
M344T82_POS	Dibucaine	82.43	344.231	973121	710207	825914	667481	631419	850781	1.02668e+06	1.12417e+06	782972	730498	848979	760876	2.42784e+06	985856	1.44957e+06	3.35715e+06	2.76903e+06	1.69143e+06	453806	877715	1.18995e+06	2.46279e+06	847531	2.94387e+06	912430	1.1409e+06	852987	830501	1.26141e+06	647484	545876	543537	867486	757976	731333	543887	967486	961193	939042	941677	961184	961000	Quinolines and derivatives	85-79-0	HMDB0014668	-
M317T301_POS	Dibutyl phthalate	300.795	317.12	37019.7	103725	95632.1	34286.2	53490.4	46655.4	34480.6	22818.9	25195.1	29896.6	45280.2	33558.8	73665.8	58348.4	68066.2	54874.5	46746.8	60896.6	50631.3	41000.4	33303.9	74286.8	27669	27589.7	41332.4	46828.7	55769.8	40722.2	37398.9	46038	34787.5	52009.5	42543.2	46078.4	42644.4	40360.7	50508.9	47775.1	54599.9	49898.6	49147.1	50517.4	Benzene and substituted derivatives	84-74-2	HMDB0033244	-
M555T149_POS	Didansyl-1,4-diaminobutane	149.071	555.192	1750.12	2355.24	3944.15	1641.48	2662.37	3300.24	331.997	597.025	585.424	865.996	813.844	787.241	1168.51	1207.56	1342.78	1216.13	1248.46	1277.46	5502.08	2705.85	2456.24	3567.59	2207.58	2754.48	1344.32	1325.46	1158.24	950.581	1234.87	1064.98	804.42	870.553	1029.01	890.189	988.239	1427.21	1599.49	1692.97	1691.87	1696.42	1357.59	1692.35	--	--	--	-
M70T310_POS	Diethanolamine	309.726	70.0645	36503.3	38145	17285.6	39321	23027.9	25309.6	34321.1	42884.7	39624.1	51334.2	57455.9	37938.2	15235	38279.8	23887.7	15436.2	27320	18664.4	41040.7	38555.6	42818.9	27903.6	38741	36328.4	24612.4	27863.4	29053.4	26444.4	22088	46111.6	51682.8	42458.4	52035.6	66812.5	45378.8	49584.9	35365.6	36636.3	35368	34985.3	33896.6	34999.3	Organonitrogen compounds	111-42-2	HMDB0004437	C06772
M268T250_POS	Diethofencarb	250.132	268.132	3695.01	4069.08	10892.9	8478.6	2785.23	8544.22	2163.3	10119.3	15096.2	5766.67	4564.14	3681.32	5495.65	6956.87	7890.72	5614.38	7300.22	6622.69	2654.48	2512.16	8239.88	4233.07	8427.05	3178.38	6273.6	6413.11	3327.98	6017.92	6378.5	3503.3	4096.27	3048.24	5566.57	6208.82	6660.24	5984.3	5281.59	5323.87	7133.71	5702.01	5310.83	5342.87	--	--	--	-
M158T386_POS	Diethyl l-glutamate	386.037	158.08	3542.15	3785.73	4580.45	3775.24	2730.69	4005.45	4870.03	5560.3	5579.22	4709.65	4008.33	4571.09	3307.4	3361.78	3698.52	4373.59	4213.91	2655.57	2806.39	3613.14	2957.08	2843.59	3095.92	3247.83	3443.57	5519.44	3671.3	2879.58	3694.96	3534.1	3666.91	4196.24	2992.52	3342.06	3610.3	4338.97	3705.21	4331.01	3156.86	3603.43	3711.79	3525.04	--	--	--	-
M400T453_POS	Difloxacin	453.283	400.144	2231.42	2411.99	2667.81	1945.71	2164.47	1847.02	2736.83	3794.04	3040.62	2909.39	2905.45	2324.87	1802.81	1982.54	1771.63	1649.15	1973.52	1400.38	1927.48	2246.48	1997.79	2484.21	2362.09	1804.15	2000.46	2695.74	2376.43	2224.64	3243.92	2194.26	1523.78	2209.56	2403.5	2051.54	2186.55	2008.11	2139.09	2218.9	2132.86	2687.06	2136.38	2197.1	--	--	--	-
M360T434_POS	Dihydrohaloperidol	434.356	360.149	30474.6	28430.6	43155.6	27860	49365.4	57660.7	53769.5	33689.8	49218.4	29258.2	23574.5	19933.7	14262.9	18011.2	19662.4	17466	21443.5	15232.3	24204.1	26236.2	24104	22135.6	29988.4	22422.4	20560.2	21396.7	18002.6	14678.4	22106.3	23984.3	23216.6	20631.2	32157.9	45935.1	30146.3	20632.8	36767.3	26095.2	26968.1	26086.9	26101.6	26138.8	--	--	--	-
M553T181_POS	Dihydromethysticin	180.837	553.223	2103.5	1548.92	1791.8	890.978	1444.62	1345.82	994.144	724.31	698.312	697.054	633.463	647.831	1099.29	1054.11	1140.4	2096.28	1724.91	1073.23	855.879	1025.69	568.786	952.456	561.93	845.201	3406.68	4788.35	2669.65	2764.95	2435.83	1593.56	585.03	1080.69	820.496	795.867	919.754	936.249	1307.82	1322.8	1581.22	1339.27	1375.97	1269.31	Kavalactones	19902-91-1	HMDB0030791	-
M213T206_POS	Dihydromorphine	205.818	213.09	3180.43	3785.54	3137.32	3486.39	5657.4	3359.4	2509.71	3229.72	3124.54	2800.82	2302.11	2340.37	6726.8	4852.38	4827.94	6122.35	5061.43	5497.96	5369.44	4294.11	3120.87	3892.54	4128.43	5109.7	4770.19	7718.13	6913.26	3612.16	3118.4	3106.55	4249.39	5056.03	4262.15	4791.78	4504.19	4044.6	6072.35	4392.13	4390.54	4253.65	4041.51	4192.46	Morphinans	-	HMDB0060548	-
M799T37_2_POS	Diisooctyl phthalate	36.9075	798.598	29584.4	26744.3	16076	19015.6	23653.2	14297.8	4808.33	7118.38	30707.7	27076.4	28307.4	4875.6	20409	13943.7	21550.1	17890.1	21381.8	12441.6	9941.16	29497.8	9632.2	6922.75	28949.3	26248.7	14155.4	19839.9	14546.2	16420.3	21890.9	20852.7	8385.28	18371.3	6573.35	17616	26606	25742.7	25969.2	25063.6	25941.5	16910.9	25983.2	25980.5	--	--	--	-
M613T33_POS	Dilinolenin (9c,12c,15c)	32.884	613.48	503929	548052	487883	503315	408096	419123	409164	419388	490277	378951	436448	481034	340926	304576	331341	342366	408142	291328	242093	359455	401834	338765	379185	302422	265785	298774	311570	284427	319165	295862	288766	323781	335270	315108	328406	326038	375688	374452	360369	374667	375538	373954	--	--	--	-
M247T247_POS	Dimethylallyl pyrophosphate	246.842	247.002	1118.66	1616.75	1699.4	1971.97	311.952	2034.01	2239.58	2420.1	2675.38	2692.79	2712.55	2371.29	1113.64	1075.78	1229.17	1008.65	1158.24	1022.41	1345.65	921.331	2147.11	1991.04	988.304	1838.62	1079.77	1676.82	1837.73	1893.55	1997.83	1747.17	1114.96	1628.3	1677.69	1563.32	1279.48	1189.4	2126.98	704.845	2292.55	2304.36	2118.4	2425.37	Prenol lipids	358-72-5	HMDB0001120	C00235
M397T368_POS	Dinaciclib	368.313	397.254	1112.49	1618.68	997.587	1735.58	1652.09	1998.71	1296.33	835.523	1015.86	974.318	1068.31	904.307	1425.66	1640.52	978.489	1476.01	1028.98	1466.05	1760.02	787.244	1824.22	1789.22	1688.45	1537.26	1030.3	1115.78	1016.43	1819.09	1002.77	938.449	1902.59	2057.78	662.144	1271.18	1883.56	1965.42	1736.61	1054.54	1075.22	1231.84	1141.14	1070.33	--	--	--	-
M391T32_POS	Dioctyl phthalate	32.1595	391.282	19391.8	18005.7	77144.5	20028.2	23609.9	21883.7	17030.4	16203.3	17751.8	15377.9	58091.6	79095.7	24925.5	26666.2	18338	31095.8	41771.9	24825.4	32225.2	19724.4	17497.1	21829.8	16962.8	20633.2	42630.6	23634.3	34776.3	24604.9	38404.6	28083.1	17692.3	18890.3	15349.3	16331	23995.1	28446.8	27314	28879.8	26723.5	27300.1	29573.4	27312.6	--	--	--	-
M870T279_POS	Dioscin	278.864	869.505	1621.36	1690.72	1798.61	1256.52	972.79	1029.21	2102.06	2380.84	2184.76	1936.63	1853.45	1914.08	713.982	888.591	974.261	749.31	932.71	835.061	934.392	1555.23	1595.41	1090.01	1142.57	1275.77	1427.61	1584.13	1094.45	1274.69	1532.96	747.772	1474.25	1304.96	1501.37	1681.13	1550.97	1236.75	1452.74	1154.89	1452.22	1452.47	1453.41	1434.47	--	--	--	-
M565T142_POS	Dipalmitolein (9c)	141.623	565.469	13083.1	18330.3	11015.9	12949.8	8889.03	15006.2	14803.9	10931.2	8771.15	7471.74	13105.5	10618.9	2877.6	1929.42	5109.31	2934.65	2844.03	2264.34	5181.13	9962.57	10063.1	5695.89	7647.65	9820.43	6720.96	8593.18	8757.45	7246.92	7915.77	10163.4	4058.69	4033.49	13434.1	6535.32	12918.7	6140.68	7600.4	8251.62	9231.56	8606.14	7638.37	8594.59	--	--	--	-
M352T189_2_POS	Dipivefrine	189.242	352.218	10499.9	8908.12	12593.3	11104.5	10376.7	10802.7	12322.1	13124.7	16779.9	14212.2	11751.8	14560.3	7279.12	9043.62	9955.18	9726.32	8318.65	7519.45	8886.87	10856.2	9634.77	10280.4	9561.24	10259.9	17458.9	16805	14814.2	13880.9	18197.2	12432.4	11164.4	11014.9	10456.4	10199.9	10332.1	10746.5	15121.3	13309.6	14125.9	13284	13312.8	12597.4	Phenol esters	52365-63-6	HMDB0014592	-
M485T480_POS	Disialyllactose	480.245	485.146	1586.06	867.103	989.943	1315.2	436.792	949.367	596.512	561.467	812.586	1250.14	1186.93	374.845	1695.2	1408.76	561.397	1403.74	1167.6	1344.27	566.783	1413.66	737.83	567.014	512.058	485.395	755.669	1467.05	569.361	657.523	1487.9	433.874	840.021	686.36	824.376	1351.16	793.698	926.881	811.013	903.993	906.331	847.45	843.549	1104.41	Organooxygen compounds	18409-15-9	HMDB0006692	-
M144T301_POS	DL-2-Aminoadipic acid	301.437	144.064	3041.39	2800.3	3243.1	3126.33	3201.4	2603.78	2462.81	2557	2775.12	4820.24	2598.32	1660.76	3282.52	2743.72	3453.3	2923.92	2679.09	2884.39	3230.28	2760.45	2511.66	2264.78	2411.71	2508.2	3567.26	2849.37	3148.11	3069.7	3336.04	5839.67	3003.7	3736.72	4734.77	3945.86	3626	2254.89	4291.57	4892.83	6114.83	4281.61	4297.47	4460.28	Carboxylic acids and derivatives	542-32-5	HMDB0000510	C00956
M101T379_POS	Dl-2,4-diaminobutyric acid	378.655	101.07	37095.2	34797.6	30822	27769	31842.9	38463.8	42492	45343.9	19761.6	40833.4	40741.2	37704.3	27290.7	24446	36726.3	19461.6	44007.3	23308.1	25799.1	37668.2	43745.1	36239	48860.3	44934.7	20847.9	44603.9	37002.8	27874	20900	24803.2	28059.4	26389.3	45323.8	24708.6	31321	22440.4	39532.8	33318.3	31883.4	31907.8	31832.5	31420.3	Carboxylic acids and derivatives	305-62-4	HMDB0002362	C03283
M130T262_2_POS	DL-arginine	261.68	130.096	178844	150666	171248	126609	109074	154104	146946	113019	135259	122073	170921	130111	180072	152744	147755	109363	169853	136118	111289	125420	192205	113166	124958	96416.2	106676	106660	101701	137243	131121	99248	187844	159492	154735	171236	144652	164377	141711	140168	139199	133387	141736	141729	--	--	--	C00792
M133T432_POS	DL-asparagine	432.12	133.059	21839.3	46501.4	38698.1	33884.3	42943.8	65990.1	16715.8	28002.5	8489.95	19391.9	26322.4	17517.1	18754.6	20531.3	16840.4	12813.1	15134.9	13451.9	65179.5	76303.7	66868.6	97081.8	70242.3	59910.9	21276.5	17039.8	15589.2	20272.5	15607.5	18495.3	66056.9	27171.8	38138.3	23488.7	50738.2	59698.7	45800.6	44718	44695	46955	45846.1	42073.8	--	--	--	C00152
M164T490_POS	Dl-ethionine	490.491	164.073	35802.5	37345.9	88740.3	36815.3	42408.7	45186.6	42644.5	38575.8	29814.9	39882.7	38650.7	39329.3	34287.2	45494.8	31669.8	35590.7	38522.2	27145.4	38169.1	61574.5	48899.9	29160.2	61264.6	43549.7	23643.6	29958.4	32696.1	35427.8	28718.1	36848.9	37053.8	41049.6	56155	36391.9	48392.5	50821.2	42572.7	41785.3	33031.1	42598	41039.1	42566.7	--	--	--	-
M148T394_2_POS	DL-Glutamic acid	393.974	148.06	162486	206797	515317	223476	196864	167096	313706	343840	535061	315751	131733	171061	223217	224742	233804	264450	317670	250113	137803	144319	88947	128375	93237.9	113804	100267	133424	122735	101635	76650.2	116496	150204	163878	142984	198681	162855	274393	207010	197229	195690	195677	197229	195698	Carboxylic acids and derivatives	-	HMDB0060475	C00025
M147T379_POS	DL-glutamine	378.695	147.076	1.44986e+06	1.32376e+06	1.56558e+06	1.67534e+06	1.96465e+06	1.64383e+06	925458	1.86601e+06	640399	1.53147e+06	946283	1.32107e+06	1.58538e+06	959162	1.14321e+06	1.27173e+06	1.19938e+06	1.36537e+06	1.23577e+06	1.66988e+06	2.27277e+06	1.54998e+06	2.09597e+06	1.40094e+06	908516	1.1382e+06	1.45079e+06	1.05611e+06	839319	999249	1.24832e+06	954530	1.71091e+06	1.04904e+06	1.33049e+06	910716	1.76649e+06	1.3316e+06	1.39075e+06	1.32956e+06	1.32882e+06	1.33019e+06	--	--	--	-
M188T261_POS	DL-Indole-3-lactic acid	261.219	188.069	7976.99	8554.27	32411.8	8860.04	11943.6	8938.81	7671.49	7272.43	7435.08	8278.44	7195.9	7891.11	4968.53	8442.56	4225.58	5764.63	7467.21	4332.39	9375.92	12481.2	8897.78	7856.73	12734.8	7950.53	6105.38	11192.8	8240.08	8616.34	9901.57	9400.6	7711.33	6215.74	8991.57	7665.67	7392.02	8341.93	8827.74	9312.1	7592.32	8501.57	8122.27	8137.23	--	--	--	-
M166T372_POS	DL-Methionine sulfoxide	371.635	166.052	4765.03	4006.04	6481.19	4642.01	4069.02	4224.92	4294.9	2740.21	2624.2	3289.67	5167.87	12103.3	7183.38	8249.05	8531.84	7069.53	7909.24	4064.86	3986.75	4870.25	4034.71	4785.8	4140.35	4143.13	4587.23	5052.55	14803.2	11032.2	9514.28	9290.12	7051.08	4011.05	6774.62	5481.88	5618.04	4502.07	5445.52	6660.73	5756.03	5450.51	5474.46	5806.52	Carboxylic acids and derivatives	62697-73-8	HMDB0002005	C02989
M136T304_POS	Dl-octopamine	303.675	136.06	11242.7	9588.04	19864.5	11161.8	7203.73	11003.7	9894.64	11822.9	10252.4	9793.88	10088.3	9688.37	7186.21	9922.83	7571.79	2619.88	9146.61	7648.45	8528.18	8670.92	10374.5	7484.94	10644.2	8998.2	7793.16	11673.5	10676.2	8011.09	10505.6	10152.1	11675.8	9208.59	12475.8	11580.3	10503.2	11920.9	10370.4	10329.3	10175.1	10325.9	9983.2	10330.2	Phenols	104-14-3	HMDB0004825	-
M166T264_POS	DL-phenylalanine	264.331	166.085	67146.6	61593.9	170331	55703.1	61311.5	55867.8	76719	71436.7	66074	57006.6	72743.2	69481.5	42297.7	62886.7	59539.8	57789	55855.6	41886.2	66259.8	76448.3	75293.3	53165.9	84367.2	57615.2	64499.7	92464.7	78086.7	64722.9	79528.6	76583	84976.6	69008.8	81497.5	97356.4	66043.9	88519.6	71713.6	68882.3	67863.2	67850.4	67944.3	67854.5	--	--	--	-
M231T349_POS	DL-proline	349.332	231.144	8558.8	7449.31	10694.9	8753.46	8459.33	8626.25	6852.41	7904.56	7063.41	7691.59	8352.44	8033.42	5348.17	6560.35	6490.74	6538.63	7029.33	5540.39	9285.39	8466.14	6644.64	6512.66	8385.49	8833.7	7791.51	9420.05	7474	8379.44	9624.56	10200.9	9081.45	9238.48	9307.69	8203.65	8926.13	8555.46	8564.89	8625.17	8558.76	8558.72	8558.88	8588.32	--	--	--	C00148
M106T385_POS	DL-serine	384.939	106.049	9105.02	12125.8	23742.2	14358.1	13743.8	12805.1	18288.6	19833.4	11674	16356.8	16084.2	15746.4	9954.7	10016.2	10207.7	11028.6	7624.47	9664.16	8389.63	14635.2	17693.6	13362.8	14475.1	15057.4	11106.1	19524.8	15727.1	14204.8	13963.6	17310.4	13601.8	12533.3	18995.5	12954.9	14292	13209.6	14718.2	13006.3	14044.4	13669.1	13665.9	13665.9	Carboxylic acids and derivatives	312-84-5	HMDB0003406	C00740
M229T302_POS	Dl-tmap	301.875	229.155	907648	774573	1.36629e+06	822272	814976	839240	1.20498e+06	1.10696e+06	1.44844e+06	882936	863362	914465	618448	699106	751280	759103	743753	777656	710323	1.01474e+06	719441	604713	1.0688e+06	815199	653839	800664	911795	670531	793460	874650	930416	930853	910521	715160	904011	1.21129e+06	889479	906834	920367	912726	912690	901204	--	--	--	-
M182T305_POS	DL-tyrosine	304.703	182.08	9576.66	13095.3	22513.2	8600.92	10194.8	12275.8	10893.8	15348.4	12136.6	10986.9	11635.9	12417.3	8895.22	11818.9	9471.68	9140.14	11153.1	11793.9	11367.3	9805.75	9827.25	9222.92	9484.42	9506.5	8676.38	12517.3	10232.5	11523.7	11665.7	11814.5	10834.4	11515.4	11549.9	11144.9	8548.91	12033.3	11569.1	12091.2	10652.4	10700.5	11250.6	10282.5	--	--	--	C00082
M642T137_POS	Dodecanamide, n-[(1s,2r,3e)-2-hydroxy-1-(hydroxymethyl)-3-heptadecen-1-yl]-12-[(7-nitro-2,1,3-benzoxadiazol-4-yl)amino]-	136.737	642.454	7464.31	8535.53	12104.4	8560.99	7876.23	7128.51	5546.84	6462.83	3292.07	5038.28	7511.94	7952.09	4239.96	5045.99	5717.07	4001.01	4846.73	4917.82	5625.01	8770.88	6293.36	5944.87	7246.05	5723.1	3493.26	4062.03	2811.36	3475.26	7270.4	3045.44	5045.01	6123.95	6517.16	6838.35	6479.85	4679.94	6222.89	8167.07	6441.82	6226.41	6443.89	6222.89	--	--	--	-
M195T150_POS	Dodecanedioic acid	149.887	195.137	229506	232758	263814	197215	197217	220950	274132	279922	308313	304713	367652	341368	246702	148243	274029	212994	267180	274361	172674	219886	153310	163309	224488	262875	320234	445196	370501	286857	350834	304447	180385	299839	302156	301688	303806	282363	273698	273689	271954	270532	273132	274203	Fatty Acyls	6402-36-4	HMDB0000933	-
M198T36_2_POS	Dodecanoic acid, 12-[[(cyclohexylamino)carbonyl]amino]-	35.603	198.184	71334.4	74793.5	66435.2	64483.2	80587.5	68371.2	67693	81112.3	71281.1	58497.2	74770	60083.7	43242.8	38228	88858.9	78285.6	93585.1	71785.4	73915	79481	78611.2	82682.7	72137.8	74770.8	67519.9	76928.5	75769.4	64512.2	70209	82105.9	61762.4	79858.3	44014.9	84354	85656.2	46144.8	81831.2	74287.3	72109	74619.1	75693.9	74739.5	--	--	--	-
M136T305_POS	Dopamine	304.999	136.074	7741.76	7382.2	15857.3	8404.95	7050.79	7397.01	7384.84	7949.89	8060.08	7323.97	7721.91	7585.9	4043.8	8403.94	6181.9	4665.35	6294.38	4798.35	6293.31	7684.93	6571.41	6998.35	8006.84	5946.98	7971.45	9622.78	8219.95	6747.12	9665.36	10458	9393.9	9001.55	9486.29	8499.92	7022.6	8477.07	7777.54	7814.85	6737.4	7578.93	7570.99	7784.97	Phenols	62-31-7	HMDB0000073	C03758
M452T296_POS	Doxazosin	296.324	452.209	2864.52	3326.52	2927.84	2346.77	2603.85	3567.15	4038.15	4062.99	3064.41	2756.69	3352.86	2852.77	2642.91	2905.86	2630.03	2288.61	2671.27	1616.45	2378.64	3998.47	3996.7	2848.09	3169.23	2414.66	3563.69	2821.07	2088.46	3185.24	3037.12	2221.9	2851.34	2235.65	3330.17	2896.33	2948.42	2463.1	2853.32	2971.46	3214.97	2922.61	2922.78	2922.94	Diazinanes	74191-85-8	HMDB0014728	-
M318T36_POS	Drofenine	36.2585	318.238	8441.16	5887.49	10676.7	9783.64	9242.67	9206.75	8762.37	8998.23	9037.6	7200.91	9583.98	7488.96	5516.5	22134	8845.23	9001.95	7786.59	8655.83	32312	11165.4	10546.1	9091.4	8365.51	11044.2	10607.5	7690.02	9043.28	5450.15	6343.61	45003.8	29954.8	6955.9	4997.51	11253.7	10314.1	6190.31	9966.07	9944.13	9941.99	9539.17	9615.67	9450.64	--	--	--	-
M557T503_POS	Dronedarone	503.262	557.327	3744.97	3038.17	5667.2	1986.15	2864.21	2118.91	1879.28	2553.93	3046.1	2601.9	2718.55	2723.17	1231.35	1879.48	1531.3	1472.78	1507.5	1285.41	2069.8	1950.93	1706.02	1322.84	1747.55	1933.29	1913.99	2141.74	1964.34	2266.29	1424.44	1615.25	2248.32	3022.48	2272.37	2375.91	2343.37	3580.24	2201.18	2827.13	2283.85	2200.56	2283.36	2203.23	--	--	--	-
M427T34_2_POS	Echinocystic acid	34.306	427.355	188762	186291	322919	224446	138921	188546	180655	187761	182416	187632	236489	181526	159785	211506	171520	175420	181288	178081	239060	197614	163936	184841	194959	202094	144592	187050	208915	177165	150741	211035	262384	309602	284748	238915	253624	304221	206690	198241	188179	204149	204186	200914	--	--	--	-
M143T336_POS	Ectoine	335.759	143.08	4321.82	3836.16	2515.3	4007.3	5005.84	2391.49	7276.3	17849.3	8020.64	8352.08	9431.98	6319.82	8907.78	4703.37	9839.56	9172.54	6768.51	9702.22	8364.52	2653.07	4190.49	5056.76	3289.64	5870.06	4989.97	6093.49	5804.18	5709.71	7719.24	5293.03	5148.77	5547.59	4355.43	5165.49	4847.67	5095.69	5439.69	5439.52	5511.51	5860.36	5513.08	5153.31	--	--	--	C06231
M330T38_1_POS	Eicosapentaenoic Acid ethyl ester	38.239	330.262	101313	75182.6	167577	72063.3	70765.9	88695.4	106241	104688	100960	89231.5	91895	88679	65116.8	93853.8	72631.5	60733.5	75205.2	59867	70935.1	57949.2	60093.6	62065.3	71399.5	61255.7	92470.4	133923	86267.7	79526.2	102440	124894	88378.9	53269.7	70448	62990.5	60042.9	46130.8	83072.5	78121.9	78431	77461.6	75550.6	77766.1	Fatty Acyls	86227-47-6	HMDB0039530	-
M765T261_POS	Eleutheroside e	260.637	765.254	2302.08	2325.6	2988.46	1922.88	3354.42	1848.55	3114.3	2523.36	2474.2	5120.91	3561.72	2952.68	2337.31	2117.49	3168.98	2786.62	2292.53	1994.35	3614.02	2855.55	2253.09	3081.86	2479.79	2776.44	3862.87	3352.46	4623.04	2997.53	2857.48	4096.28	2425.45	3022.22	4798.71	3174.6	4129.94	2928.67	3140.69	3150.74	3786.86	3285.57	3216.05	3189.91	Lignan glycosides	573-44-4	HMDB0036410	-
M246T179_POS	Emetine	178.718	246.146	2265.41	2691.63	4373.43	2738.82	3135.81	2839.93	5521.44	1993.95	2411.21	1553.01	1194.92	1488.84	4833.4	3270.21	3646.14	2666.17	3340.78	2973.64	1965.53	2159.68	2522.6	2635.56	2824.37	976.861	2170.43	1968.17	2349.91	1426.62	3047.9	1342.06	1250.25	1646.17	3280.55	776.822	1223.73	1949.11	1946.71	1919.99	1670.63	2021.87	2022.56	2024.4	--	--	--	C09421
M275T104_POS	Empenthrin	104.379	275.199	383166	299684	214575	239430	267456	176188	293477	298543	341192	263049	224942	235170	135414	306811	148688	155326	183734	148087	132491	246191	294578	229709	206729	192805	264875	277289	223608	202529	258226	208039	149351	191773	330066	214448	188096	175761	207703	207709	201855	203567	207727	217053	--	--	--	-
M678T384_POS	Enniatin b	383.728	678.378	990.819	2675.73	1781.16	967.408	1756.65	1173.59	1650.49	1149.99	1309.97	1248.35	2062.98	1647.44	1859.23	1347.75	2119.84	1459.12	1873.45	1879.69	2062.3	1362.83	1770.7	2565.4	730.727	772.978	950.325	743.662	1474.58	984.187	945.203	1151.52	1098.21	2488.91	1940.37	2339.35	1269.72	1447.13	1466.66	1752.58	1688.98	1686.45	1754.44	1943.23	--	--	--	-
M425T212_POS	Eprosartan	212.055	425.14	9486.16	9948.1	7358.39	7531.44	13514.5	9190.18	26154.1	25226.8	27125.6	21326.8	22966.2	25761.6	11211.3	10070.6	17555	12620.4	14010.9	15054.3	16420.7	21536.8	13809.9	12991.2	18450.9	19198.4	15906.5	15200.3	11889.4	11547.9	10098.6	14387	12144.2	14517.5	15366.1	15976.1	17347.4	17657.6	16974.9	16994.7	19789.9	17549	16988.5	17234.1	Benzene and substituted derivatives	133040-01-4	HMDB0015014	-
M548T456_POS	Ergosine	456.181	548.299	1802.51	1380.19	4313.74	1483.79	1707.73	1395.1	1099.11	1050.9	841.75	1247.68	845.081	978.471	876.881	1368.26	1052	959.746	959.008	543.406	796.821	1260.8	1237.29	1098.36	1121.06	1037.04	1607.05	1687.28	1156.23	1724.76	1082	1521.69	1248.19	1283.39	842.785	534.275	894.324	818.359	1279.14	1311.86	1311.87	1313.72	1312.62	1026.15	--	--	--	-
M459T177_POS	Ergothioneine	177.273	459.18	1437.57	7506.66	1304.09	2133.53	1413.56	1298.44	1430.78	1223.96	1157.16	1330.99	1790.4	1245.44	1609.94	1365.42	1286.41	1447.02	1616.73	1462.29	1408.33	793.994	924.099	1599.72	1447.37	1342.77	1377.56	1555.11	1263.77	1472.1	1204.91	1148.97	1249.19	1368.2	1812.68	1273.33	963.327	1362.17	1476.77	1534.64	1469.51	1059.27	1535.49	1531.79	Carboxylic acids and derivatives	497-30-3	HMDB0003045	C05570
M534T446_POS	Ergovaline	446.318	534.282	921.914	1004.14	1368.23	880.521	851.543	871.476	840.455	991.91	719.24	736.727	603.741	789.438	993.811	918.461	913.732	791.6	979.043	664.641	976.806	1634.72	1013.95	1000.67	705.186	720.565	961.92	551.576	950.056	948.656	993.975	958.661	885.892	926.323	964.224	879.629	1036.77	892.957	942.508	959.894	918.431	940.807	803.833	918.16	--	--	--	-
M338T35_3_POS	Erucamide	34.954	338.34	317377	280080	205814	494239	270117	396535	276718	328841	1.19141e+06	759069	489341	376584	781752	266686	384042	365717	314472	407004	236020	472272	423483	571886	427956	366074	260525	258621	246436	322221	407284	308442	303101	464424	402915	312061	313251	2.06682e+06	521877	494435	471482	494366	488693	488751	--	--	--	-
M487T387_POS	Estriol 16alpha-(beta-d-glucuronide)	386.715	487.189	2252.55	2427.54	2570.88	1141.32	2377.31	1080.72	1971.7	1279.23	1562.55	1541.07	1768.82	1126.42	2343.49	1695.18	1378.84	2317.69	1920.98	1686.42	1642.37	1999	2223.13	1626.61	1679.26	1664.38	845.434	889.179	1289.09	1813.17	2252.63	2641.01	4361.33	2674.94	2474.74	2093.17	3504.32	4129.41	1690.24	1660.97	1690.3	1423.9	1385.9	1692.82	--	--	--	-
M469T343_POS	Estrone glucuronide	343.293	469.204	1813.37	1972.46	1125.91	1672.18	2009.94	1653.47	1547.97	1386.82	978.291	1571.95	2032.01	1484.3	1935.61	1976.66	2005.76	1466.43	1263.52	778.212	1726.01	1842.75	2404.56	1674.9	1733.17	1052.88	1548.59	1735.56	1694.36	1784.02	1305.79	1578.42	1805.82	1759.2	1074.62	2094.33	919.736	1338.91	1422.09	1498.58	1578.39	1405.31	1426.26	1475.34	Steroids and steroid derivatives	2479-90-5	HMDB0004483	-
M334T219_POS	Ethanone, 1-[1-(4-hydroxypentyl)-1h-indol-3-yl]-2-(2-methoxyphenyl)-	218.872	334.178	4290.66	3877.96	7795.56	4679.25	4296.95	7049.2	4917.49	4440.5	3324.45	3360.42	5817.61	4223.95	3094.77	3516.26	3344.22	2938.65	3275.37	1208.84	3071.3	2503.54	3952.53	3347.08	4054.63	2667.71	4271.92	5794.5	4276.69	4496.52	5629.51	4515.43	3655.22	3805.86	4979.85	4213.18	3382.62	2913.77	4433.87	4429.5	5947.06	4458.02	4433.76	4447.33	--	--	--	-
M352T346_POS	Ethanone, 1-[1-(5-hydroxypentyl)-1h-indol-3-yl]-2-(2-methoxyphenyl)-	345.955	352.196	4179.77	2667.9	2108.91	2341.72	2315.19	2418.55	2702.71	3537.45	2416.5	2467.93	2391.16	2301.93	1741.97	2285.49	2291.56	1836.42	2611.84	2280.3	2506.65	4410.59	3301.25	2945.6	2990.34	2665.87	3857.81	2815.48	3016.63	2492.34	2569.83	2655.3	3063.54	3040.11	3771.91	3662.33	3184.95	3368.1	2719.75	2660.56	2626.86	2626.49	2501.46	2770.51	--	--	--	-
M287T149_POS	Ethofumesate	149.058	287.109	11462	20003.1	22772.3	11531.2	16396.6	13761.7	3746.34	2153.64	3123.74	4239.26	5110.17	3511.89	14957.8	21159	18391.1	17893.8	16186.9	16668.3	7789.29	4096.27	4966.28	6885.23	3739.82	3636.4	14591.8	12703.8	13188.4	10350.3	9977.36	10243.3	6391.67	4336.22	4881.73	3929.78	3406.7	4724.55	8469.19	10148.2	8259.21	10015.5	10153.1	10132.3	--	--	--	-
M378T256_POS	Ethyl (1-(5-fluoropentyl)-1h-indazole-3-carbonyl)-l-valinate	256.158	378.201	1656.7	2279.17	1783.25	1086.34	3114.75	2872	1826.11	1561.88	2231.9	2690.96	1322.95	2496.07	1288.38	1784.58	1910.31	1107.37	1989.32	1867.91	793.861	1518.35	1837.53	1840.19	2269.79	2069.63	1497.89	1836.11	2221.82	2239.75	2329.94	2802.33	1275.89	2467.82	2568.11	2553.87	1527.53	1967.94	1137.16	1598.67	1610.5	1931.76	1766.24	1743.24	--	--	--	-
M293T424_POS	Ethylenediaminetetraacetic acid	423.875	293.097	27630.4	31468.5	66471.8	19443.6	21706.8	23394.2	18345	26964	34675.8	31954.7	19942.4	29253.8	26432.6	27090.2	22559.6	34737.4	40733.5	27455.3	26042.4	11865.7	5799.07	10835.3	12852.6	12044.9	10425	19769.9	22947.6	26134.8	23302.1	32519.3	4206.73	5110.23	5164.65	6517.66	8667.37	5582.05	21741.1	21544.9	18868.3	21157.2	21549.9	21169.1	Carboxylic acids and derivatives	62-33-9	HMDB0015109	-
M490T420_POS	Ethynylestradiol 17-.beta.-d-glucuronide	420.313	490.248	1532.02	2128.51	436.359	1520.03	1477.95	1839.39	1324.59	775.984	1479.52	499.01	1708.2	1333.28	1723.42	1702.23	1677.45	1339.48	1471.36	1360.66	1341.56	1660.47	1440.8	1761.49	1197.7	987.634	1532.38	1820.62	1223.81	1963.91	1448.74	648.355	1706	1531.95	830.08	604.86	1775.18	1527.44	1066.85	1340.99	1409.13	1412.44	1535.16	1411.86	--	--	--	-
M589T150_POS	Etoposide	149.762	589.186	8204.77	7703.51	13240	5737.22	12545.6	10354	1420.67	1759.57	1026.8	3339.44	5759.98	4400.06	10889.5	11796.5	10326	10451.4	10443.5	11179.5	5052.5	3239.43	3735.15	6306.82	1911.55	1980.26	5878.01	9541.43	8264.88	7230.52	6676.61	5296.86	7910.8	5956.39	6268.36	6793.11	4732.7	5882.34	6791.37	6796.78	6950.9	6127.59	6800.89	7064.6	Lignan lactones	33419-42-0	HMDB0014911	-
M737T289_POS	Euphodendroidin b	288.764	737.307	460.929	2581.39	900.805	738.179	781.224	428.645	271.374	259.007	493.849	302.978	577.053	185.842	719.55	757.059	597.744	661.176	332.286	523.362	495.753	387.641	481.803	2416.91	212.119	266.479	551.246	685.056	396.981	564.694	643.928	1229.83	518.25	458.804	411.405	371.311	489.9	377.179	646.444	646.436	646.695	679.559	673.953	647.002	--	--	--	-
M370T465_POS	Evoxine	465.493	370.132	5753.61	22269.8	11112	6502.77	6486.64	5785.96	5552.59	5627.71	5485.79	4514.15	3710.31	5213.83	4000.78	4375.22	3836.24	1818.23	3792.08	4556.92	5131.83	5564.43	5656.31	5239.07	5550.95	4244.15	5359.96	4790.09	5230.06	4875.8	4907.35	4285.76	6742.39	6691.67	7183.17	6628.65	5647.39	4084.24	5892.17	5889.38	5665.95	4423.75	6168.04	5734.53	--	--	--	-
M275T403_POS	Famotidine acid methyl ester	402.785	275.052	2081.02	1756.44	5216.78	1374.31	1510.24	1624.89	903.337	705.542	818.107	805.988	1013.15	874.37	830.58	1008.19	1055.87	1273.04	1116.42	1094.34	1198.14	1049.19	990.473	1092.07	1354.89	909.342	792.104	979.979	1034.27	1066.17	884.934	1159.97	1092.79	1137.18	819.397	801.247	1080.44	910.017	1235.01	1140.37	1158.62	1129.35	1158.54	1158.85	--	--	--	-
M147T118_POS	Farrerol	118.111	147.043	56135	26736.4	53272.4	37286.5	28503.5	26765.9	5260.82	2738.66	1194.05	9996.47	10394.9	5960	9608.99	5558.06	9157.11	10992	6970.98	11202.2	77486.7	89712.6	36892.6	49305.2	46054.5	79319.4	48649.6	50350	39578.8	36909.8	37089.8	21078.3	13250.5	19938.3	7190.97	25132.2	12272.8	56574.1	33423.2	39173.5	33459.6	33442.9	33443.7	34328.2	--	--	--	-
M295T301_POS	Fatostatin	300.753	295.138	18504.6	32815	27195.2	12578.9	19722.2	19817.3	11997.5	9124.47	9107.18	10868.1	17931.2	12860.7	24423.7	20774.1	22167.3	20636.7	17906.2	23047	18385.9	14088.6	14305.3	25814.5	11326.7	13105.6	11544.9	21096	21227.7	17663.8	13816.9	13915.3	8995.03	14843.8	12292.9	14923.4	16903.2	14326.1	18108.2	18943.8	18946.6	20450	18251.8	18940.9	--	--	--	-
M304T403_POS	Fenoxanil	403.497	304.045	2227.64	1705.79	1337.03	2109.05	1083.6	2271.85	2843.97	2359.98	2022.38	2128.53	1364.73	1301.73	2288.51	1829.58	2404.62	2349.38	2119.77	2006.35	2010.56	2074.16	1931.15	1989.71	2378.75	2495.41	2281.44	2124.09	2034.71	2168.21	2261.67	872.374	1749.45	1443.54	2209.15	2419.72	1805.21	1616.8	1883.68	2057.73	1981.03	2291.82	1990.46	2057.93	--	--	--	-
M274T65_POS	Fenpropidin	64.867	274.274	2.81263e+06	2.41652e+06	1.50356e+06	4.41617e+06	2.82916e+06	3.26673e+06	3.39193e+06	3.85537e+06	3.43514e+06	3.65811e+06	4.5461e+06	3.88023e+06	2.95579e+06	2.6705e+06	2.59866e+06	2.2645e+06	2.5152e+06	2.60965e+06	2.54005e+06	4.65376e+06	4.82182e+06	2.70428e+06	2.81621e+06	3.59805e+06	3.53004e+06	3.16905e+06	3.07679e+06	3.1565e+06	3.2337e+06	3.39433e+06	2.4968e+06	4.66165e+06	3.53307e+06	2.89623e+06	3.39777e+06	3.52907e+06	3.50864e+06	3.52519e+06	3.49523e+06	3.50858e+06	3.52521e+06	3.6021e+06	--	--	--	-
M314T48_POS	Feruloyl tyramine	47.775	314.137	76298.2	87752.9	31457.2	39281.3	91997.4	79620.9	23595.1	6308.83	3736.41	4996.25	11239	4516.6	57263	18439.4	26596.1	58572.5	43890	24924.2	15295.1	11948.5	5025.5	86249.6	7769.67	15890	18463	33276	41722.4	19069.9	21413.3	31106.5	12629.2	44803.5	19953.1	11955.7	14228.1	30284	25762	30032.6	31390.2	38606.4	31409.6	31162.6	--	--	--	-
M557T486_POS	Flavone base + 3o, c-pen, c-pen	486.034	557.109	695.595	658.388	976.171	467.795	696.184	721.735	574.455	545.115	433.356	599.686	659.118	560.943	633.683	607.743	631.687	567.851	579.314	613.222	537.381	642.058	588.515	552.444	586.558	630.96	632.492	678.182	732.544	702.408	725.882	535.492	597.495	669.44	543.124	694.71	614.669	586.679	566.494	638.312	616.994	627.004	626.749	626.655	--	--	--	-
M415T207_POS	Flecainide	207.024	415.156	3066.77	4909.63	3837.25	3754.82	5387.79	3783.08	4377.38	3845.9	4870.83	4827.17	8056	5685.1	3717.22	2903.4	3799.59	4263.16	3749.74	3611.38	4453.09	5387.1	5390.64	5128.72	5661.54	4929.14	2357.89	5597.72	3324.15	4261.77	3259.44	2923.19	4733.49	6426.24	8421.07	7499.28	7034.91	6416.42	4613.17	5483.01	6006.17	5299.94	5297.77	5475.7	Benzene and substituted derivatives	54143-55-4	HMDB0015326	-
M397T427_POS	Flucarbazone	427.238	397.055	6965.47	6502.73	4273.7	7500.98	10146.9	8890.63	8882.38	9307.37	3741.94	8050.38	8379.67	6723.44	7708.89	4090.29	5963.71	7095.4	8836.24	4899.49	6968.51	14603.7	9744.51	7074.26	11581.9	8844.66	6693.49	7299.38	6260.61	9645.14	6521.11	6706.1	6403.87	5235.36	7909.25	7257.07	8676.52	5709.85	7945.86	7848.74	9952.3	8030.89	7513.43	7589.41	--	--	--	-
M469T263_POS	Flucythrinate	263.001	469.207	2224.29	2245.74	2679.06	1870.17	1903.2	2006.59	2879.1	5386.36	1411.23	5163.4	6879.78	3026.53	1760.86	1893.54	2141.72	2133.75	3022.75	2322.52	3346.61	2271.4	2028.66	2183.36	1147.02	1826.08	1967.77	1916.3	2752.19	2412.34	1858.37	1867.91	2646.19	2187.92	1803.06	1891.64	2662.82	2381.18	1859.46	1995.63	1993.57	1864.27	1582.6	1998.47	--	--	--	-
M233T134_POS	Fluometuron	134.355	233.1	6341.12	7237.92	7252.51	8282.19	9305.15	11640	4281.12	4025.71	4176.82	1205.37	2382.71	1841.05	11571.9	7869.89	12355.1	10806.9	8283.47	12340.9	2200.79	4475.99	1166.26	5506.02	1169.68	4387.79	10489.7	11721.8	9893.36	9004.03	8276.21	7955.3	3591.88	4636.24	4351.53	4513.06	3811.75	2117.53	5650.64	6599.61	6579.64	6178.41	6579.09	6584.42	--	--	--	-
M399T28_POS	Fluorometholone	27.8045	399.176	728.839	566.253	1062.84	542.921	761.316	743.099	808.92	386.328	831.071	665.296	919.596	485.657	1266.3	941.28	739.682	1057.05	1046.9	893.984	420.526	484.321	969.592	978.89	890.719	602.362	1894.69	2595.24	3392.52	3132.58	2582.82	1764.04	480.86	979.958	768.668	721.17	842.605	331.761	915.907	1041.76	1004.68	1004.93	988.058	987.832	Steroids and steroid derivatives	426-13-1	HMDB0014469	-
M302T418_POS	Flutriafol	418.405	302.134	7061.88	5821.64	6916.01	5492.48	6325.67	4407.33	6036.06	6311.17	8094.85	5203.12	6912.14	5259.04	4425.41	4907.45	5956.04	2725.24	6229.83	5031.93	5431.09	8202.99	5782.01	6145.64	4902.2	4303.76	5070.9	5361.58	4232.58	4199.91	8077.14	6421.56	6539.41	5653.05	5750.72	6687.55	7415.11	7340.51	5630.35	5831.71	5629.16	5623.19	6342.4	5615.84	--	--	--	-
M474T403_POS	Folinic acid	403.38	474.171	1348.61	687.511	920.77	641.469	1227.86	1346.29	898.314	623.12	762.972	1207.39	1515.01	679.866	1670.2	506.263	1240.25	972.282	831.369	540.17	579.045	598.32	1076.49	1188.43	1012.76	1151.08	1047.64	719.633	1037.31	760.073	988.347	649.828	1325.92	524.379	768.696	478.131	579.114	705.365	880.84	1010.41	925.999	777.32	758.788	791.798	Pteridines and derivatives	-	HMDB0062757	C03479
M593T255_POS	Fortunellin	254.751	593.18	1405.57	1413.33	1387.85	1424.01	1876.68	831.516	1203.08	969.615	906.885	1299.62	1232.39	932.104	1704.31	693.134	1151.32	1243.34	802.645	1205.09	1432.25	1249.63	1413.17	879.138	1113.53	1852.68	1197.35	1044.91	1460.7	938.721	1400.58	1573.89	1248.72	1189.02	1639.51	1016.68	1616.46	1197.53	1238.11	1198.66	1361.78	1200.58	1239	1167.17	--	--	--	-
M623T260_POS	Fulvestrant 9-sulfone	260.141	623.333	1201.95	1708.58	1819.83	1465.45	1363.77	1250.48	2504.53	2096.95	1905.14	1910.52	1273.74	1988.59	1316.73	2301.35	1717.12	1615.65	1439.65	1100.63	1244.08	1972.9	2233.1	1632.45	1627.21	1108.76	2627.93	1567.39	1470.17	1704.7	1921.38	1529.9	1380.3	1345.07	2277.2	1296.01	1276.87	1301.49	1641.91	1683.48	1867.87	1704.93	1703.61	1643.05	--	--	--	-
M744T336_POS	Fumonisin b1	336.485	744.377	853.15	878.66	937.421	857.596	764.912	1159.1	1023.16	887.37	919.109	948.155	1329.19	917.312	992.424	3861.57	1122.05	3697.92	1934	2119.72	809.689	803.911	913.821	888.754	879.905	1032.17	756.271	1479.69	1342.83	1209.81	1289.03	1030.66	874.622	991.104	1223.32	799.457	954.45	971.502	1160.57	1188.4	850.991	1188.61	1187.51	1188.28	Carboxylic acids and derivatives	116355-83-0	HMDB0034702	-
M261T281_2_POS	Furafylline	280.594	261.107	4825.79	38032.1	15413.4	5221.22	14146.2	1831.78	1964.8	1596.79	1567.85	2015.58	2342.07	1989.35	5621.87	9946.28	4178.07	6496.9	2858.66	8154.79	2488.42	1019.34	2252.25	17149.2	1869.49	756.831	5219.77	3520.96	2916.77	7332.41	5100.73	20067.3	4732.72	3450.08	1316.93	1628.31	1204.83	2518.47	5845.01	6384.06	6381.11	6381.63	6296.72	6104.4	--	--	--	-
M146T356_2_POS	G-guanidinobutyrate	356.332	146.092	400343	715684	545298	277814	533275	395735	219844	357233	183914	232669	340295	232359	644646	515714	638416	720711	500922	628033	269269	229986	215593	548800	191052	140658	368971	383868	386765	443991	411569	456401	489456	362349	292662	290307	363378	389971	406985	409285	406980	402612	408911	409875	Carboxylic acids and derivatives	463-00-3	HMDB0003464	C01035
M172T36_POS	Gabapentin	36.2565	172.131	29195.8	26614.9	33419.8	31269.4	25191.8	24936.3	71091.1	95552.7	65021.6	83875.3	75425.6	77982.9	33431.3	21617.4	30706.8	19872.3	24551	37199.1	63237.8	45467.7	42740.9	47226.6	51625.5	46794.5	20251	32721.5	32233.4	21745.6	24957.1	27548.2	75774	78157.7	62742.5	59313.7	58322.4	80006	61027.9	51642	49392.3	51624.6	43327.8	49566.6	Carboxylic acids and derivatives	60142-96-3	HMDB0005015	-
M141T185_POS	Gallacetophenone-4'-methyl ether	184.53	141.067	6648.93	4431.34	1524.21	6239.49	3549.45	4633.82	5933.79	6823.95	6896.63	6789.9	5947.21	6181.72	3278.95	4076.02	2686.34	3756.77	4221.38	4852.98	5655.8	1418.89	3862.11	3784.49	4781.59	5975.09	8315.28	8149.66	9660.39	5873.81	6348.48	6801.47	3955.01	4944.74	5450.58	4708.9	5762.12	5804.79	5463.3	5296.53	5658.9	5658.18	5299.16	1456.58	--	--	--	-
M403T431_POS	Gamabufotalin	430.711	403.252	3016.31	2181.84	3809.59	2730.19	2713.24	2417.09	3220.57	2797.61	1756.44	1642.64	2627.43	1995.27	3661.48	4243.42	3976.03	2950.08	4341.63	3109.34	3905.29	2810.63	3744.33	2334.51	2565.98	3126.41	2991.45	2578.88	1736.68	2120.01	3410.63	2120.57	2298.46	2518.42	3098.62	3507.32	2289.96	3485.65	2651.35	3050.03	3128.99	3046.02	3219.55	3127.3	--	--	--	-
M629T127_POS	Gambogic acid	127.466	629.311	1982	1783.56	2269.95	1703.01	1438.63	1645.28	1661.37	1491.08	1323.66	1277.9	1479.81	946.955	5199.6	8729.36	4257.28	8892.71	6168.77	6009.51	2216	1684.16	2389.38	7965.09	1484.49	6383.43	1790.2	1574.03	1473.82	1413.4	1696.87	1409.75	1206.35	1533.64	1265.71	1334.03	1502.69	1424.06	2317.55	2489.69	2319.22	2402.52	2329.97	3513.15	Benzopyrans	2752-65-0	HMDB0034095	-
M207T370_POS	gamma-Aminobutryic acid	370.459	207.133	1168.49	1288.34	1093.32	1135.42	1412.13	1105.85	1129.86	837.193	1481.93	1177.62	1047.71	1581.79	1067.05	1104.86	1108.83	1074.53	1038.35	1172.72	1157.75	1107.35	1082.54	1296.01	1130.77	1014.92	974.852	910.117	1194.91	892.283	1093.44	908.228	1208.11	1128.24	907.881	1117.83	793.54	985.647	643.312	936.709	992.617	998.621	940.547	993.003	--	--	--	-
M276T427_POS	Gamma-glu-glu	426.866	276.119	332712	356603	429269	304310	273658	364678	276906	235710	172846	180366	212739	153633	145170	157784	151415	175794	222108	126020	288282	578915	483526	388615	476882	410077	174188	206952	148099	164563	154177	166573	353141	233268	465720	319641	452496	312463	287586	287579	301354	290054	290379	287626	Carboxylic acids and derivatives	1116-22-9	HMDB0011737	-
M511T237_POS	Ganciclovir	236.666	511.185	5163.01	3206.66	6666.99	2947.52	3437.94	4353.43	6405.62	3897.34	4979.84	2485.42	2974.97	2715.21	1497.16	1679.03	2023.77	907.857	2057.24	1757.4	1459.08	2541.16	3231.13	2433.64	1499.73	1186.08	2801.99	2379.02	1038.01	1437.76	2743.75	918.092	2549.67	3129.3	4294.47	2902.28	1557.32	3401.71	2218.19	2894.44	2781.67	2898.97	3194.05	2792.47	Imidazopyrimidines	82410-32-0	HMDB0015139	-
M365T116_POS	Ganoderic acid h	116.316	365.191	130349	88544.9	124114	81512.2	85843.2	95285.8	130365	125852	113344	98351.9	124513	98299.6	68096	51982.7	90488	66943.7	103623	63576.7	60246.1	84928.5	108263	80107	119352	96145.3	117760	121444	103321	84608.8	113698	107502	91502.9	79660.3	119133	117841	114610	86888.9	106634	106953	105826	101405	106106	106627	Prenol lipids	98665-19-1	HMDB0035987	-
M647T482_POS	Garcinolic acid	481.542	647.322	1718.33	1386.81	2112.94	2245.04	1656.67	1796.21	1253.81	1293.3	1251.16	1250.87	1472.43	1190.29	1633.5	1621.07	1697.22	1631.23	859.37	1514.85	1629.07	1654.69	1842.06	1667.87	1573.76	1521.95	1334.08	1548.16	1419.28	1376.9	1517.27	1251.89	1798.43	1632.58	1883.99	1226.44	1608.78	1855.88	1506.46	1539.75	1572.34	1541.8	1541.44	1579.29	--	--	--	-
M451T266_POS	Garcinone d	265.808	451.168	1383.44	1460.15	973.54	1032.11	369.695	846.904	970.954	932.372	1051.97	901.578	957.597	522.89	325.635	1185.76	391.295	760.121	494.055	851.331	1304.8	1009.34	938.139	1003.76	692.742	514.858	1064.9	1234.96	1042.49	2015.49	1187.3	1359.37	739.569	1168.42	1454.35	374.238	1023.76	722.967	858.703	916.926	740.125	861.641	931.821	918.154	Benzopyrans	107390-08-9	HMDB0033332	-
M359T185_POS	Gardenin b	185.173	359.126	1547.25	3701.11	1851.5	3337.2	4127.57	3297.45	2658.04	2408.53	2591.94	2882.33	2987.26	2997.56	3810.15	3080.37	3706.86	5343.03	3029.55	3832.23	4155.64	2832.33	2346.55	3064.45	2877.18	2901.49	2914.79	3750.23	3337.74	3660.91	3241.38	3118	2681.98	3085.02	2797.88	2594.92	3105.01	2633.01	2943.88	3088.07	3100.12	2892.38	3087.84	3086.36	--	--	--	-
M617T305_POS	Geldanamycin, 17-demethoxy-17-[[2-(dimethylamino)ethyl]amino]-	305.045	617.333	836.38	926.67	1307.99	934.937	1027.71	586.156	728.097	891.213	964.974	967.367	946.803	937.048	752.893	618.3	942.45	879.324	785.892	769.503	935.437	1057.79	945.767	863.919	855.281	813.564	1101.72	700.167	1033.15	726.737	1278.62	1133.57	1048.93	981.326	904.953	921.945	787.652	961.606	987.6	996.865	1010.88	985.693	1024.33	987.596	--	--	--	-
M497T203_POS	Geneticin	203.035	497.269	70588.8	4592.94	171630	4466.39	105028	3552.82	2755.58	4039.25	2512.4	3813.27	5708.85	38952.8	33242.9	790.312	53648.8	31535.1	18225.1	25781.7	2064.59	5537.76	37805.1	3200.37	5822.82	3284.71	4985.09	42778	4738.81	3805.49	42318.9	4252.25	33105.8	35807.7	3014.94	38694.9	2033.71	50466.8	43388.3	36510	39679	39527.4	6722.19	36377.9	--	--	--	C17703
M411T17_POS	Geniposide	17.133	411.12	749.79	955.085	941.495	649.419	479.197	501.327	787.621	511.996	542.008	631.781	401.238	625.951	582.042	453.9	965.357	488.333	636.833	580.177	478.415	594.281	616.368	527.871	560.298	539.957	915.859	511.463	556.408	749.738	582.343	466.158	441.159	560.03	903.576	588.378	606.179	1774.19	514.703	545.382	567.966	568.513	508.935	526.11	--	--	--	-
M369T300_POS	Gibberellic acid	300.153	369.114	1053.39	1267.74	1501.38	1066.58	919.279	1430.13	899.901	923.536	619.325	879.796	1390.33	1228.63	860.728	1608.25	880.274	834.861	870.552	1422.01	1488.16	1034.12	1443.53	1612.79	1797.95	1528.81	1338.11	994.868	814.32	595.377	1748.55	957.934	1033.54	1376.73	1207.14	1432.83	961.555	790.111	1436.3	1433.42	1496.03	999.93	1496.37	1492.06	Prenol lipids	28281	HMDB0003559	C01699
M441T392_POS	Ginkgolide c	392.135	441.147	1828.8	1586.46	2642.81	1654.91	2776.06	3224.48	1558.66	1871.33	1908.31	1144.88	1790.61	2056.94	2689.94	2725.63	1953.18	1465.98	2988.06	2250.89	1504.26	3037.33	1554.68	2453.22	1204.39	1234.69	1031.51	2017.58	2291.12	1568.37	2488.49	2207.83	2807.86	1730.26	1552.25	1381.5	2761.59	1938.92	1550.38	1528.44	1601.39	1858.53	1413.55	1526.63	Prenol lipids	15291-76-6	HMDB0036860	-
M303T440_POS	Gln-arg	439.78	303.176	47116.4	53338.1	77952.8	50645.6	56554.8	40359.6	55925.9	53195.8	48928.7	53588.6	53713.7	49099.1	55094.8	59564.3	46035.4	49742.8	28698.5	42164.9	35398.1	41172.6	56294.6	51899.6	22443.1	30414.7	67100.8	62418.5	42644.5	36765.3	62878.3	51311.4	54339	20023	54096.1	55343.7	45052.8	51099.5	54379.3	53777.8	57436.5	55100.6	48794.1	55065.8	Carboxylic acids and derivatives	126590-89-4	HMDB0028791	-
M432T453_POS	Gln-Glu-Arg	453.29	432.218	4640.69	3816.95	8440.58	3069.1	4885.7	3835.43	4065.51	4072.31	3924.86	3890.92	4589.37	4020.24	6213.09	3320.08	4024.27	3384.49	3661.33	2243.78	3784.93	3392.21	4625.6	3681.26	3207.61	1971.03	4649.85	5371.96	4004.34	4764.83	4325.12	3793.82	4591.91	2263.21	4259.93	4673.43	3549.48	4697.79	4376.09	3361.36	4180.44	4366.29	4366.82	4331.06	--	--	--	-
M360T413_POS	Gln-Gly-Arg	412.687	360.215	13819.6	7966.9	10231.1	7921.15	4753.59	9206.36	18245.9	15561.3	12189.7	14237.3	9449.89	8729.76	6760.33	8476.12	6090.32	5266.03	11544.3	9380.51	7743.5	8719.63	9917.27	5941.6	8265.07	6437.28	9125.83	15167.3	10244.7	6941.81	8280.51	14902.3	10530.4	10729.8	16432.4	8420.41	10072.3	8068.59	7730.6	9607.67	9600.2	9603.45	8939.49	9821.15	--	--	--	-
M260T289_POS	Gln-leu	289.01	260.159	43844.6	44606.8	67122.6	43077	34859.1	42951.5	32692.2	36554.2	31574	35978.5	56124.1	35830.3	36843.2	39037.6	38822.6	31252.6	36998.5	32459.6	34588.9	35484.2	36075.3	37372.3	30845.1	24504.7	59037.1	57159.2	45893.6	53417.4	56698.1	46459.8	36082.9	32524	35978.6	34751.7	29076.4	31980.2	41351	40346.8	41011.6	40772.7	40679.4	41751.5	Carboxylic acids and derivatives	34027-65-1	HMDB0028801	-
M466T304_POS	Gln-Tyr-Arg	303.527	466.222	739.654	2152.23	2667.9	1275.95	2283.51	2224.79	1141.64	1968.58	2522.62	1253.74	1548.3	1756.57	2222.07	2277.38	825.429	1474.68	2230.17	1819.36	2660.73	2891.2	1856.63	2141.54	1929.92	2038.19	2762.01	2762.63	1038.3	1015.32	2541.31	3139.96	2217.88	838.224	1563.72	2401.22	815.74	1530.64	2047.98	1598.63	1281.53	2042.68	2303.41	2049.01	--	--	--	-
M374T411_POS	Gln-Val-Lys	411.157	374.238	7887.86	8338.54	14017.5	8931.32	8023.5	5088.54	10515.2	5312.79	8991.74	5041.73	9586.26	5427.11	4420.9	6584.54	7315.65	3603.3	7979.9	6460.23	4933.45	4994.66	4873.42	4636.25	7027.87	3396.38	6810.16	6608.17	5042.91	5697.71	6679.85	7811.72	5201.61	4362.58	5299.61	5537.58	7461.99	9251.11	7104.22	7672.9	7729.31	7330.4	7664.51	7668.14	--	--	--	-
M375T438_POS	Glu-Ala-Arg	437.885	375.197	12154.8	19761	29882.5	18438.1	20424.9	11402.9	23847.6	22557.1	22460.3	10595.4	12392.2	18972	15161.2	15011.1	16702.2	15630.4	16488.7	12478.5	15921.3	17972.9	9447.13	17260.3	15034	13478.6	17617.1	22428.4	17600.8	16336.9	21617.9	19168.9	19536	17053.5	21270.4	20296.2	16802.4	21090.4	20434	20437.1	21962.4	20614.1	20733.2	20437.9	--	--	--	-
M347T456_POS	Glu-Ala-Lys	455.695	347.191	4500.59	3011.59	6839.06	6191.07	3830.44	3656.31	4284.57	7491.13	4339.13	7994.79	4690.52	7883.67	2461.54	2972.32	2904.73	4402.59	3451.81	6058.57	5427.48	7097.55	3992.05	3321.11	3092.4	2166.98	4784.69	4167.1	3369.83	2637.94	4124.63	3276.48	7065.52	4467.09	8246.33	8859.82	4862.46	3038.78	4656.17	5874.49	4685.27	7596.43	4289.78	4659.88	--	--	--	-
M262T434_1_POS	Glu-Asn	434.271	262.102	16451.8	25170	30002.9	17966.1	21672.6	28603.1	15098.9	15189.4	11181.3	12324.3	15354.9	11273.6	9611.79	9366.84	9067.75	7102.98	11277.9	8038.17	33225.5	45219	41919.3	39545.5	45202.6	41963	10714.2	10951.2	9877.56	12288.6	10817.3	9858.24	28480.7	27790.7	41874.4	30948.2	27124.7	26719.7	20868.1	20917.3	20247.8	20980.6	20884.6	21070.9	Carboxylic acids and derivatives	36314-37-1	HMDB0028814	-
M418T427_2_POS	Glu-Asn-Arg	427.315	418.202	3839.62	3987.43	5221.57	2629.69	3072.17	1972.53	3169.5	3683.97	4618.42	3520.91	3642.22	3366.85	2161.74	2050.32	2885.8	2837.32	1656.64	2784.59	3124.74	3675.57	2721.46	2480.3	1764.88	3170.08	3948.98	4989.98	3433.76	3828.14	3312.08	2932.07	3168.65	3904.26	3320.24	3619.41	2254.3	4303.36	3249.9	3346.87	3344.44	3346.72	2644.79	3250.56	--	--	--	-
M404T458_POS	Glu-Gln-Lys	458.376	404.213	1737.56	2044.53	3697.97	1598.44	1732.35	2615.39	2641.03	2006.07	2446.14	2655.72	2658.35	2487.52	1619.42	1957.64	1333.22	1773.96	1851.59	2701.99	2000.66	1962.06	2244.88	2626.01	1558.07	1081.69	3204.45	2806.19	2329.79	2175.31	3395.99	2846.19	2851.02	2232.05	1887.83	1628.4	3061.65	2222.55	2691.34	2031.63	2262.04	2339.13	2488.36	2259.89	--	--	--	-
M405T473_POS	Glu-Glu-Lys	472.612	405.196	2595.36	1572.59	3503.29	1989.25	2094.52	2149.49	2198.99	2134.58	2191.18	1941.68	2166.1	2201.02	1346.94	2480.95	2137.7	1340.13	2055.14	1526.98	2066.87	1875.47	1907	1734.29	1845.51	842.219	1945.46	2414.18	1616.67	1521.97	1789.46	1558.94	2580.08	1662.84	2802.66	2571.08	2042.25	2406.26	2388.31	2422.02	2760.12	2350.38	2422.42	2422.31	--	--	--	-
M361T404_POS	Glu-Gly-Arg	404.212	361.18	9210.94	7956.78	11923.2	7480.65	7951.85	7635.37	14978.8	14446.2	16834.7	9684.06	10889.2	11722.7	5194.56	6048.03	7908.91	6836.85	6109.86	4866.04	6214.88	8371.06	7480.6	5837.6	7163.72	6111.15	9047.03	7674.39	6343.03	6330.87	8130.26	6723.92	7423.73	6993.84	8381.33	7858.02	7017.85	7620.68	8346.49	8231.76	8580.26	8116.65	8231.19	8317.91	--	--	--	-
M417T396_POS	Glu-Ile-Arg	396.118	417.243	14494.6	14536.8	16244.7	15667.9	6069.13	13475.5	16916.8	7898.52	7297.2	8295.29	8104.86	6072.23	14085.6	13505.4	8246.55	12131.9	14174	11797.6	5704.69	8973.32	12360.7	7713.27	6052.27	6808.99	9278.35	9454.62	7934.71	7467.34	8498.44	7817.95	16009.3	14949.2	8300.51	16376.4	6092.31	7977.34	14696.6	14889.2	9994.41	15174.8	15187	15168.8	--	--	--	-
M389T402_POS	Glu-Ile-Lys	402.351	389.237	5721.23	6065.42	8809.08	5193.88	4973.32	4586.82	6106.06	5749.94	4937	4310.24	5552.84	2917.94	4211.78	4418.94	4630.17	3666.21	3801.39	2194.76	3647.08	5247.24	5880.01	4309.02	3251.11	3896.5	4610.16	6148.03	2990.47	3537.58	3602.01	4734.54	4640.87	3463.09	6439.02	5932.04	4747.65	3803.12	5156.55	5106.39	5008.5	5243.25	4534.2	4821.59	--	--	--	-
M401T447_POS	Glu-Pro-Arg	447.291	401.213	2784.27	2141.34	4026.48	2749.55	3055.04	2962.31	3154.88	3838.58	3483.9	2931.26	2875.58	2107.74	3487.77	2152.78	2169.08	2649.32	2995.5	2391.7	1916.77	2338.21	2332.42	2863.35	1783.64	1941.67	3922.84	3874.22	2311.04	1217.88	2277.76	2571.34	2375.12	2434.64	2753.13	2836.33	2450.55	2458.82	2766.62	2409.9	2765.36	2933.85	2712.25	2737.94	--	--	--	-
M405T440_2_POS	Glu-Thr-Arg	439.868	405.207	6742.71	7633.45	7200.17	6008.1	4059.01	7033.96	9228.81	4462.06	8954.66	7061.67	8729.13	7485.84	6319.63	6983.13	7715.93	8898.76	4358.89	6395.61	7282.04	7340.32	4124.44	6852.13	6162.79	6370.58	5933.29	9617.45	7071.26	5881.83	8448.97	6952.4	6517.43	3046.35	8756.04	5055.55	7191.23	3311.52	5203.47	6034.28	5780.46	5801.07	5785.84	5377.59	--	--	--	-
M467T253_1_POS	Glu-Tyr-Arg	253.339	467.208	1436.47	4261.54	1158.66	2844.81	2721.5	3627.89	2251.53	3585.24	892.545	3688.48	1367.76	2589.17	3184.44	1487.45	2214.61	3651.71	1258.29	2361.15	2451.92	2867.97	3014.15	1748.94	3012.15	2992.02	3378.72	2281.9	1483.65	2633.21	2643.86	2632.95	756.568	2400.95	3290.87	2484.47	955.211	1394.56	2111.68	1762.64	2177.26	1954.09	2410.64	1973.39	--	--	--	-
M247T427_POS	Glu-Val	426.997	247.128	10304	8422.07	5255.66	8272.57	4055.2	5200.73	3799.56	4855.62	4747.66	12705.9	14148.6	5532.7	4780.66	5162.98	4866.65	12219.4	12323.6	15049.8	12096.1	13640.5	3022.39	3522.29	2931.06	3541.41	12218.2	12889.9	13454	4527.47	12789.3	20556.6	3870.91	4666.42	7878.88	11609	11984.2	15878.9	11006.5	11037.2	10256.2	9285.36	11025.4	9821.26	Carboxylic acids and derivatives	1453453	HMDB0028832	-
M403T412_POS	Glu-Val-Arg	412.263	403.228	17475	17722.7	25313.6	18407.7	16141.8	17714.7	23623.8	21619.9	13896.6	21014.7	22854.7	19932.1	15442.3	9040.18	17406	10992.4	16205.9	14253.7	16500.9	19812.3	18154.5	17680.1	15074.6	7512.42	20654.2	24368.6	19819	21761.7	23321.7	20198.5	19766.3	10670.9	20492.3	11891.5	16184.9	19534.8	19324.4	19380	19806.6	19501	19380.3	19502.4	--	--	--	-
M375T419_POS	Glu-Val-Lys	419.208	375.222	4604.81	3933.51	5076.99	3748	3053.63	4141.54	5242.36	4638.14	4572.89	4103.23	5055.7	3570.31	3220.92	7023.12	3410.35	2489.11	3614.83	3120.6	3209.7	3390.99	4477.11	3576.81	3153.89	2619.58	5183.78	5342.88	3463.82	4513.23	5073.02	4045.49	4178.16	5267.84	5369.09	6395.27	3575.5	4485.35	4616.49	4592.37	4615.69	4608.83	6350.49	4600.63	--	--	--	-
M83T702_POS	Glutaraldehyde	701.895	83.0596	2490.81	2754.92	2198.8	2634.65	2454.35	3165.69	2628.13	1940.52	3447.7	2272.71	3181.49	3171.4	3077.98	1636.24	7788.85	2246.88	2561.29	3056.07	6506.55	1959.52	6272.5	2564.7	2633.06	2847.66	2913.13	1839.87	2670.92	2693.96	2585.78	2481.37	4427.65	3887.55	2645.85	2732.8	2763.86	1919.63	4104.55	2973.17	3595.29	2980.19	2983.93	2977.6	Organooxygen compounds	111-30-8	HMDB0029599	-
M308T408_POS	Glutathione	408.368	308.09	1371.16	1461.43	1794.11	1038.3	1526.36	1073.2	2347.39	1442.61	2089.3	1543.47	1291.81	1442.34	1800.13	774.468	640.685	768.287	1078.11	2101.01	534.635	1391.9	1407.29	1415.9	1331.15	1271.58	1099.69	1070.86	1111.82	1370.99	1167.99	2073.12	1062.83	768.549	1242.35	844.697	1217.18	1313.49	1502.39	1632.54	1630.55	1322.24	1705.77	1587.11	Carboxylic acids and derivatives	-	HMDB0062697	C00051
M232T446_POS	Gly-Arg	445.789	232.139	33520.9	40626.4	59847.7	36379.3	45657.1	35207.8	71358.1	67995.8	69839.1	65317.7	74422.8	64009.6	60205.3	66029.6	85903.4	57061.5	78241.7	45460.5	46198.1	29759.1	72050.5	40380.1	36907.1	47206.3	64907.6	66947.9	55883.8	64862.9	57784.7	55398.4	77688.9	37117.2	62193.8	65454.4	66260.6	44286.1	58545.1	62512.1	62432.6	61306.5	67006.1	61238.5	Carboxylic acids and derivatives	-	HMDB0028835	-
M361T457_POS	Gly-Glu-Arg	456.623	361.181	7340.36	6393.02	10016.8	6360.61	9330.38	2695.31	8611.95	9275.44	9253.37	8933.53	9625.16	7813.35	6367.55	5839.94	5783.5	5598.33	11245.1	4649.66	5828.11	6874.88	7544.31	6102.53	5781.02	5065.94	9747.55	9845.95	7827.64	8112.89	8344.23	7274.36	6854.84	6724.54	7779.98	7931.72	6848.39	7587.19	8039.82	8248.35	8862.31	8387.52	8233.72	8233.31	--	--	--	-
M189T285_POS	Gly-Leu	284.987	189.122	9204.73	7786.07	11399.4	7674.09	6821.53	8089.7	10591	13956.9	11113.9	10307.6	13107.7	9856.59	7989.91	9503.28	8600.1	8119.98	9240.84	8630.52	7477.6	9242.43	9877.21	7979.32	6734.01	6037	12739.3	14664.3	10080.2	12047.5	13093.5	10797.4	9985.96	8910.41	11067.8	10193.6	8458.2	9205.44	9628.32	10132.8	10180.8	10080.9	10303.6	10083.2	Carboxylic acids and derivatives	-	HMDB0028929	-
M204T457_POS	Gly-Lys	457.214	204.133	6328.94	7642.43	9978.58	5210.15	6837.08	7899.44	4719.58	4839.16	5071.96	5701.48	5645.13	5641.98	9048.9	11088.2	12023	5613.24	6582.34	6689.71	6104.74	7736.67	8893.65	7008.91	5994.39	5514.56	7279.81	6218.02	5495.05	7288.32	6099.42	5097.34	8384.24	5818.65	8261.27	8591.5	9669.91	10224.6	7332.21	9567.04	8506.83	8022.45	7540.94	7524.77	Carboxylic acids and derivatives	-	HMDB0028846	-
M177T280_2_POS	Gly-phe-.beta.-naphthylamide	280.337	177.111	1588.97	3146.19	1905.28	2089.91	1369.24	2114.07	2042.97	1492.13	982.627	1615.12	2050.23	1322.49	1612.21	2260.54	1540.49	1790.88	1566.11	1256.63	1856.96	1367.49	1482.23	1728.3	1534.86	817.046	1478.9	1039.63	455.81	1739.19	1543.65	1861.78	961.848	1469.15	1503.71	1762.88	1372.57	1470.59	1831.23	1823.77	1824.05	1826.04	1155.35	1829.25	--	--	--	-
M367T141_POS	Gly-Tyr-Lys	140.707	367.206	42041.1	31888.6	38260.6	23960.1	26756.4	30973.2	44026.2	49779.5	61745	59283.5	74064.9	51513.8	22217.7	26939.8	23561.1	21081.5	29107.2	27660.9	2407.15	31737.7	26225.1	24589.8	29497.3	38840.2	71960	79572.5	59211.7	51031.5	56965.1	85181.8	42169	38060.6	63157.9	53018.4	44792.6	45547.7	51740.4	53616.8	59860.4	53715	51816	53658.9	--	--	--	-
M93T192_POS	Glycerol	192.381	93.069	15116.7	25185.5	24964.1	16613.9	19922.9	21562.6	18369.1	9642.61	9333.21	11522.3	15308.4	14371.3	22151.3	18133.4	27303	20486.5	18872.6	30208.9	14915	17487.8	19161.1	24438.8	20397.8	10276.3	8790.51	12996.3	16015.1	15688.2	13372.5	7572.3	24651.6	22979.1	21963	23283.6	19199.1	20134	16600	19017.1	16273.5	16270.2	16275.5	16282.8	Organooxygen compounds	56-81-5	HMDB0000131	C00116
M173T431_POS	Glycerol 3-phosphate	430.876	173.02	3112.18	2661.37	3314.78	2135.76	2802.63	4408.59	15139.1	13338.5	14446.1	11736.9	9981.29	9703.96	1626.57	1438.96	2136.92	1874.13	2401.6	2078.2	1021.91	2589.46	2161.34	2164.42	2266.09	2004.9	8432.08	9943.8	9113.06	8022.46	9370.05	11814.7	2312.25	1562.21	3750.68	2745	3279.66	3958.68	5176.4	5243.65	5037.1	5176.38	5343.28	5243.77	Glycerophospholipids	20883	HMDB0000126	C00093
M258T384_POS	Glycerophosphocholine	384.413	258.11	95387	112877	341289	138399	187959	228126	981258	623287	482788	434321	433758	302072	158470	90578.5	157920	119391	114039	87631.5	46345.1	83295.7	85781.3	97955	65848.9	74198.9	549795	509457	705907	489236	511675	1.00723e+06	97590.2	133664	66485.4	65122.4	144805	105778	276236	284844	284809	284928	281613	281585	Glycerophospholipids	-	HMDB0011290	C00670
M414T73_POS	Glycodeoxycholic acid	73.375	414.284	1.92553e+06	3.25346e+06	3.77783e+06	1.76741e+06	2.87695e+06	3.48435e+06	1.98072e+06	2.43461e+06	1.17453e+06	925912	1.15118e+06	856839	526377	447899	852062	589818	594561	505001	439121	1.36983e+06	1.55886e+06	877325	1.61642e+06	1.00856e+06	2.55336e+06	1.53222e+06	1.4915e+06	1.46262e+06	1.69175e+06	1.02281e+06	684507	305643	1.24987e+06	739534	1.37831e+06	858227	1.23535e+06	1.22837e+06	1.23512e+06	1.28986e+06	1.25318e+06	1.25315e+06	Steroids and steroid derivatives	360-65-6	HMDB0000631	-
M559T343_POS	Gomisin c	343.122	559.201	1494.08	1230.07	2870.59	2200.98	2149.37	1960.55	787.814	680.955	574.633	793.418	1012.63	740.268	933.492	900.961	887.284	848.126	782.89	902.208	1199.38	721.304	1032.88	973.631	1164.72	1079.22	1148.92	1613.84	1552.08	1287.06	2133.76	1930.9	2257.82	1499.28	1169.82	973.507	857.57	1384.6	1471.91	1171.43	1258.19	998.539	1502.05	1247.21	--	--	--	-
M501T302_POS	Gossypol	301.913	501.201	2390.99	2390.67	2608.48	2094.93	1478.17	2218.27	750.291	2226.79	1151.82	2090.29	2188.83	1120.26	1810.65	2154.81	1937.9	1920.98	1933.87	1148.29	2440.55	2051.03	2597.56	2664.81	2372.85	2204.14	2434.24	1677.62	1409.53	854.035	1787.98	1204.31	1311.48	2877.26	1639.4	962.945	2158.68	827.579	1636.39	1623.1	1503.18	1859.83	485.472	1269.3	Prenol lipids	90141-22-3	HMDB0040723	C07667
M130T46_POS	Gramine	46.364	130.064	15856.8	21017.5	33602.4	16174.3	19226.6	20129.7	22201.3	18504.4	21455.8	18766.9	19357.6	16683	13905.6	9145.86	18880.3	14076.6	14373	19304.1	12799.2	27589.5	18517.8	26328.2	17606.3	22424.4	14308	17744.5	13237.1	17350	14931.4	11007.9	12587	16792.1	20329.3	17322.2	15628.1	19418.7	17960.7	18382.3	18405.7	18857.6	18869.7	19017.1	--	--	--	-
M114T75_POS	Guanidinopropionic acid	74.6215	114.09	127448	94506.7	136661	128385	166015	146926	164557	180396	122768	111219	156619	114860	37731.8	95246.1	49962.3	94719.6	144850	118587	104557	142174	173100	176275	104853	84902.2	135803	73810.4	164412	166115	62677.4	84538.2	111721	58054.6	128515	146607	124407	196587	122530	122800	122247	111925	124776	78059.2	Organonitrogen compounds	-	HMDB0013222	-
M135T226_POS	Guanine	226.415	135.029	11846.1	14625.5	16338.8	8572.99	9060.29	10159.7	10694.7	9657.45	9754.41	7456.6	10603.4	9396.66	6058.88	5165.65	4998.24	3962.76	6786.71	5053.75	5990.67	8454.83	7824.28	6334.57	6720.25	5613.88	10064.5	8282.47	6013.94	7303.03	10810.7	5461.61	14828.1	11287.4	14916.6	12333.3	8958.4	12749.2	8584.67	8538.08	8538.97	9008.58	8572.06	8614.46	Imidazopyrimidines	73-40-5	HMDB0000132	C00242
M346T321_POS	Guanosine 3',5'-cyclic monophosphate	321.055	346.051	4224.36	4023.83	6102.43	5885.98	5702.3	5041.78	3508.66	3416.65	4139.02	3997.53	3724.67	4368.95	3069.6	2680.07	3000.05	2686.85	2375.43	2444.2	2517.04	2888.16	3375.95	3142.1	3156.04	3687.11	3881.1	3983.58	4040.61	3210.86	4270.81	3551.79	2780.81	3299.2	3129.55	3206.09	3903.28	3021.05	3716.41	3289.4	3822.41	3717.35	3567.59	3659.83	Purine nucleotides	7665-99-8	HMDB0001314	C00942
M376T119_POS	Haloperidol	119.136	376.135	16652.2	11846.2	25180.4	16991.1	22899.6	19279.7	1262.48	1279.29	1051.13	1131	1222.18	1133.66	1209.54	1421.92	1165.89	1473.32	1387.67	1360.93	99700.3	47499.5	35833.4	48227.5	36415.5	47327.3	1288.4	1467.77	1342.38	1252.07	1136.23	1351.59	1151.89	1283.9	1153.56	1142.39	1019.79	19146.2	13779.1	13777.6	14136.2	12802.1	13595.7	13599.3	Organooxygen compounds	52-86-8	HMDB0014645	-
M517T344_POS	Harpagoside	343.554	517.169	1777.51	1795.04	1669.76	1707.91	1943.8	1658.78	1836.34	1679.97	1612.32	1642.43	1875.5	1862.72	2026.83	1762.26	1938.27	1697.62	1626.83	1839.32	1723.85	1913.22	1976.84	1927.04	1803.93	1473.9	2256.87	1660.16	1911.74	1229.51	1790.92	1824.33	1649.67	1792.86	1984.13	1844.68	2011.21	2070.82	1707.88	1707.83	1700.36	1773.72	1749.62	1728.99	--	--	--	-
M532T457_POS	Harringtonine	456.753	532.269	1392.65	1315.02	2248.2	1187.08	564.231	1300.28	1327.09	914.932	1279.48	1259.45	804.956	1172.33	1265.93	1289.53	1284.57	1061.15	1329.72	1142.88	1160.11	1324.89	1389.09	1254.09	1050.05	971.004	1666.58	938.097	835.677	1385.9	1547.21	1382.76	1407.4	1262.97	1372.36	1046.47	1158.52	1386.84	1286.9	1416.51	838.034	1286.04	1286.53	1335	--	--	--	-
M437T96_POS	Hc toxin	96.086	437.234	4411.62	3619.03	4015.49	3251.06	2919.75	3389.52	2726.82	2798.4	2566.88	2820.16	2379.14	1093.87	65054.8	52342.5	44938.2	72411.6	69492.9	50588.6	7280.75	6870.19	18986.2	58187.9	3413.15	56150.3	3072.9	4110.31	2749.04	2441.39	3866.64	2854.3	2648.51	3546.71	2874.46	3022.82	3059.56	2744.34	13002.3	19285.5	18630.3	19305.6	19282	16706.1	--	--	--	-
M307T255_2_POS	Heptanedioic acid, 1-[2-[(2-carboxyphenyl)methylene]hydrazide]	255.35	307.14	28759.5	27812.7	7793.45	25167.7	25685.3	4664.32	9764.48	21058.9	23305	7436.71	17202	19007	12377.8	12094.6	18046.9	13884.4	17106	11558.5	20839.2	9207.02	22389.4	4705.69	24048.7	5728.52	9101.34	15088.3	17801.4	14380.2	14190.6	17539.2	3244.68	16094.2	27527.4	20579.6	23535.7	19614.6	19036.4	19855.4	19788.4	8036.82	19846.3	19876.7	--	--	--	-
M613T360_POS	Herbimycin a	360.156	613.233	3139.87	4001.13	8342.04	4699.27	5838.81	3541.5	1354.58	1042.44	1171.55	1406.28	1899.53	1160.32	1764.56	1206	3315.59	1959.69	1085.06	3237.6	4558.93	3329.47	2008.21	2492.01	3063.58	4012.87	2460.75	3165.17	2353.47	2684.25	3592.77	3583.59	3420.22	3801.93	3200.11	2986.48	2230.28	3247.16	3015.9	3877.48	3324.49	3324.19	3235.84	3277.46	--	--	--	-
M459T286_POS	Hexasiloxane, tetradecamethyl-	286.308	459.196	2084.82	1632.52	3331.91	2406.32	3519.87	2195.32	1268.39	1990.56	2265	2937.5	2078.81	1899.69	1381.81	1421.57	1751.13	1469.71	1250.99	1289.66	3139.15	2483.59	2434.8	1718.24	2671.45	2901.43	1470.41	2255.24	2069.97	1856.94	2246.09	2610.48	2569.82	2537.25	2858.15	2838.32	2613.68	2532.66	2499.59	2603.06	2671.89	2713.37	2674.05	2605.34	--	--	--	-
M616T393_POS	Hexosyl lpe 16:0	393.256	616.338	1451.62	1581.94	1450.44	1549.84	1022.1	841.198	1093.34	1564.13	1314.88	1790.09	1094.71	1171.56	1455.66	828.148	1488.18	1637.32	937.271	1593.93	1421.91	1016.13	1490.65	1499.71	1333.24	1231.71	1785.82	1487.13	1066.24	1194.94	1299.52	1370.46	1756.33	951.877	1024.36	1366.15	1092.32	1289.53	1359.32	1486.47	1358.67	1355.4	1226.89	1277.18	--	--	--	-
M367T199_POS	Hirsuteine	198.65	367.207	43273.2	46650.2	34723.7	62407.8	39089.4	25101.2	144572	75669.7	252367	49875.7	44067.1	87945.2	24573	33004.7	50144.9	49163.1	54198.5	29197	52578.7	37575.8	44431.2	30749.5	82921.9	57597.1	118236	49685.7	66207.7	94033	64505.3	52644.2	80936.6	82108.9	56523.6	66811.5	128603	55812.4	50433.8	68409.2	79858	79262.3	78213.8	70969.7	--	--	--	-
M369T396_POS	Hirsutine	395.634	369.211	3855.71	3142.47	3969.23	2822.37	2690.98	3789.05	3011.57	3516.03	3566.29	3385.64	3517.55	3748.16	1952.02	1863.62	2425.27	2885.72	1875.77	1413.2	3755.57	4632.81	3867.59	3336.56	4705.13	4152.85	1393.92	2418.33	3125.56	3220.59	2263.09	3604.13	3367.04	2848.39	3813.42	2971.06	3356.01	3288.61	3291.03	3334.98	3287.46	3092.4	3286.79	3387.82	--	--	--	-
M271T345_POS	His-Ala	344.667	271.083	936.518	952.361	891.479	906.053	878.057	879.905	894.766	866.927	911.282	928.971	1019.49	897.338	872.058	908.459	987.716	833.422	908.5	912.974	810.281	881.017	790.43	826.008	813.845	899.331	545.092	679.224	966.873	928.672	417.184	938.371	889.46	912.813	1012.19	877.676	880.585	844.852	868.055	880.664	848.908	855.372	868.149	861.662	Carboxylic acids and derivatives	-	HMDB0028878	-
M312T456_POS	His-Arg	455.935	312.175	4726.42	4739.58	8384.89	4408.22	4625.95	4337.25	2450.44	2198.9	3074.11	3693.54	2813.56	3094.95	4300.64	4793.43	4293.99	4212.37	4147.09	3752.15	4230.45	4633.25	5371.64	5142.26	4676.64	4058.19	3042.99	2502.92	3008.78	3369.75	2811.08	1916.88	5088.18	4674.26	5710.19	4672.38	5014.43	5134.06	3257.99	4333.68	4022	4139.73	4039.75	4140.43	Carboxylic acids and derivatives	-	HMDB0028879	-
M253T381_POS	His-Asp	380.868	253.091	18889.4	9688.14	21178.6	18090.1	17941.3	19712	7877.79	6571.54	6093.44	6665.38	9838.81	6042.24	9031.69	9759.5	13519	8555.95	9925.58	10253.7	8454.62	6483.33	11871.6	6774.84	5498.55	5310.88	17640.6	13006.5	21110.4	17562.7	11125.1	13763.2	15552.8	8675.19	7891.69	7236.67	5975.04	7142.68	11016.8	11176.4	11707.6	15392.8	11028.2	11050.6	Carboxylic acids and derivatives	-	HMDB0028881	-
M285T413_POS	His-Glu	412.835	285.118	22332.7	19052.3	22416.2	16130.4	16252.2	15718.1	27839.1	27184.1	32180.4	25262.4	27315.4	26591.2	15532.8	18208.4	17290.2	14204.5	17589.3	15624.4	19488	22637.9	23742.9	19391.1	19866.5	19054.1	27211.3	25253.5	22606.6	20344.7	25480.5	23108.5	27320.6	26268.1	27615	30517.6	23351.3	26911.7	22781.8	22953.9	22779.9	23771.2	22781.8	22871.3	Carboxylic acids and derivatives	-	HMDB0028884	-
M213T363_POS	His-Gly	362.648	213.097	7134.24	5964.22	6367.28	5691.45	9482.85	5444.3	12925.7	6788.77	7447.12	7172.52	7045.18	11545.1	6158.69	3155.2	8358.46	4613.06	8951.92	5558.37	10196.7	8171.17	8180.03	12845.2	7531.58	7091.89	6263.83	5972.54	7672.33	8346.98	7841.89	6283.15	7357.32	6864.05	7652.23	7996.81	7065.52	7162.81	6718.52	6817.7	6714.77	6816.03	6716.44	7212.08	Carboxylic acids and derivatives	-	HMDB0028885	-
M257T387_POS	His-His	386.524	257.113	2308.83	2050.99	2162.27	1854.63	2183.02	1459.15	1661.06	1144.8	1332.51	1273.7	2342.4	2333.46	2211.2	2260.06	2063.09	2114.41	1921.98	2189.7	1951.91	2338.58	2163.68	1942.54	1537.76	1920.23	2119.85	1207.58	2152.2	832.406	1481.92	2198.2	2091.8	2048.88	1521.42	1939.36	1909.29	1991.97	1531.41	1532.37	1653.5	1113.84	1666.27	1656.51	Carboxylic acids and derivatives	-	HMDB0028887	-
M269T344_2_POS	His-Ile	344.306	269.159	5115.13	4847.72	4007.77	2976.47	2681.14	4630.89	5240.98	5174.01	5547.28	5035.94	8400.85	3256.27	4359.98	4302.32	4953.17	3971.95	4496.25	4705.81	4788.86	5141.31	5448.12	4650.77	4582.46	5026.87	6817.69	5135.05	5153.94	5561.59	9594.59	5021.85	5586.87	6139.15	5821.18	7738.59	5284.9	3273.39	4966.46	4898.84	5095.91	4939.46	4939.35	4966.07	Carboxylic acids and derivatives	-	HMDB0028888	-
M269T301_POS	His-Leu	300.747	269.16	86062.3	78037.6	98463.5	89900.4	60373.1	72637.5	93349.1	92952.2	91025.7	86691.6	103982	94170.3	62053.8	79393.8	68355.7	52378.7	67812	57185.6	74155.4	80554.9	89596.5	74743.3	70103	62682.5	109454	113144	91936.7	101278	118105	105234	96744.5	85839.5	93856.7	96956.5	79540.1	83612.9	84188.5	84475.6	84472.5	84473.9	84094.4	82501.2	Carboxylic acids and derivatives	-	HMDB0028889	-
M287T306_POS	His-Met	306.3	287.116	6087.01	5752	5813.08	7645.83	4357.49	5098.67	6959.63	6594.46	8039.17	6406.26	6786.14	7281.71	5591.29	6908.31	4962.85	4052.12	5063.91	4782.31	5819.43	6358.83	7692.24	5802.56	5756.35	5097.5	9635.55	7342.42	7772.13	6821	8395.86	7521.65	8442	6375.11	6726.18	6510.51	7124.09	6960.71	6290.56	7112.63	6286.93	6707.65	6285.08	6374.31	Carboxylic acids and derivatives	-	HMDB0028891	-
M415T229_POS	His-Met-Lys	229.231	415.194	3179.31	3542.12	4341.18	2820.92	3883.29	2479.44	2397.13	2219.15	2029.5	2111.28	2451.87	1972.51	1420.32	2192.84	2187.33	2049.86	1975.28	2081.51	1449.46	1792.59	2407.25	2929.9	2599.69	2177.24	2525.92	2893.38	2560.47	2017.91	3106.66	2550.95	2899.15	2735.09	2818.19	3297.47	2748.32	1976.32	2790.06	2726.93	2816.06	2816.56	2770.89	2839.06	--	--	--	-
M303T292_POS	His-Phe	291.584	303.144	6134.72	11638.2	6047.19	5988.72	4018.56	11293.7	7718.42	6762.27	11176.4	12411.4	11599.5	13762.8	11766.2	6512.52	10311.6	9268.25	6109.94	5464.8	8154.47	13239	7356.86	11873	10721.3	6905.25	7106.15	14517.5	8096.65	5989.75	13652.5	8231.27	7917.82	6510.5	6627.15	13026.2	12654.9	7133.44	8147.03	8103.34	8773.87	8781.85	8129.09	8754.72	Carboxylic acids and derivatives	-	HMDB0028892	-
M230T346_POS	His-Phe-Arg	345.959	230.113	3056.86	3329.08	2695.73	3102.6	3077.13	3222.93	3000.01	3672.89	2728.26	3255.41	3246.51	2897.29	2856.26	3003.36	3287.05	2720.32	3414.04	2853.64	3673.78	3833.46	3331.53	3451.78	3171.1	2274.03	3631.58	5023.35	5322.82	3335.79	3752.81	2736.52	3844.09	2449.73	2790.16	3358.71	3628.34	3802.94	3570.84	3576.38	4089.35	3568.81	3425.82	3422.17	--	--	--	-
M253T395_POS	His-Pro	394.747	253.128	10809.4	9118.97	18745.1	10813.1	9592.97	10284	6378.65	6961.41	6729.05	6243.69	10094.1	6341.96	9119.75	9025.37	9882.25	8542.91	6671.35	9565.3	7627.03	6375.57	7056.77	7211.22	6704.53	6288.48	27658.1	10140.5	12983.2	9775.81	11019.4	8465.61	8722.66	8160.83	7516.09	8264.86	6981.26	8571.08	6719.06	6728.03	6731.36	7731.94	6727.88	8583.05	Carboxylic acids and derivatives	-	HMDB0028893	-
M257T365_POS	His-Thr	365.002	257.123	9532.9	9171.98	10217.3	9537.14	8126.95	8667.72	7564.45	7431.31	7416.08	8070.36	7881.87	8041.22	8915.01	8731.63	9074.45	7899.23	8640.08	9256.07	10501	8241.13	9336.85	9458.92	8551.69	8674.52	9820.25	9169.1	8045.3	8585.44	8816.72	8979.9	9237.71	9067.73	9371.78	10510.8	9197.63	9828.41	9243.06	9356.27	9505.8	9371.82	9296.44	9305.48	Carboxylic acids and derivatives	-	HMDB0028895	-
M342T417_POS	His-Trp	417.245	342.14	4395.06	5297.41	7624.82	4250.89	4818.14	3580.79	4036.64	5843.62	5709.21	4874.3	4744.19	4973.05	3089.39	3366.44	3393.52	3863.81	3437.89	3369.72	4537.45	4264.76	4541.6	2825.39	2578.02	2945.76	4970.69	5404.39	4949.65	4850.69	4858.55	5715.58	5320.87	4613.48	5517.8	5732.46	4608.43	5183.47	4947.39	4948.54	4876.94	4671.34	4841.55	4948.21	Carboxylic acids and derivatives	-	HMDB0028896	-
M319T308_POS	His-Tyr	307.992	319.138	3410.99	6321.27	2779.4	5317.21	3631.98	2329.15	2850.85	3519	3339.56	3574.53	3095.42	4119.28	6873.12	6654.13	6372.64	6010.99	6209.61	6431.89	3375	3138.64	4567.35	1610.53	2811.41	2749.31	3408.32	3750.02	3012.22	5777.25	4008.06	5538	5937.07	3701.14	3601.25	3569.75	2800.2	3140.87	3337.98	3444.95	2637.58	3714.4	3747.73	4705.14	Carboxylic acids and derivatives	-	HMDB0028897	-
M383T435_2_POS	His-Val-Lys	435.173	383.238	12303.5	8988.5	15840.1	13650.4	10460.3	11629.3	20331.2	19350.3	13606	12220.8	12922	11484	9087.73	8064.98	7167.86	11955.1	8395.32	11046.4	8792.45	9391.66	10801.4	10446.3	11945.6	9915.12	9976.17	11591.1	10049.6	10733.4	12149.4	9914.17	11981.7	7267.69	16881.7	11955.2	12628.3	8875.5	10896.9	11115.7	11123.4	10892.1	12629.9	10894.1	--	--	--	-
M112T393_POS	Histamine	392.598	112.086	7391.76	6583.96	9110.49	6370.12	3902.49	4893.52	14353.9	21376.2	9945.96	17236.9	25009.7	26150.3	3807.26	3339.03	3871.77	4247.46	3708.12	3441.34	7873.34	5128.15	3565.27	6015.38	4473.32	4009.39	4262.28	3942.61	4687.12	4522.63	5001.76	3607.55	4297.92	4203.4	4083.72	4389.99	3583.12	3811.36	6727.44	7727.11	6951.22	6720.72	6565.06	6954.79	Organonitrogen compounds	51-45-6	HMDB0000870	C00388
M156T459_POS	Histidine	458.925	156.075	43431.3	44412.3	243516	44889.9	50348	48784.9	48189	46950.3	45449.7	63158.3	57252.2	50216.6	33995.3	44526.5	29765.9	28465.6	44626.9	24703.9	40428.2	128609	70378.3	55150.2	70502.9	46376.4	26018.6	67586.5	56725.3	52616.9	35820.5	39667.5	54559.4	38670.6	111159	49051.5	54208.8	76780.6	52590.3	61377.7	52042.7	55202.5	52564.5	63079.2	Carboxylic acids and derivatives	71-00-1	HMDB0000177	-
M169T414_POS	Homogentisic acid	414.115	169.057	35454.7	58621	36144.3	37208.2	36096.3	38552.5	25121.3	27695.4	13791.5	28708.5	23405.3	24504	33183.5	29934.9	37136.9	44568.3	35541.2	35750.4	38662.6	57712.9	48977.4	45391.2	56573.9	44622.2	25729.2	27740.3	26310.3	28739.8	21916.3	28357.7	30874.4	27099.6	44453.8	28214.9	31312.6	28913.9	32867.4	34180.9	38508.5	33214	35883.8	33157.6	Phenols	102-32-9	HMDB0001336	C00544
M546T436_2_POS	Homoharringtonine	436.361	546.287	2199.65	3414.09	3237.4	1849.78	2163.32	2175.35	2279.2	2439.27	1692.44	2160.46	2313.66	1404.36	1827.31	2443.16	2321.6	1105.53	2059.23	1493.27	2098.5	1687.59	1554.68	1661.56	1940.98	1742.45	2304.7	1615.71	1031.24	3006.89	2227.8	1819.51	1809.11	1721.71	1834.69	2164.41	1873.25	1899.91	1660.72	1517.5	1411.58	1379.36	1788.9	1596.91	--	--	--	C00334
M166T169_2_POS	Hordenine	168.954	166.122	1.94641e+07	3.10647e+07	2.71189e+07	1.62587e+07	2.0558e+07	2.25524e+07	1.37212e+07	1.16076e+07	1.0935e+07	1.21663e+07	1.73718e+07	1.23764e+07	2.25346e+07	2.27232e+07	2.43949e+07	2.29027e+07	2.04637e+07	1.72488e+07	1.27807e+07	1.95165e+07	2.11143e+07	2.59043e+07	1.78126e+07	8.3557e+06	1.4601e+07	1.17202e+07	1.08054e+07	1.65591e+07	1.85268e+07	1.23146e+07	2.82916e+07	1.98088e+07	2.42094e+07	2.01326e+07	1.9688e+07	1.87673e+07	2.06781e+07	1.98501e+07	1.99638e+07	2.03737e+07	2.05206e+07	2.05573e+07	Benzene and substituted derivatives	539-15-1	HMDB0004366	C06199
M447T264_1_POS	Ht-2 toxin	264.089	447.18	1558.35	1903.63	2976.01	1960.92	2033.73	1977.18	1963.45	1597.08	2044.83	2046.87	1609.52	2039.87	1603.7	1499.95	440.402	1492.5	1454.03	1331.32	1926.88	1105.2	1675.39	2437.3	1344.36	1901.87	1629.36	1585.92	1578.54	1571.55	1173.91	995.666	1199.39	1413.75	1954.65	2150.68	1495.93	1371.7	1509.04	1206.79	1687.81	1478.26	1409.42	1527.8	--	--	--	-
M601T367_POS	Hydrangenoside c	366.929	601.248	1520.56	9730.66	2133.19	12182.8	2321.11	1314.88	1843.23	2133.55	1281.74	2584.66	4734.38	1602.64	1926.73	12037.9	2167.14	2200.73	1467.82	2095.18	1908.77	1838.09	1220.41	10511.6	1099.93	1024.05	765.653	895.577	868.344	1585.37	1403.13	3089.03	1917.76	2057.45	1244.36	2814.62	1598.43	1156.59	2873.87	2851.97	3048.09	2981.54	2874	2874.16	--	--	--	-
M363T179_POS	Hydrocortisone	178.53	363.212	2137.79	3200.73	4185.46	2582.67	2233.96	2107.94	3086.02	2388.76	2215.35	2907.35	3237.14	2752.86	794.054	1817.46	1843.92	1253.36	1965.59	2424.99	2109.26	2135.42	2137.65	2282.27	2265.41	1807.58	2799.46	3017.53	2747.32	1934.26	3304.97	2392.35	1626.02	2505.52	2009.42	2324.5	1368.35	2292.61	2356.55	2446.98	2539.79	2445.11	2634.7	2698.29	Steroids and steroid derivatives	50-23-7	HMDB0000063	C00735
M721T365_POS	Hydroxyitraconazole	364.843	721.23	837.698	1126.17	1314.27	822.651	1170.79	857.013	453.701	369.026	264.235	456.74	539.46	369.575	921.105	700.168	908.406	778.176	733.141	1021.42	668.104	518.263	527.565	862.635	457.823	446.319	756.876	814.901	1509.07	930.823	825.017	740.387	552.892	637.719	584.387	499.234	545.146	487.543	755.078	809.122	817.559	709.8	818.892	818.185	Diazinanes	-	HMDB0061035	-
M511T413_POS	Hypothallin	412.817	511.199	1732.92	671.461	2250.47	1372.5	1407.37	1080.6	598.214	1419.99	556.429	1693.5	656.728	1757.06	1129.76	1245.89	1208.35	1033.31	629.442	1027.05	1157.92	672.589	1299	1376.89	1272.35	1210.32	650.765	1328.88	1357.24	584.175	737.858	1282.29	828.756	1406.12	1388.83	1325.5	298.545	1659.74	1017.76	1077.03	765.918	1078.3	1150.57	925.483	--	--	--	-
M137T167_2_POS	Hypoxanthine	166.998	137.045	349763	431719	458082	439034	252099	383732	1.11906e+06	1.48968e+06	2.06022e+06	1.45582e+06	761965	905971	574099	513757	678409	554706	661406	790323	477847	430704	252720	280864	263207	463199	587221	742469	549864	357204	320380	545422	395797	452674	453295	538409	377272	472831	561298	561331	569289	579244	561567	625767	Imidazopyrimidines	68-94-0	HMDB0000157	C00262
M531T23_POS	Icariin	23.3475	531.165	3125.93	3051.19	3757.79	2961.36	2571.41	2886.09	989.467	499.663	558.106	746.288	544.579	747.467	2904.89	3113.73	2568.12	2903.55	2642.92	2680.81	2533.7	937.745	1161.39	1654.16	1409.98	1597.05	3338.68	3078.76	2463.86	3404.51	2691.48	3193.46	1600.7	787.895	800.045	856.218	641.723	1158.18	1805.78	2211.32	2107.44	2109.37	2057.35	2056.74	--	--	--	-
M203T233_POS	Ile-Ala	232.541	203.138	13593.1	15390.1	29682.3	16968.7	14399.4	17843.6	9040.41	9090.32	6628.43	10610.6	13207.4	7766.8	14623.9	12304.4	12629.2	11784.2	13207.1	10014.7	11367.9	10333.7	8413.25	15276.9	7883.5	7674.85	27232.9	22954.8	16876.2	24135.9	23768.5	20480.4	8343.31	9261.6	7397.58	7608.7	6574.23	10208.3	13644.5	13540.6	13644.8	13645.6	13474.3	14402	Carboxylic acids and derivatives	-	HMDB0028900	-
M246T387_POS	Ile-Asn	386.635	246.143	4167.57	2063.41	2427.69	2263.52	3446.01	3082.15	1346.12	1609.6	1483.91	908.586	1441.31	2873.57	2165.95	3071.74	3682.56	1845.31	2898.66	2341.08	1900.04	1370.04	1409.56	2398.78	1194.56	2190.48	941.459	2523.64	1569.03	2702.9	1262.93	2577.16	2201.96	2265.3	1703.57	2006.45	1943.9	1824.07	2887.24	2140.56	2011.49	1983.05	2018.76	2288.27	Carboxylic acids and derivatives	-	HMDB0028902	-
M295T199_1_POS	Ile-Cys	198.881	295.13	1680.54	2271.19	3161.78	1785.29	2251.71	2283.91	2378.29	2429.77	412.112	961.06	2254.69	703.766	655.736	906.134	2124.34	556.966	2321.91	1205.85	2453.49	2991.54	2037.88	2797.97	2791.62	2896.45	1868.12	1809.38	2053.54	2142.97	1199.55	1685.93	2497.4	2906.7	3382.54	3088.7	684.42	2933.68	2481.97	2581.01	2484.6	2333.98	2334.45	1301.58	Carboxylic acids and derivatives	-	HMDB0028904	-
M261T413_1_POS	Ile-Glu	412.598	261.143	8180.26	5621.03	10764.4	8260.71	5074.31	6972.96	3313.71	3400.66	3305.8	3470.68	3540.39	3689.14	3751.19	4126.11	3622.09	3436.29	3109.94	4030.57	7192.26	3550.37	3057.12	3572.15	2938	6126.33	4886.1	4889.21	3838.05	4303.74	4109.15	5710.94	3190.77	2958.27	2964.43	2912.13	3627.94	3686	4156.82	4509.77	4158.02	4156.15	4157.43	4294.63	Carboxylic acids and derivatives	-	HMDB0028906	-
M245T83_POS	Ile-Leu	83.4905	245.188	16282.7	19787.1	16931.7	15828.5	19000.2	21703.9	36268.6	27291.8	19146.5	14227.9	31240.1	18915.8	13245.6	15234.1	16391.6	14238.3	11842.8	13665.2	11610.3	26817.2	17558.2	14608.1	14340.2	18697.2	25115.4	26471.2	30223.4	13281.9	28893	20069.7	16747.1	20290.5	29140.5	21619.5	20752.5	18070.8	17093.3	22238.8	16256.6	17021.8	18065.6	18030.2	Carboxylic acids and derivatives	-	HMDB0028911	-
M260T357_POS	Ile-Lys	357.077	260.195	5077.18	7232.36	9154.07	6292.63	5627.86	6679.99	3883.52	3652.4	2321.37	3813.94	5528.88	2891.18	5145.93	5299.09	5224.43	4447.64	5158.4	4108.31	4586.92	4601.31	3631.8	7100.78	3955.1	3572.82	9375.81	7007.27	5265.94	7718.63	7432.44	6675.89	4096.11	3702.56	3622.57	3352.66	3326.99	3936	5119.61	5407.77	5197.75	5197.64	5100.86	5196.89	Carboxylic acids and derivatives	-	HMDB0028912	-
M263T186_POS	Ile-Met	186.479	263.142	12330.1	15279	23369.9	16359.6	14392.9	15515.3	8704.4	8695.94	9993.57	10634.8	12151.4	7086.67	11719	11322.5	10801.4	10221.5	11236.7	8769.21	9090.19	8992.53	10064	13187	7508.58	7697.43	29502.8	19399.1	16429.1	20279.3	20567.6	18633.7	7776.99	7619.86	5525.47	5721.91	8118.05	7426.16	12206.8	12206.9	13346.1	12190.6	12416.5	12288.3	Carboxylic acids and derivatives	-	HMDB0028913	-
M261T440_POS	Ile-Phe	440.002	261.154	13789.1	14036.8	17887.1	11544.2	12776.7	11431.3	17510.2	17389.4	17114	14771.9	17176.7	13972.9	11009.8	10759.4	11864.5	9630.04	11557.7	9699.92	11719.1	13617.6	14747.4	13878.3	11182	10843.9	16833.9	15137.3	11448.1	13083	15877.7	11761.5	14763	13883.3	15350.3	16626.5	12164.2	14460.1	14503.6	14568.6	15428.9	14733.6	14733.7	14504.5	Carboxylic acids and derivatives	-	HMDB0028914	-
M174T330_POS	Ile-Ser-Lys	330.478	174.133	5796.06	4516.01	4341.78	6260.66	4694.92	5466.65	2419.39	4200.24	3873.53	4322.77	5399.01	5900.47	3973.87	4753.69	3677.86	3170.7	3845.56	4126.7	4439.53	4568.65	3374.44	4391.99	5708.73	6526.05	2543.36	5591.54	7021.41	5945.6	5585.64	5378.63	5862.44	6725.39	4867.43	5459.5	5188.63	6886.54	4254.91	4039.38	2910.41	4059.5	4273.6	4262.51	--	--	--	-
M233T258_POS	Ile-Thr	258.006	233.126	1478.74	1294.78	8016.03	5822.83	4797.1	3924.77	6066.52	5812.57	4286.11	6251.18	6748.23	6703.41	856.812	984.704	510.955	4546.08	4374.23	5346.78	4167.23	4236.5	5860.43	4225.21	7281.99	684.382	8438.27	8133.58	5809.82	4681.15	7531	5665.35	4188.32	4038.45	4593.32	4783.57	5357.74	5064.98	4853.53	4871.64	4838.6	4905.4	4474.48	733.85	Carboxylic acids and derivatives	-	HMDB0028917	-
M318T183_POS	Ile-Trp	182.879	318.179	10126.9	7798.86	11912.2	9796.76	8325.22	10508.9	5992.74	5389.74	5393.42	5392.37	8137.43	5923.13	7434.21	6440.01	7099.63	5512.34	6641.85	5690.23	6194.25	7427.43	8385.41	7340.29	6634.09	4967.2	11207.7	12955.8	10237.2	11339	14142.3	10854.2	4173.28	4938.3	6908.97	5729.16	5228.88	5061.07	7907.07	8052.38	7941.36	7944.88	7618.11	7907.07	Carboxylic acids and derivatives	-	HMDB0028918	-
M127T139_POS	Imidazoleacetic acid	138.829	127.049	21298.5	13267.3	15200.9	21955.7	19912.5	23105.4	22317.9	42110.4	14423.9	16033.7	16289.6	19492.9	69822.8	58819.8	87849.9	87412.7	53570	85467.4	11742.2	58324	11433.3	10801.6	21873.5	46366.8	30585.6	71863.8	29455.6	32287.9	64833.3	32485.8	24262.5	40266.6	54513.8	38649.3	21213.6	23112.6	20940.7	59636.6	60827.3	56950.7	60708	60633.3	Azoles	645-65-8	HMDB0002024	C02835
M614T302_POS	Indinavir	302.448	614.372	2984.88	4938.79	7219.93	4881.21	3898.83	5393.85	2212.99	1882.19	1379.76	5260.15	3329.16	3597.22	7078.24	8730.72	5326.94	11893.6	10438	14544.1	5108.16	3018.99	1843.05	3619.58	1463.46	4658.58	5749.92	9496.34	8644.16	5893.97	6867.73	8400.51	3833.03	5100.05	3584.29	3133.93	3008.15	2319.76	5968.41	5967.54	5969.34	5897.98	5840.21	4703.47	Carboxylic acids and derivatives	150378-17-9	HMDB0014369	-
M160T47_POS	Indole-3-acetaldehyde	47.354	160.074	2662.32	4535.67	9646.05	3634.28	2549.6	3542.47	4536.06	4403.01	3587.05	2933.82	4474.66	3595.86	2393.31	1552.01	2909.85	2093.84	3412.59	3101.09	3404.08	4257.72	4823.56	4431.72	2907.45	3442.66	7204.19	3764.62	4100.57	3021.74	5301.76	3105.46	2137.98	4385.21	4128.16	3999.08	2645.25	4796.83	4800.43	3533.03	3526.98	3667.08	3537.88	3671.94	Indoles and derivatives	2591-98-2	HMDB0001190	C00637
M157T360_POS	Indole-3-acetonitrile	360.368	157.096	1671.56	1820.59	1473.76	2169.81	2467.93	1449.43	2442.56	2214.85	2555.77	2770.72	2196.97	1522.31	1144.56	1515.98	2011.02	2315.15	2163.63	1460.01	2273.01	2784.19	1586.85	1465.53	1296.35	680.541	2735.43	2485.62	1409.85	2359.26	1285.05	1678.69	2579.45	971.651	2366.83	1594.87	1395.79	1238.8	2276.67	1877.77	1842.01	1954.03	1876.55	1957.18	Indoles and derivatives	771-51-7	HMDB0006524	C02938
M130T23_POS	Indole-3-carbinol	22.754	130.064	37661	33540	32530.2	34171.6	28050.2	30551.3	39618.3	29194.8	46124.5	33189.7	25704.2	32646.2	37756.2	5026.98	28346.7	25411.1	36174.2	49704.1	20638.2	36180.6	25732.9	34242.1	28418	27197.6	25740.8	44296.6	33821.6	34643.2	34673.4	19440	23076.2	25773	35852.5	31516.2	28395.2	34318.2	33291.9	34809.6	33768	44583.4	35138	35942.6	Indoles and derivatives	700-06-1	HMDB0005785	-
M409T255_2_POS	Irisflorentin	254.619	409.109	3130.69	2798.25	3849.92	2534.39	2413.03	1298.61	1273.76	1740.85	2027.85	2157.69	1863.85	1056.49	2993.29	1468.45	3064.58	2057.77	2598.98	2343.27	1385.23	2007.55	1154.83	1946.61	1055.42	943.845	2877.64	3676.09	3131.61	2502.98	2013.58	3319.56	906.059	1082.31	2717.52	1396.77	2710.01	1851.04	2674.04	2366.41	2751.53	2752.73	3030.68	2675.16	--	--	--	-
M515T264_POS	Iso-roridine e	263.627	515.279	1523.85	1508.07	1284.96	1257.26	1240.71	881.728	2801.18	2063.31	2618.71	2214.36	2161.58	1451.21	421.288	830.843	388.15	783.99	816.541	773.126	952.733	1383.51	1082.5	973.706	1183.94	807.097	1649.49	1525.53	1034.3	797.732	1337.69	1187.86	1190.76	391.449	2049.59	1136.3	603.591	575.978	1293.2	1345.33	1621.47	1303.45	1295.82	1271.92	--	--	--	-
M499T299_POS	Isochlorogenic acid b	299.483	499.125	1310.32	1289.3	1572.32	1429.85	1101.75	1053.01	1416.18	1057.72	843.712	1034.29	1293.94	605.234	997.282	842.622	812.366	842.877	632.424	847.962	952.66	1123.79	1213.68	1000.42	864.562	1225.01	814.565	928.555	692.807	729.755	939.31	598.88	1142.68	1076.15	1666.9	1135	1239.51	866.855	1142.98	1141.21	1344.32	1179.33	1202.73	1018.42	Alcohols and polyols	14534-61-3	HMDB0030705	-
M556T382_POS	Isoflavone base + 1o, 1meo, o-hex+c7h12no	381.548	556.221	906.57	749.821	1595.7	889.318	1302.87	955.788	1748.02	1355.27	1138.97	677.924	1288	1068.14	1446.93	1057.47	1114.45	1187.52	1505.53	902.655	945.29	735.609	736.997	1288.05	1030.56	1908.33	1323.22	1192.16	874.944	975.538	1475.23	919.703	1127.54	739.773	875.019	1170.11	1034.93	1078.34	1045.53	1097.27	1094.47	853.275	1174.93	1046.94	--	--	--	-
M369T303_POS	Isoformosanine	302.632	369.172	3843.57	3575.91	3612.64	3193.22	3769.63	3389.11	2891.07	3578.9	3560.25	2259.68	2945.1	3221.86	2603.01	3449.17	2429.56	1027.39	1751.86	2164.44	4240.48	2753.15	4095.36	3503.58	2871.02	3114.62	3463.28	4602.24	2607.52	3748.18	3838.34	2792.72	5027.65	3814.52	2679.08	3979.57	3355.6	4625.16	2906.5	2901.86	3705.25	2906.76	2903.38	2989.13	--	--	--	-
M413T33_POS	Isoorientin	32.894	413.083	991.847	1147.77	1406.63	1631.68	990.675	1097.26	1221.27	1622.91	1337.31	1195.16	1609.61	1525.46	1255.46	1036.51	1324.37	912.633	1410.89	1038.22	1055.93	1152.64	1258.97	1373.39	1373.54	1197.93	1644.54	1406.67	1211.02	1446.39	1028.04	1348.49	1006.55	1836.37	1993.31	1078.2	1008.22	1292.86	1188.22	1188.1	1186.98	1187.31	1215.21	1302.23	--	--	--	-
M204T89_POS	Isopentenyladenine	88.5155	204.137	58298.2	44054	135080	54085.5	51746.3	58291.5	49898.7	56411.1	49979.3	40861.6	47020	51309	18146.5	18471.4	22796.3	19065.7	24206.3	12276.1	33208.4	48064.1	60079.1	36690.5	55302.7	56214.5	49412.5	49995	47293.6	41832	62612.2	38037.3	35030.1	47770.8	58688.2	55149.6	51704.2	40126.6	44496.7	45387.2	45675.8	45388.5	46267.1	45672.7	--	--	--	C04083
M336T68_1_POS	Isopentenyladenosine	67.8155	336.168	8870.15	36170.8	20828.6	7183.78	11056.2	16616.2	48395.2	53017.9	43934.5	41530.5	39176.7	41853.4	37173	45409.3	36670.7	32649.5	35924.7	35325.9	51952.7	32994.9	19854.9	10007.5	35866.1	33617.5	45171.1	50706.3	42385	41924.4	48508.5	59786.7	47658	30065.5	30808.7	34255.2	33960.9	31056.9	36864.4	36985.4	36952.1	4503.61	37050.1	36992.3	--	--	--	C16427
M194T332_POS	Isoproterenol	332.219	194.116	18282.5	24553.1	17950.7	18831.5	18583.5	17484.8	19499.6	19992.6	19046.7	19647.1	24426.2	20697.6	20719.1	17739.3	18131.9	19841.4	18179.6	17437.4	20039.8	21158.6	21374.2	25110.3	22278.3	25051.3	25305.1	19419.9	20725.7	20170.1	17739.2	24022.9	23319.5	19945.8	19712.8	21115.8	22125.5	19283.9	19412.4	19186.8	19413.8	19185	19185.5	19998.2	Phenols	7683-59-2	HMDB0015197	-
M633T23_POS	Kaempferol-3-o-rutinoside	23.2365	633.104	420.38	655.763	503.327	513.272	490.385	582.183	336.456	220.659	260.109	286.178	298.122	300.301	600.605	1620.46	572.183	551.567	633.065	547.491	1335.8	250.115	365.797	521.692	362.593	441.101	746.411	590.798	548.246	800.426	664.002	1326.95	805.058	315.726	316.401	318.509	270.151	337.351	520.052	520.049	526.681	520.125	575.136	520.034	Flavonoids	17297-56-2	HMDB0037574	C21833
M485T416_POS	Kanamycin a	416.381	485.221	3605.91	4602	7246.51	5465.85	6304.68	4255.65	2674.44	1973.31	2080.29	2152.66	1953.81	2237.05	5935.51	7646.66	8812.45	3296.44	3524.29	3202.71	3073.72	3311.95	3526.27	4989.81	2685.35	2445.81	2821.85	4156.21	5419.63	5998.97	4767.58	2619.26	963.892	4242.95	3233.83	2582.32	2662.97	2692.45	5670.83	4489.92	4960.81	3711.3	6076.18	4476.89	Organooxygen compounds	2251180	HMDB0015303	C01822
M378T284_POS	Karakoline	283.54	378.273	1571.03	1421.08	1493.23	729.163	1471.89	1013.13	2155	2596.04	1724.93	1434.52	1587.65	1749.32	1135.08	1648.02	1354.22	1361.57	733.705	867.587	1777.29	1607.7	2868.42	2094.15	1785.27	2201.23	3628.34	2508.65	1895.81	2270.03	2704.2	1348.43	1878.47	1622.05	2117.3	1940.05	2196.51	879.479	1553.5	1136.23	1623.06	1648.65	1440.78	1627.11	--	--	--	-
M357T345_POS	Karanjachromene	344.589	357.115	1675.32	1580.72	2270.89	1529.44	1992.83	2254.39	1534.16	2938.83	2381.71	1611.7	1361.63	1898.52	964.156	2376.04	2030.36	1825.8	1167.05	989.262	1238.23	1727.95	1827.09	1179.58	1653.41	1514.26	1802.89	1700.26	2289.15	1789.47	1906.39	1619.66	1879.58	1838.3	1052.01	2153.2	1455.66	2024.82	1716.88	1657.47	1658.98	1664.41	1660.18	1802.26	--	--	--	-
M559T414_POS	Karbutilate	413.586	559.311	1535.62	1605.93	603.651	1453.85	1487.14	954.09	1472.3	1390.06	595.822	2433.42	1138.83	1531.12	1302.09	1279.89	1664.11	1293.1	1427	1245.05	1329.22	1526.45	1325.42	1356.84	1313.6	1290.56	1645.26	1782.47	2540.74	1534.63	1180.31	1648.25	1546.33	1455.05	1392.76	1519.39	1446.74	1445.46	1432.25	1378.88	1431.83	1431.09	1430.76	1005.06	--	--	--	-
M300T307_POS	Kartogenin	307.207	300.093	7465.45	4721.39	5440.08	5385.46	3600.4	4189.31	4618.1	4277.62	4041.25	5150.5	6575.64	5710.28	16263.6	18249	20475.2	16568.8	24084.9	13627.2	13212	19050.4	6839.84	5471.33	10156.1	9749.05	17377.6	20163.4	14370.1	15854.4	17220	23951.6	6135.01	8246.09	6553.31	9511.94	6738.55	9448.23	11808.9	10998.7	11338.2	11001.7	13112.4	11001.9	--	--	--	-
M531T112_POS	Ketoconazole	111.805	531.144	2619.27	5246.77	5624.29	1897.33	5455.42	1943.42	1914.71	1971.06	1386.17	2256.35	1934.41	2475.74	6485.8	5464.73	4826.23	8229.05	3972.11	5830.3	3563.83	3208.8	2931.55	2712.73	2745.63	3185.56	3271.43	2696.94	1977.95	2191.79	2077.2	2042.23	4155.17	1118.35	2805.39	1466.39	3623.59	2543.57	3428.84	3292.42	2519.27	3436.69	3426.74	3376.82	Diazinanes	65277-42-1	HMDB0012242	-
M314T342_POS	Kresoxim-methyl	342.43	314.142	9462.93	7211.94	14107	9653.64	8036.81	9496.69	1503.84	2405.17	2969.55	3177.38	3543.48	3321.91	7720.91	9274.61	7494.11	12007.7	9400.98	10962.9	3731.81	1874.48	2473.75	2404.07	3131.81	3690.85	7545.41	9139.41	7538.67	6234.64	6488.3	7167.72	4585.42	4372.05	4048.54	4275.78	3750.67	4253.07	6290.89	6877.36	6946.46	6271.44	6951.5	6953.92	--	--	--	-
M90T386_POS	L-Alanine	385.581	90.0538	2394.26	2083.15	2524.36	2074.37	3096.03	1832.07	2617.44	2887.12	4724.36	2728.36	2872.1	3606.58	2226.8	2775.79	3250.3	2802.85	2802.54	2634.3	1913.01	2647.37	2211.87	2281.99	3173.73	3058.61	3219.29	3920.77	4895.63	3226.24	2995.63	4488.8	3029.04	3576.35	3465.55	3449.24	3406.86	3726.61	2859.67	2799.47	2915.54	2819.78	2895.61	2953.52	Carboxylic acids and derivatives	302-72-7	HMDB0062251	C01401
M175T259_POS	L-Arginine	258.876	175.117	3240.96	2644.97	1291.46	1895.05	3204.08	9003.67	8319.9	13393.5	2526.71	2107.37	3884.35	5384.05	4287.91	4274.84	4109.63	2851.54	6258.06	5550.29	6962.97	3352.79	2621.19	3795.88	4450.6	2733.07	5444.49	10718	5014.2	9642.6	5290.4	3515.13	3722.32	4460.06	1105.42	1668.37	8990.79	3447.47	3662.84	2229.41	6310.64	3722.67	5193.33	4592.7	Carboxylic acids and derivatives	-	HMDB0062762	C00062
M189T257_POS	L-arginine, methyl ester	257.37	189.122	25546.5	24624.6	36695	24226.8	21033.6	27325.8	19592.4	21618.6	17012.5	22098.2	19232.1	18383.9	23313.4	24645.1	24534.1	20679.8	23668.4	19783.7	21673.3	21775.6	19324.9	23984.8	16996.7	14177.1	47263	38505.2	29704.2	37466.3	36272.4	38446.2	18540.7	15533.6	16437.3	14172.5	13948	16598.3	23731.3	24560.3	25351.6	23737	23735.4	24008.1	--	--	--	-
M133T292_POS	L-Asparagine	291.58	133.059	1769.72	1794.53	2403.58	1766.94	1766.68	2111.86	1468.09	1424.58	3248.07	1357.85	2264.64	1059.25	1528.67	2931.11	1621.2	1165.41	1486.74	1260.89	1255.93	1405.97	1079.33	1402.12	1227.86	1179.97	2400.81	1932.09	1515.83	2792.7	1416.21	1951.62	1464.7	2843.04	3398.72	3519.97	2719.48	1364.94	1653.7	1306.65	1653.21	1655.89	1535.25	1653.88	Carboxylic acids and derivatives	70-47-3	HMDB0000168	C00152
M134T426_POS	L-Aspartate	426.089	134.043	17756.9	18409.7	22034.4	17267.3	17601	18476	38310.4	43175.2	40427.6	32987.3	31479	33062.2	15743.5	15293.1	18324.7	17737.8	18620.5	13837.8	17059.5	16264.1	18172.1	15475.8	16784.7	18126.7	20545.2	22648.8	19074.1	22283.8	22483	23784.8	22659.6	24644.9	22861.2	27999.8	24942.3	22618	21699.9	20847.8	21990.7	21704.2	21995.4	22064.7	Carboxylic acids and derivatives	56-84-8	HMDB0000191	C00049
M177T68_POS	L-canavanine	68.417	177.11	32512.1	19927	32568	701.723	26202.3	28979.8	29625	32258	25532.1	29120.2	24560.3	23990.9	41964	28558.6	24701.8	59898.2	47431.8	28555.1	2576.35	2610.35	22930.8	48013.7	3465.69	47229.4	25404.9	34994	29735.6	30166.6	600.646	24336.4	18383.9	23766.2	24432.4	25047.9	23586.1	22990.3	17578.5	7637.83	9226.23	8073.6	9239.36	8182.7	Carboxylic acids and derivatives	543-38-4	HMDB0002706	-
M162T353_POS	L-Carnitine	352.837	162.111	96137.7	106081	92919.9	83624.6	98034.5	100683	915439	454983	492861	337015	237230	237345	93797.2	70305.2	78269.2	120827	76702.3	85836.3	93636	88734.4	105892	111534	72929.9	66433.3	105185	87208.3	75516.4	78632.8	81638.1	128197	106619	145417	73046.8	81744.7	95127	99887	149299	149015	159647	148614	148575	149759	Organonitrogen compounds	541-15-1	HMDB0000062	-
M176T394_POS	L-citrulline	393.688	176.101	14035.7	11981.9	23492.9	11987.3	16334	18002.4	17293.6	15381.2	26858.8	15753.6	12722.6	20549	16737.1	9561.3	19208.4	18760.2	13362.3	12831.5	9506.84	11846	10664.7	16908.1	9388.99	7543.88	12631.2	16793.7	24961.5	17765.6	15025.3	22735.7	17119.9	10641.3	12395.7	9973.16	11457	18650.7	12141.8	11994.4	12304.8	11226.9	12140.1	12116.7	Carboxylic acids and derivatives	372-75-8	HMDB0000904	C00327
M212T430_POS	L-dopa methyl ester	430.228	212.09	3440.05	3818.14	1550.24	1814.41	3961.09	3144.02	4527.21	3060.14	2750.3	2441.47	3346.49	2921.51	3131.5	3659.87	3848.72	3734.78	2430.5	2930.87	3269.81	3485.64	5524.82	5086.87	4056.61	1983.91	4022.52	1490.63	1670.71	3473.04	3501.15	2073.62	4286.45	3797.72	3233.37	4298.07	3227.61	3202.15	2629.58	2962.2	3577.58	3124.78	3211.94	3220.89	--	--	--	-
M144T381_POS	L-glutamic acid, dimethyl ester	380.964	144.064	2126.18	2011.07	2289.94	2087.19	2420.54	1892.97	2924.45	2270.36	2836.76	2328.31	2542.13	2224.39	6883.96	5177.37	7368.55	6775.85	5746	5389.95	2286.72	2044.49	2263.67	2501.47	1771.86	1973.27	3091.5	2687.67	2468.63	2314.56	2450.62	2689.82	2007.31	2326.38	2040.8	2055.69	2020.21	2059.37	2811.08	2815.1	4001.93	2820.72	2814.5	2812.81	--	--	--	-
M156T511_POS	L-Histidine	510.67	156.076	9088.17	309115	196978	99108.9	152794	237438	339715	812463	166121	125424	92430.2	343467	271933	145007	147246	126390	218198	201448	254032	186442	127284	285912	103105	149500	155477	67559.2	639782	243295	103358	376234	154874	140476	118276	165718	399247	226696	230979	221024	273761	264217	264746	14444.6	Carboxylic acids and derivatives	71-00-1	HMDB0000177	C00135
M142T361_POS	L-histidinol	360.605	142.096	2050.81	2586.65	2892.12	2546.62	2460.05	2669.2	2793.77	1903	2446.05	3391.1	3521.83	2037.66	2194.27	1968.29	1962.96	2016.44	2044.72	1736.72	2544.53	2887.47	2324.61	2756.13	3469.25	2747.45	2209.44	2259.74	3484.1	2330.43	2517.83	2651.78	2947.19	2590.17	4684.59	2592.84	3731.04	2759.18	2269.69	2380.2	2268.44	2278.03	2271.24	2353.04	Organonitrogen compounds	4836-52-6	HMDB0003431	C00860
M189T527_POS	L-homoarginine	527.087	189.134	19749.8	16148.5	15197.8	15298.1	14359.1	19562.1	22639.3	16271.9	8445.86	11345.8	16485.5	14230.8	12766	18668.5	11384.4	11623.2	17240.3	13625.3	15293	13016	12729.9	12966.2	13648.5	15497.7	12412.9	13426.8	15488.5	14300.4	12322.4	16337.2	13613	15370.3	13533.3	10624.1	12891.7	15286.5	13394.2	8204.68	11738.6	11684.6	5218.87	14950.7	Carboxylic acids and derivatives	156-86-5	HMDB0000670	-
M128T244_POS	L-hydroxyarginine	244.399	128.105	4525.52	4320.29	10804	5136.14	7382.3	5247.03	4329.47	4779.23	4761.43	3833.84	4045.06	4396.29	2331.45	3729.35	2875.58	4089.16	2225.04	2778.95	5903.66	5969.32	4553.94	3276.57	4551.94	3260.45	3738.72	2539.72	3833.96	2971.19	6103.21	4111.99	3447.84	4651.63	4321.55	3623.44	3760.42	4088.54	4711.11	4538.3	4374.87	4540.26	4425.5	4381.28	--	--	--	-
M132T198_POS	L-Leucine	198.345	132.101	11944	7937.7	15518.4	7766.59	8502.58	12568.2	7359.14	8678.64	4693.47	7354.41	7501.93	6886.24	1882.36	4913.57	4565.99	4910.09	2506.15	3904.91	5188.23	7288.09	9276.25	5299.02	2794.85	5001.76	8317.24	8726.47	7309.02	8177.87	8145.41	7557.24	7053.89	5989.52	7159.68	9144.55	6792.34	6461.48	8324.56	8024.8	8009.59	8000.67	8330.12	10104.1	Carboxylic acids and derivatives	61-90-5	HMDB0000687	C00123
M188T361_2_POS	L-Lysine	360.726	188.137	2153.59	1211.82	1039.47	2144.26	797.926	2301.91	2009.04	2079.33	2062.66	1903.55	2045.17	1669.54	1871.01	1898.74	2070.28	1826.58	1964.48	1731	2021.37	2707.49	2694.85	2349.28	2663.71	2122.08	1927.05	1917.12	1707.9	1871.5	1948.53	1904.28	2397.05	2087.91	2177.44	2063.91	2680.09	2016.69	1982.51	1871.66	821.852	1894.62	1871	1985.15	Carboxylic acids and derivatives	-	HMDB0062809	C00047
M150T295_POS	L-methionine	295.192	150.057	23119.7	17631.5	32781.8	24081.8	16868.3	21847.8	27471.1	31609.6	28821.3	27459.8	28824.4	26561.6	16589.5	22093.8	18834.8	15130.4	21041.4	16239.6	16181.6	28573.1	25420.4	20170.3	24873.2	21891.5	23225.8	30289.6	24631.3	23318.3	26415.9	26168.1	29710.7	26915.1	23921.7	29829.1	25915.2	27685.1	22091.3	23073	22077.6	22891.3	22119.9	23272.2	Carboxylic acids and derivatives	59-51-8	HMDB0033951	C00073
M234T258_1_POS	L-ng-nitroarginine methyl ester	257.74	234.133	9539.97	25686.5	19704.4	5036.81	5966.64	4511.44	4952.82	3773.13	3258.95	4470.48	6196.37	4438.07	4309.09	5432.61	3801.82	4674.45	4338.91	5035.09	4723.17	5980.46	3637.23	7507.92	6939.75	3328.06	4029	4652.86	4832.04	4519.13	4594.78	10213.7	6167.35	5255.8	3335.34	2920.17	4713.52	5978.47	6077.07	6181.04	6243.67	5570.8	6079.1	6181.06	--	--	--	-
M130T307_POS	L-pipecolic acid	307.346	130.085	88081.9	50613.6	72544.4	86498.6	83683.3	70328.7	50178.8	35245.9	27036.5	54057.9	48915.2	31062.3	36462.4	71472.4	58668.1	31487.2	68048.1	28886.4	44587.2	45510.3	59717.9	55933.5	40824.9	40651.1	111826	110950	77649.5	62006.3	106686	142517	37392.3	26909.4	48141	40588.3	32651.9	34058.4	61638.4	60749.2	62949.5	60227.3	60229.1	60236.5	Carboxylic acids and derivatives	-	HMDB0062767	C00408
M157T301_POS	L-Proline	300.631	157.096	2820.21	4746.12	3371.21	3904.9	2863.16	1944	4417.6	4799.1	3526.28	2936.6	4062.18	3241.87	2384.87	2575.35	4458.06	3696.01	4507.88	2342.23	2662.93	4138.72	3737.88	2370.51	3070.62	2674.2	4032.3	3403.36	2160.75	4042.95	2881.12	3350.91	3980.83	3011.3	2950.05	4002.01	3521.17	4468.28	3887.6	3809.26	3969.65	3965.06	3858.6	3119.52	Carboxylic acids and derivatives	147-85-3	HMDB0000162	C00148
M218T280_POS	L-propionylcarnitine	280.065	218.137	4706.41	2428.53	6500.95	5777.88	694.437	4737.5	3005.62	1740.71	1355.32	4942.47	4711.64	1945.48	3844.77	2867.29	3034.9	1333.79	2354.57	564.152	1796.12	1282.55	1207.02	1232.8	3263.35	1178.9	3252.09	5699.85	3807.44	2563.59	3800.97	5160.01	3554.86	4162.19	2145.48	2443.25	2898.68	2353.27	1724.44	2276.1	1441.03	2278.11	2915.66	1064.31	Fatty Acyls	17298-37-2	HMDB0000824	-
M446T446_POS	L-serine, n-(1-oxohexadecyl)-o-phosphono-	445.634	446.234	1750.7	1081.79	2564.8	927.052	2031.29	2079.16	2159.65	2048.01	1658.91	2065.7	2024.47	2225.24	1369.17	2156.48	2099.8	1019.62	1816.48	1646.09	1421.88	1928.74	1792.02	2096.43	1834.43	1775.36	1097.18	1099.7	2138.07	1758.85	2181.62	1937.44	2082.74	1889.3	2001.48	1849.25	1839.65	827.095	1824.79	1822.2	1825.34	1749.75	1822.82	1688.28	--	--	--	-
M175T394_POS	L-theanine	393.511	175.117	25287.9	77620.9	28370.2	25936.8	82311.4	25608.1	21683.6	23984.8	29075.9	22052.6	21923.3	32408.4	20747.3	72429.3	51990.5	24340.9	30313.3	29004.8	62364.1	32802.6	25901.1	25334.7	31567.1	27623	26857.1	17582.9	25066	79098.5	23174.2	23435.7	26344	28593	30785.9	21791.2	26442.9	25800.5	29964.5	23180	32791.2	25528.8	30564.6	24583.1	Carboxylic acids and derivatives	3081-61-6	HMDB0034365	-
M164T134_POS	L-Tyrosine	133.63	164.07	794703	1.00636e+06	674249	755410	721745	702133	765330	940050	874125	694166	916747	809749	789538	971593	756346	952027	831803	774162	804240	806440	942186	778882	906612	864540	1.00933e+06	915548	631342	968776	889999	701942	762654	868880	894435	900033	870046	606946	831542	825966	874604	861919	936782	806174	Carboxylic acids and derivatives	60-18-4	HMDB0000158	C00082
M650T388_POS	L-valinamide, n-(4-methoxy-1,4-dioxobutyl)-l-alanyl-l-alanyl-l-prolyl-n-(4-methyl-2-oxo-2h-1-benzopyran-7-yl)-	387.935	650.288	2001.98	1891.84	3570.58	1842.17	1817.53	1818.18	1903.44	1768.11	1795.92	1696.45	1992.48	1957.05	1373.6	2186.3	2238.36	1013.69	1562.01	1997.4	1671.09	1926.16	1678.43	1619.77	1599.02	1610.08	1753.43	1823.67	1979.48	1837.02	1682.65	1656.53	1732.56	1903.35	1853.67	1738.34	1718.99	2014.98	1635.37	1776.25	1775.97	1763.57	1775.49	1728.69	--	--	--	-
M445T393_POS	Lamiide	393.411	445.127	836.518	1364.72	1975.87	1122.15	1220.04	1307.16	1797.73	1070.43	1017.81	1060.58	1165.03	1053.64	1086.95	1369.6	620.321	888.953	1623.71	1373.11	1254.35	1193.77	1265.47	1327.15	1243.28	1212.29	300.578	446.487	1253.23	1745.75	1896.1	1331.23	802.044	1095.71	1125.62	1081.27	1093.97	1088.51	1262.75	1300.03	1242.28	1242.81	1242.97	1181.33	--	--	--	-
M705T456_POS	Laminaritetraose	456.414	705.184	3108.65	2086.29	7991.6	1542.6	1982.91	1711.72	749.507	710.15	721.383	1150.18	757.902	492.868	454.369	796.22	712.902	762.823	741.178	814.417	1202.02	818.151	911.11	792.1	644.956	750.387	1694.68	1710.58	1716.25	1051.89	786.632	1231.2	993.936	966.666	1459.76	2087.99	1566.03	1469.41	1332.28	1330.83	1300.74	1380.75	1182.69	1243.6	--	--	--	-
M535T298_POS	Lappaconitine	298.083	535.282	1001.91	1391.24	1721.86	1132.96	1340.59	1314.04	1087.62	1012.77	1389.99	866.052	1621.63	1397.93	1020.03	1391.24	1528.79	1133.59	1343.93	1078.31	1002.55	1617.85	1517.91	1403.85	1141.88	1207.94	1243.53	1392.4	1333.82	951.654	1358.38	1264.06	1156.65	1362.34	1583.14	1034.42	1393.9	1015.5	1355.72	1225.65	1168.19	1232.7	1005.58	1162.43	--	--	--	-
M412T258_2_POS	Lasiocarpine	258.082	412.232	3504.57	2584.26	10552.6	5368.07	4789.74	848.193	3413.52	2270.86	2454.53	1674.74	648.44	571.602	3300.11	2981.85	1177.44	3222.14	2918.24	3667.46	3960.35	4605.52	3735.2	3291.79	2458.91	5009.66	2786.61	4017.93	2736.47	2019.46	3109.81	5404.54	5059.11	4061.29	5652.19	4373.45	1836.7	4765.31	3327.26	3319.78	2796.5	3570.94	3583.11	3292.17	--	--	--	-
M428T512_POS	Lasiocarpine n-oxide	511.984	428.21	2832.28	6923.23	2753.4	1278.06	3020.08	1678.26	997.542	936.372	932.384	1193.41	1234.57	958.821	836.456	911.893	824.125	766.235	796.677	760.52	902.842	1077.9	793.272	1032.15	961.81	816.836	1497.59	2113.03	1060.03	1412.12	1750.92	1061.87	801.724	1311.77	1202.29	1707.37	809.62	1154.41	1262.89	1261.36	1207	1262.02	720.923	1261.36	--	--	--	-
M541T208_POS	Leptomycin b	207.829	541.347	3504.1	2285.56	1620.27	3154.49	1639.72	3176.25	2695.73	1900.66	2527.41	1510.33	2872.28	2362.31	3245.76	2855.24	2648.17	4057.82	3856.25	4279.11	1549.54	1218.68	3026.77	1173.29	2239.32	3901.74	2900.57	3380.78	2811.28	3070.47	1922.36	3437.15	2903.28	2658.46	2583.4	2582.5	1226.74	1329.76	2451.78	1426.04	1830.7	2192.69	2044.61	1905.81	--	--	--	-
M229T240_POS	Leu-Asp	239.961	229.118	3667.33	3654.92	1933.74	2761.5	3753.4	5972.85	4041.8	4107.6	3780.99	3991.42	4835.57	3710.19	1117.19	2629.04	3106.9	1250.17	1120.11	2985.61	3936.58	3551.37	3680.58	3481.19	5064.44	1907.14	2845.62	3389.36	1805.15	4121	1696.51	2776.55	3376.59	896.913	4116.45	3538.89	1018.94	3841.6	2583.61	2584.51	2978.14	2312.13	1810.04	2058.61	Carboxylic acids and derivatives	-	HMDB0028925	-
M260T233_POS	Leu-Gln	232.686	260.165	6745.1	6335.85	8710.17	7409.95	7902.99	5527.41	5665.83	6334.24	7224.54	9745.19	6342.74	7633.81	8492.44	8007.83	7117.66	4828.42	4934.16	7057.29	8278.08	4628.07	4974.19	6487.9	9369	7034.91	4575.01	9238.02	4944.02	5539.41	18924.8	6993.54	2992.84	5902.11	4390.08	4876.51	4817.45	7211.66	7117.08	7310.6	7213.59	6823.46	7517.5	7310.07	Carboxylic acids and derivatives	-	HMDB0028927	-
M416T385_POS	Leu-Gln-Arg	385.068	416.259	2878.65	2973.78	6595.47	4002.28	2947.17	3038.78	2665.77	2247.37	1988.88	2126.37	2008.34	1840.2	2971.46	3915.83	3184.3	3201.66	2925.59	2819.91	2387.55	2208.83	2396.17	3114.05	2347.92	1774.39	5089.19	3860.84	2864.37	3649.52	3643.58	2499.69	2602.14	2796.02	2847.02	2213.76	2388.17	2233.81	3734.39	3336.53	3333.82	3732.82	3320.03	3324.38	--	--	--	-
M261T357_POS	Leu-Glu	356.943	261.143	21546	18993.7	20930.4	18651.7	17571.8	19086.9	19851.2	20321.4	21287.2	17436.8	28605.2	18597.4	11737.4	14205.6	15281.8	8789.07	15801.5	11963.2	17940.4	27784.1	24260.9	21074.2	21461	18901.5	21767.3	21617.8	15889.5	19923.2	21664.9	17381.3	27443.8	24401.3	29205.1	29546.2	26624.3	26809.6	20325	20325.2	20060.8	20374.8	20374.7	20398.8	Carboxylic acids and derivatives	-	HMDB0028928	-
M373T237_POS	Leu-Ile-Lys	236.675	373.277	1300.5	1609.11	4026.9	1940.88	1547.82	1176.1	1253.05	432.897	1369.11	798.934	1023.7	1203.16	806.122	642.1	1432.8	855.129	1116.51	965.284	566.835	1037.56	1277.51	978.564	675.481	1275.81	1634.08	2118.77	1117.15	1087.91	2562.48	1095.15	721.053	2247.59	774.788	764.719	1341.56	852.279	991.456	1109.92	1081.4	1029.93	991.752	831.421	--	--	--	-
M233T353_POS	Leu-Thr	353.168	233.149	3915.73	3429.42	1390.88	3619.77	4215.5	3835.71	2100.88	2657.03	2924.21	2875.9	2302.91	1706.49	1260.32	1616.12	2906.07	1464.67	2041.15	1679.23	2684.9	3177.43	2873.94	2843.68	3074.15	2726.03	3432.69	3656.33	3652.17	3478.13	3945.51	3496.11	2875.2	1242.06	1466.92	1361.58	3840.16	2051.19	1466.75	1467.22	1467.14	1502.95	1723.29	1519.09	Carboxylic acids and derivatives	-	HMDB0028939	-
M195T67_POS	Leu-Thr-Arg	66.683	195.137	129166	90952.4	127057	193496	75581.7	104958	128142	134229	233132	96804.9	124669	95430.9	98075	64761.6	61003.9	32972.8	102356	94452.4	45755.9	89479.2	54700.1	33352.6	80856.3	36203.4	102044	121963	95959.8	193850	130410	95439.5	86770.5	65238.9	90702.6	85496.7	93476.4	72543.9	134042	187246	151814	133664	129375	147044	--	--	--	-
M474T409_POS	Leu-Trp-Arg	409.349	474.263	1890.58	2216.12	2062.12	1979.05	1590.29	2391.69	2116.52	2085.49	1786.3	2164.26	2107.42	1204.41	1912.33	1868.71	2280.99	2275.13	2275.99	2124.96	2031.89	2208.9	912.685	2055.21	1554.55	1109.4	1303.06	2696.07	2136.79	2451.91	2532.47	374.558	1990.1	1927.2	1527.2	757.644	1762.06	2248.95	2029.44	2119.23	2113.16	2121.03	1667.13	1748.65	--	--	--	-
M231T149_POS	Leu-Val	149.056	231.175	5312.32	6997.76	16237.4	1642.25	1357.6	1202.98	11825.3	2604.83	20631.3	32211.3	25960.9	1986.54	1928.82	1310.56	2094.36	1998.1	8039.54	8248.87	1501.62	1695.46	1892.65	1242.13	1956	1979.33	2395.47	10883.2	1364.69	3201.62	5188.35	2367.71	1190.44	296.887	1888.65	18048.5	1780.09	14719.5	4213.05	9955.36	6614.07	4146.54	4369.78	4365.04	Carboxylic acids and derivatives	-	HMDB0028942	-
M132T278_POS	Leucine	277.799	132.101	79079	78652.1	283819	132131	91759.5	130113	163962	108570	95718.1	129852	161452	160536	97062.8	71887.1	73224.4	69072.6	76084.6	71031.5	83865.8	116533	90110.4	90736	89990.9	66407.3	83575.4	166001	66043	75962.1	86083.5	150479	171840	138500	179123	93910.3	143718	108428	109031	109241	114152	114129	114422	108919	Carboxylic acids and derivatives	328-39-2	HMDB0062203	-
M245T184_POS	Leucylleucine	184.048	245.185	134658	133383	244875	159592	130632	152014	97634.7	101396	88110.6	114050	159277	88509.9	122977	112915	122993	100292	117025	97309.7	107715	98648.4	82880.4	119612	83043.8	82208.3	304531	272926	199688	219127	244405	229595	85580.9	82198.4	84678.7	84804	72314.8	94661	130143	136977	137987	136772	138012	138008	Carboxylic acids and derivatives	-	HMDB0028933	-
M361T260_POS	Leukotriene b3	259.551	361.246	2283.88	1763.72	1858.04	1299.99	1249.73	1939.76	2662.31	3349.52	2164.83	1943.97	1994.69	1593.93	1103.91	1708.12	1434.55	1367.02	2007.47	1348.63	1647.05	2268.85	2947.24	1982.85	2083.25	2271.21	3700.54	3215.56	3089.46	2562.6	2926.15	2703.3	2553.64	1696.19	3237.66	2316.36	2850.93	1543.33	2149.4	2097.68	2189.7	2190.13	2429.78	2088.66	--	--	--	-
M462T450_POS	Leukotriene e4	449.929	462.228	3478.59	461.329	4492.53	3226.45	3390.56	3717.44	3264.51	3342.94	3312.56	2144.97	880.701	1421.15	856.163	3995.06	1317.19	3330.6	3589.47	3238.47	3260.29	4101.08	3495.69	3603.95	3024.66	3042.23	2647.26	2059.06	3123.16	3913.12	1749.3	3130.7	2971.97	2933.83	3361.63	1040.39	3372.82	3264.46	3259.94	3256.8	3129.4	3255.89	2089.59	3256.87	Fatty Acyls	75715-89-8	HMDB0002200	C05952
M476T233_POS	Leukotriene e4 methyl ester	232.544	476.245	2261.34	2305.82	1630.48	1886.5	1848.9	2145.63	2021.4	1613.17	1453.31	1513.72	1970.49	1340.57	1619.53	1690.21	1752.84	1664.41	1557.28	1494.83	1518.33	1633.54	1886.03	1950.44	1699.3	1625.22	1978.79	1720.33	675.208	1659.64	1029.59	1479.11	1584.11	1548.02	1378.72	1045.15	1446.72	1452.64	1771.39	1750.44	1750.85	1718.08	1772.07	1772.92	--	--	--	-
M569T121_POS	Leukotriene f4	120.606	569.31	5244.95	4190.37	8416.4	8028.26	5332.2	4862.86	2815.38	2724.33	3574.13	3027.48	2980.07	2747.82	22984.6	22200.2	20963.4	38328.7	32054.6	23677.4	3115.94	6101.41	7405.17	29731.2	3692.93	27787.6	3602.09	4356.55	3199.49	2680.97	4675.75	3707.91	4770.57	6730.08	3102.36	4180.01	5180.15	5803.84	12013	9238.92	9863.13	9275.55	9279.55	9504.89	Fatty Acyls	-	HMDB0006465	C06462
M213T114_POS	Limonene-1,2-epoxide	113.521	213.147	51816.1	43051.6	39890.3	33480.4	32996.8	36105.4	44601.3	47314.5	60079.1	56354.8	55101.9	54223.6	22657.9	17020.7	23347.1	22467.9	28890.2	23869.4	21515	36432.8	25406.8	29088.3	27381.8	45718.3	39826.6	41615.4	35919.3	32086.7	41021.2	31617.8	36896.9	48479.1	59022.3	50001	52770.7	46811	43583.1	43154.6	43140.7	43135.9	43594.2	44794.1	Oxepanes	1195-92-2	HMDB0035158	C07271
M389T442_POS	Lincomycin	442.498	389.212	2957.12	1750.98	3614.38	2390.48	2833.92	1301.81	4226	4854.05	5997.33	2997.25	3286.51	2833.25	2063.45	2431.97	2590.38	2224.14	2495.43	2032.83	2683.93	2274.01	3029.68	1001.83	3548.08	1686.29	3126.02	2636.78	2617.42	2646.85	3235.26	2828.39	3132.8	1165.56	2254.07	3190.05	2700.39	2902.03	2934.11	2847.12	2898.93	2898.85	2933.87	2933.68	Carboxylic acids and derivatives	154-21-2	HMDB0015564	-
M245T36_2_POS	Linoleoylglycine	35.6065	245.225	209272	206115	213276	211581	235223	195045	204427	249887	211859	216022	196496	178607	114536	96204.7	252563	248001	258675	208022	189896	241705	194102	241762	207654	233514	195823	202553	225721	184838	200411	263170	154751	214087	99063.5	256212	268927	127362	213947	213956	207089	215479	213983	205846	--	--	--	-
M432T343_POS	Linustatin	342.851	432.147	1624.18	2173.84	2146.49	2024.82	1414.51	1464.58	1241.17	1803.71	1730.34	1478.41	2972.91	1822.91	5242.05	3139.28	4733.21	2363.17	2331.86	3658.49	2362.14	2324.94	2133.62	3846.51	1906.98	1916.78	1906.63	2362.93	1524.6	2856.56	1348.73	1867.19	2129.5	2379.86	1955.51	2396.2	1836.21	1872.86	2279.49	2229.27	1844.42	2405.07	2231	2278.11	--	--	--	-
M388T220_POS	Lisinopril (8r,s)-diketopiperazine	219.972	388.231	9198.97	6001.07	10938.1	6366.05	6657.32	6238.47	3996.35	3845.09	2011.93	3989.84	4657.66	2192.58	1766.6	2093.31	2308.09	15137.5	2168.71	1189.58	2021.23	8450.39	10411.9	5727.43	9137.4	3550	3865.02	2507.8	1759.61	1371.17	2375.06	966.412	5100	2574.67	10260.4	3878.32	6173.3	2568.62	5012.39	5011.72	5083.74	4484.19	5061.45	5082.89	--	--	--	-
M892T505_POS	Lnfp iii	505.492	892.288	1740.59	950.579	1487.71	1063.94	1131.15	953.197	423.102	435.603	363.517	353.73	411.18	310.072	856.616	975.172	1199.67	1093.64	1201.67	1049.73	413.739	455.756	392.384	474.972	380.235	387.929	832.968	784.788	863.211	799.113	759.389	816.131	444.673	418.441	412.291	438.935	405.346	415.734	754.119	934.221	780.634	754.462	746.592	753.581	Organooxygen compounds	213250-53-4	HMDB0006696	-
M730T479_POS	Lnt	478.835	730.234	1405.95	1306.34	2033.54	1362.95	1657.83	954.134	468.44	253.773	266.952	258.988	330.048	276.102	1226.23	1140.01	1492.22	1247.18	996.589	1224.16	424.267	488.772	445.516	512.277	371.416	373.501	587.935	766.665	680.799	594.601	725.545	735.638	445.304	455.391	419.645	440.786	420.729	387.542	758.818	693.613	762.043	676.884	676.78	676.213	--	--	--	-
M362T460_POS	Lobelanidine	459.933	362.199	2557.9	2394.46	2846.1	1872.89	3420.35	2294.95	2283.56	2169.38	2441.21	2644.39	2501.84	2812.09	654.134	820.49	2239.81	1879.76	1782.81	1888.11	2298.76	2418.13	2572.33	2144.36	2227.44	2296.25	2638.07	1169.07	1235.64	1373.37	2388.61	2115.37	2501.06	824.272	2637.28	2689.04	2438.48	2649.92	1234.59	1927.21	1931.01	1915.17	1719.17	1915.2	--	--	--	-
M520T186_2_POS	Lpc 18:2	186.052	520.338	319967	443110	1.2506e+06	647858	456881	280326	232119	188718	155087	89581.7	158293	112169	97117.1	95011.2	149011	97038	86281.7	93496	347746	368118	346791	299489	448557	278378	126060	258946	293805	266192	412430	374048	176565	115276	143801	129246	162660	295253	273024	275036	279856	275008	283140	275006	--	--	--	-
M465T199_POS	Lusitanicoside	198.666	465.171	1158.11	1407.62	1442.04	1075.86	1017.58	1102.39	908.849	924.233	566.842	798.126	978.89	931.794	7443.36	1609.35	3054.62	1309.09	1441.16	1632.11	1036.76	1022	886.302	1880.82	1009.58	1005.53	1309.52	1279.83	1100.71	1275.3	1178.96	1028.13	952.494	1267.26	1074.22	1035.98	1795.39	1003.67	1442.95	1733.14	1443.98	1482.99	1483.49	1195.96	Organooxygen compounds	-	HMDB0034120	-
M449T184_POS	Luteolin-7,3'-di-o-glucoside	184.025	449.125	5151.67	6914.88	7369.52	5079.81	8060.64	6498.88	2231.22	2446.07	2068.53	2790.4	2701.57	2303.79	5461.72	5579.21	6498.2	6548.58	4461.94	5890.96	5510.35	3637.83	3105.61	5944.07	3002.35	3853.61	2255.92	3116.83	3493.35	3210.77	2857.76	3379.24	4288.78	7014.78	5538.54	4869.25	5663.61	4930.47	4461.47	4785.36	5096.75	4717.85	4717.16	4785.37	--	--	--	-
M513T340_POS	Lyalosidic acid	340.486	513.194	1270.24	1311.19	1291.17	718.441	1156.11	1040.72	883.715	936.204	1662.46	606.616	918.655	667.592	1043.12	1092.8	1044.01	1054.36	942.726	1164.4	782.627	998.274	1086.41	841.676	982.33	840.49	1483.9	1082.42	1243.67	883.899	1052.36	1265.25	702.466	815.532	1194.58	900.04	760.582	1498.28	891.168	962.326	842.22	965.32	904.345	964.391	--	--	--	-
M468T255_POS	Lycoctonine	254.963	468.314	3059.74	4429.35	3422.06	2916.31	3289.86	4553.81	1585.02	1204.69	1016.36	2205.79	3047.77	1580.98	4963.84	4824.99	3345.56	4862.24	4775.86	5081.51	3532.07	2062.85	2383.17	3361.33	1461.41	1897.99	3786.5	4429.62	3962.64	5703.32	5979.73	3209.6	4058.71	4265.94	2379.99	2417.76	3870.69	1914.71	3622.54	3618.32	3682.65	3619.22	3125.2	3765.82	--	--	--	-
M288T294_POS	Lycorine	294.288	288.144	4569.88	6601.7	4548.87	4909.59	8453.87	9766.17	5188.47	2911.1	3165.97	4226.07	6423	3475.59	9136.41	6742.67	8076.44	13725.2	5145.72	7115.68	6441.4	6064.5	8682.17	13415.2	3343.39	3241.61	9473.9	5582.92	6335.13	5295.78	5473.45	5127.8	9687.46	6872.81	3230.04	7007.99	4250.75	6703.26	4874.38	6174	6276.05	6152.63	5894.44	6795.03	--	--	--	C08532
M412T137_POS	Lys-His-Lys	136.752	412.267	47532.8	36040.9	48273	27525.9	10969.4	44504.7	32361.9	33145.5	29388.7	14435.5	20714.7	18640.9	8188.63	11426.6	17670.9	9931.64	12314.3	9034.45	14882.3	14941.6	28205.8	18703.1	24901.1	9161.67	79825.3	101009	87204.9	80267.6	37443.6	18349.7	17597.1	17544.6	42334.9	68662.8	40596.4	19945	26018.7	26853.3	26862.6	26857.6	18914.3	26969.6	--	--	--	-
M260T376_POS	Lys-Ile	375.856	260.196	6308.28	6007.91	13735	6004.24	6086.08	7114.06	12488.5	3722	3643.17	4335.73	5165.76	3248.93	6610.17	5493.53	8866.33	5391.67	5709.93	4993.78	4712.14	4816.08	4267.95	5861.7	4754.85	3575.57	7853	7502.93	6160.15	7166.61	7406.78	6773.2	4874.17	4891.8	4914.76	3913.59	4296.96	4560.14	5464.65	5716.99	5772.74	5773.61	5773.59	5772.03	Carboxylic acids and derivatives	-	HMDB0028954	-
M244T477_POS	Lys-Pro	476.515	244.164	71132.6	45049.6	76609.4	39465.4	43802.1	33291.5	13955.9	13355.6	9547.91	10862.6	11015.7	13007.9	29014.8	34844.6	37573.2	35041.3	30859	33562.1	32244.5	28079.3	75015.1	35744.7	26805.6	25613.5	18194.9	17621.8	17308.6	6593.28	12969.9	7501.83	35735.7	36880.6	42972.9	46351.6	30539.1	36687.2	21369.5	22604.4	27601.8	23368.3	21359.1	21595.3	Carboxylic acids and derivatives	-	HMDB0028959	-
M246T379_POS	Lys-Val	379.405	246.18	11864.6	13492.2	23257.5	14742.9	11951.6	15022.8	10030.6	7994.88	6427.25	8208.58	12473.6	6901.59	13929.6	13843.9	14368.9	11761.4	14234.4	11450	10648.4	12096.5	10316.9	14006.2	11180.7	8506.86	18901.2	17414	13356.4	17263	17653.7	14056.8	9843.11	7887.16	8167.43	6393.74	6636.39	8227.8	11465.4	12091.3	12092.7	11993.7	11994.1	12090.3	Carboxylic acids and derivatives	-	HMDB0028964	-
M417T200_POS	Magnolin	199.755	417.172	5697.2	13276.5	7860.42	8142.47	12384.1	9869.47	9081.41	6605.99	8040.43	10116.3	11163.8	14211.7	11298.9	9165.63	9313.34	15160	12537.5	12957.9	20190.6	15380.5	10687.1	17023.9	11302.2	15390.5	5497.41	9062.89	11868	13222.8	4985.17	6379.26	13856	32387.1	18958.5	28953.6	19648.2	21058.8	13332.7	13601.1	14665.8	13605.1	13606.7	13338	--	--	--	-
M331T388_POS	Malathion	388.055	331.058	8356.69	4207.86	3033.95	1872.11	5227.35	5554.94	7001.94	9577.47	2925.1	6403.47	6340.21	4431.39	5357.78	4227.88	5262.64	5484.65	6303.39	936.217	3505.45	8702.15	8512.93	10185.9	6487.95	9688.71	5149.74	6479.18	5055.49	4997.02	4934.11	947.491	2477.93	5875.35	2266.06	5878.97	1801.47	4877.59	5584.19	3181.7	3096.09	2469.32	6196.53	5330.62	Fatty Acyls	121-75-5	HMDB0014910	-
M846T489_POS	Maltopentaose	489.426	846.305	4286.93	4919.21	11149.2	2065.71	2121.7	1644.57	2957.91	1534.73	2714.25	2287.02	3511.53	2842.07	728.401	940.878	1408.23	737.81	1353.15	1161.08	1087.57	1737.38	1164.32	3434.91	1356.25	1044.51	4994.49	6358.87	2392.89	1535.47	1322.34	4404.36	971.864	1698.98	1643.21	2325.2	2569.13	3327.58	1600.47	1600.66	1572.95	1600.92	1693.83	1783.34	Organooxygen compounds	34620-76-3	HMDB0012254	-
M360T412_POS	Maltose	412.493	360.149	26351.5	19280.7	25053.5	19839.5	15327.5	18949.6	23440.5	23079	22243.4	22765.1	20435.8	12648.3	5654.07	7000.79	5903.52	5793.62	8089.63	5878.22	12742.7	11743.4	13336.2	9981.92	13908.9	9228.95	13447.8	13822.8	12449.7	11109	16959.2	10729.7	13168	10037.5	15906.6	17543.6	15087.5	11486.1	15214.7	13700.1	13440	13546.1	13425.6	13430.5	Carbohydrates and carbohydrate conjugates	9050-36-6	HMDB0037138	C00208
M629T398_POS	Man5	398.488	629.227	1386.96	2587.32	2804.56	1178.8	2135.64	1539.77	966.037	785.723	786.91	933.009	1086.35	816.477	1241.92	1235.18	1464.37	1330.22	1021.25	1070.81	1609.54	1150.82	1259.42	1353.83	1087.23	1520.36	1570.52	1374.99	1440.81	1343.67	1526.16	1414.69	2756.13	2781.68	2266.72	2149.99	1246.8	2500.65	1742.87	1662.22	1658.48	1760.21	1645.59	1682.22	--	--	--	-
M411T142_POS	Mangostine	141.555	411.196	9818.5	9979.33	14330.4	8914.5	10291.1	10268.5	7579.9	7586.29	6884.25	8806.95	8953.05	8908.22	10246	8194.72	10045.6	8055.73	9150.61	7971.31	7443.24	7755.73	3551.18	8822.26	6985.78	7226.69	10796.5	12202.2	6373.42	10547.3	12863.6	9208.84	6109.01	9054.47	8519.27	8292.13	8104.81	8081.48	9432.4	9939.63	9937.95	9846.29	9847.33	9937.3	--	--	--	-
M345T352_POS	Medroxyprogesterone	351.56	345.223	3100.11	3122.87	3882.95	3300.45	2113.78	1659.33	3270.79	3215.44	3765.28	2167.84	3486.74	2990.05	2352.07	2712.02	2470.43	2068.33	2465.95	2390.37	2755.66	3615.74	3299.69	2763.21	2929.7	2710.61	2569.77	3299.42	2314.9	2631	3575.41	3310.8	3686.1	3441.94	4000.72	3581.36	3494.06	3829.95	3256.01	3193.28	3255.22	3255.27	2726.26	3255.27	Steroids and steroid derivatives	520-85-4	HMDB0001939	-
M127T227_POS	Melamine	226.853	127.097	9256.83	16151.9	9064.96	8164.54	6735.46	6753.62	6688.05	6296.68	5672.79	6356.78	7177.56	7014	12123.8	9832.18	8453.95	10117	8814.7	8182.37	6430.44	7227.5	5249.64	10428.8	3148	5707.87	6667.62	6493.49	7771.04	7682.52	6258.54	6489.72	5933.24	7479.21	5643.55	7679.25	5724.17	7088.52	8348.53	8417.7	9027.01	8499.23	8337.69	8140.72	Triazines	108-78-1	HMDB0041922	C08737
M233T39_POS	Melatonin	38.961	233.127	110301	117951	216701	135273	185311	174734	2839.17	4191.06	2563.4	2086.37	4548.22	1461.73	6796.61	2905.9	3036.51	6115.18	5694.12	2979.58	62518.7	106792	157293	156507	166068	91758.5	5093.23	5243.56	1762.67	3992.75	4141.14	542.565	3303.14	3501.83	3542.37	3153.31	3952	23965.8	56697.8	57800.5	57224.2	57814.3	56113.9	59008.9	Indoles and derivatives	73-31-4	HMDB0001389	C01598
M522T422_POS	Melezitose	421.729	522.2	10349.9	13539.6	55688.1	10202	20758.9	8355.77	2353.36	1784.17	2276.89	3152.27	2626.68	1674.51	6135.56	8702.52	5634.5	6649.33	7671.86	6112.4	6419.42	4241.64	2452.67	9042.86	1744.79	2697.64	3755.53	6373.2	8100.2	4784.07	2913.89	5638.14	4046.62	3951.39	5168.87	4315.12	7575.26	3657.95	6578.49	6504.25	6503.44	6422.12	6668.18	6533.42	Organooxygen compounds	597-12-6	HMDB0011730	-
M365T395_2_POS	Melibiose	395.423	365.104	42906.7	56308.2	74963.5	33899.5	45250.8	43986	30491.7	35972.2	33805	35555.2	31964.4	26296	23688.4	22930.1	37630.5	28677.7	34704	31967.3	17559.6	23271.1	17582.3	36817.7	14331.6	15254.6	39981	56225.3	65606.2	39068.3	54039.6	43849.7	24351.2	41386.4	21392.5	28694.5	37221.7	21868.5	48009.1	31640.7	34057.8	34224.6	34224	31645.7	Organooxygen compounds	585-99-9	HMDB0000048	C05402
M248T174_POS	Meperidine	174.087	248.162	883.13	743.919	703.048	963.75	948.08	687.841	4220.78	1680.08	2050.79	2009.62	1959.23	1428.07	2185.59	3929.23	2330.32	2079.83	2513.02	1594.07	2200.46	738.37	594.6	841.798	718.526	1117.78	1693.07	2200.25	1940.7	1488.68	2607.94	3855.75	1992.77	776.231	1052.75	1227.08	888.407	873.509	1072.48	1731.23	1825.08	1721.7	1796.4	1826.15	Piperidines	57-42-1	HMDB0014597	-
M437T36_POS	Met-Met-Arg	36.258	437.191	10635.3	5001.41	8351.31	7264.38	15302	7510.48	6817.6	8097	6871.9	6801.84	7106.24	7710.17	6402.79	80796.9	8570.86	9121.01	8325.77	7584.17	73427.8	6805.78	8892.4	9046.2	5962.94	6862.3	10983.4	7605.73	8233.93	9287.74	9218.38	56988.2	73092.8	7919.46	6346.1	8771.17	9585.71	5707.44	6470.9	7678.76	7677.12	8291.76	7335.73	7355.58	--	--	--	-
M393T62_POS	Met-Ser-Arg	61.964	393.207	4726.26	4666.81	5786.11	4863.05	4386.2	4912.96	8374.45	4763.19	1384.67	3703.49	4227.7	3749.23	15070.9	14319.1	13894.2	25042.3	28244.4	14516.7	2794.9	5943.91	7663.68	24251.8	5017.13	31449.2	6375.26	5632.03	4831.87	4475.43	5797.03	3608.03	3189.31	4971.81	4719.09	4516.88	5731.94	4804.4	8046.05	6991.82	6966.71	7392.39	6077.78	7243.17	--	--	--	-
M365T133_POS	Met-Ser-Lys	132.51	365.192	73737.4	57732.9	81113.2	47019.1	66650.4	55277	83226.3	77800.3	74164.8	128534	227568	79091.5	51245.7	128212	78119	44006.4	64415.8	52148.7	176543	54671	63266.3	48616.4	65779.2	58124.1	300798	257901	231158	212443	212704	262603	245567	73150.5	253694	87574.3	107834	91852.2	92907.2	92373.5	132547	107862	93570.9	94048	--	--	--	-
M464T290_POS	Met-Trp-Lys	289.738	464.212	1491.49	1643.54	2173.16	917.599	1805.85	1413.04	1561.41	1668.58	1473.47	1587.58	1477.51	1249.54	1675.75	1535	1625.02	1398.84	1508.91	1452.47	1601.12	1903.26	1664.38	1880.56	1034.97	1239.16	1702.19	1588.73	1558.61	1460.43	1590.31	1539.37	1703.8	1704.77	1769.77	1713.43	1382.23	1570.36	1550.27	1552.94	1746.1	1598.08	1553.27	1553.47	--	--	--	-
M350T255_POS	Methanone, (1-pentyl-1h-indol-3-yl)tricyclo[3.3.1.13,7]dec-1-yl-	254.532	350.267	1399.11	1728.12	1776.91	1175.09	1506.95	1551.78	939.941	1522.9	1159.74	1619.09	2014.21	1601.56	1122.3	4729.01	1464.97	4848.65	1858.12	3043.7	2214.2	1760.79	1704.38	2448.03	1281.66	1678.43	1280.67	1805.63	2303.36	1087.89	1518.38	2133.22	814.521	1109.25	1474.62	1369.75	1309.75	784.505	1648.15	1646.68	1619.13	1381.35	1697.95	1103.57	--	--	--	-
M135T347_POS	Methanone, (3-methoxyphenyl)(1-pentyl-1h-indol-3-yl)-	347.029	135.046	4732.15	4484.03	4917.89	3677.19	4693.55	5322.89	6241.99	6285.65	5628.4	5564.96	4001.49	4294.46	3182.18	3323.34	3287.56	3544.7	4339.97	2832.04	4465.39	6180.85	6306.1	4837.16	5178.63	3885.18	2261.61	3366.02	2306.5	2828.57	3442.61	3239.77	4405.06	3882.01	5912.1	3640.41	4557.73	4897.65	4564.95	4413.29	4413.21	4369.8	4554.85	4456.61	--	--	--	-
M226T254_2_POS	Methiocarb	254.37	226.106	1230.21	1495.62	4641	952.5	3805.33	4367.56	762.794	1078.72	698.473	1201.35	1447.7	2658.84	2403.54	993.494	1076.39	945.915	3059.29	1131.81	1019.71	1431.3	1001.01	1426.86	2349.46	992.416	1475.36	870.823	834.791	841.776	568.927	1102.24	1345.4	1037.21	1362.28	1241.09	1359.79	2974.22	2636.65	1650.13	2188.04	1602.93	1594.03	1585.26	--	--	--	-
M261T36_POS	Methyl .gamma.-linolenate	36.254	261.22	68762.8	60781.7	86170.2	62395.9	66932.8	58414.3	57815	69504.3	58916.5	69896.9	63281.4	64060.3	39027.5	39204.5	75707.9	68713	72216.5	55709.4	58370.9	71454.3	55395.1	62761.8	62954.2	70895.4	75982	70353.9	65089.8	51754.5	63867.1	83781.2	47592.9	68588.8	42327.8	65543.8	75070.4	38737.9	68144.2	67287.7	60567	68150.9	68153.3	60010.2	--	--	--	-
M583T444_POS	Methyl (2r)-2-[(1s,2r,4s,9r,10r,14s,15s,17s)-17-(acetyloxy)-9-(furan-3-yl)-1-hydroxy-10,14,16,16-tetramethyl-7,18-dioxo-3,8-dioxapentacyclo[12.3.1.0,.0,.0,]octadecan-15-yl]-2-hydroxyacetate	444.321	583.23	1188.87	1450.7	1371.65	809.345	925.065	1267.77	2040.24	763.775	901.758	833.65	2017.53	803.935	1463.48	1229.67	1014.42	959.819	604.144	766.353	901.873	810.971	1047.19	2100.73	727.911	702.832	1306.72	1320.44	1172.58	939.168	979.712	893.306	988.018	370.326	1260.72	886.506	836.933	535.173	849.711	993.275	892.175	853.554	912.417	911.74	--	--	--	-
M781T261_POS	Methyl (2s,3r,4s)-3-ethenyl-4-[(z)-3-[(2s,3r,4r)-3-ethenyl-5-methoxycarbonyl-2-[(2s,3r,4s,5s,6r)-3,4,5-trihydroxy-6-(hydroxymethyl)oxan-2-yl]oxy-3,4-dihydro-2h-pyran-4-yl]-4-oxobut-2-enyl]-2-[(2s,3r,4s,5s,6r)-3,4,5-trihydroxy-6-(hydroxymethyl)oxan-2-yl]oxy-3,4-dihydro-2h-pyran-5-carboxylate	260.658	781.228	1020.79	846.154	1567.99	730.809	892.152	721.839	988.33	1030.54	962.033	1704.17	1001.45	924.6	915.875	1023.02	1040.1	1015.69	831.311	898.418	1134.69	1027.48	708.274	962.563	686.065	1001.93	1056.72	1430.15	1512.67	1025.8	937.402	1137.14	924.282	727.31	1552.1	1060.6	1177.75	813.405	1009.89	1065.26	1065.3	1065.56	974.499	1118.41	--	--	--	-
M477T299_POS	Methyl 3-(3,4-dihydroxyphenyl)-2-[[4-hydroxy-3-(3-methylbut-2-enyl)phenyl]methyl]-4-methoxy-5-oxofuran-2-carboxylate	299.339	477.143	12086.7	11273.6	14814.6	10475.8	10674.8	10408.3	12406.3	9985.63	9705.79	9633.79	11483.3	8538.73	7288.13	7727.78	8980.71	6854.71	7865.53	6313.93	11175.8	11257.2	14810.6	11321.8	10516.8	10440.7	8547.83	7249.17	5762.52	6695.4	7230.45	5461.81	12108.4	11464.5	13190.7	14877.3	12687.2	10094.3	10517.7	10521.8	11999.9	10809.1	10519.1	10816.1	--	--	--	-
M599T342_POS	Methyl 5,6-diacetyloxy-10-hydroxy-2,4b,7,7,10a,12a-hexamethyl-12-methylidene-1,4,8-trioxo-4a,5,6,6a,9,10,10b,11-octahydronaphtho[1,2-h]isochromene-2-carboxylate	341.678	599.238	1078.21	1208.64	1562.29	1104.11	1281.34	1113.47	1167.01	644.963	911.501	829.363	1207.5	1053.29	949.49	1076.16	1073.39	976.824	979.647	954.809	975.67	1100.45	1092.5	1108.94	1111.67	933.982	1697.33	1294.6	1267.56	1235.62	1012.43	1186.78	1053.14	1009.94	1250.8	1061.35	1110.3	1095.78	1119.34	1264.08	1141.6	1126.08	1224.08	1126.04	--	--	--	-
M235T372_POS	Methyl 7-hydroxycoumarin-4-acetate	372.493	235.066	51133.8	33749.8	932.04	59018.5	39106.6	45654.2	13327.3	8439.71	10390.9	35019.5	22733.6	19304.9	26942.8	24236.4	31798.1	30278	25808.5	28886.6	1291.82	1179.6	898.723	972.693	849.887	724.192	23975.2	43303.5	30406.4	23309.1	30041	39664.5	34632.4	32399.1	448.655	27700	29312.9	1008.64	32162.8	32826.8	32414.4	31991.6	30532.3	33167.8	--	--	--	-
M190T40_POS	Methyl indole-3-acetate	40.277	190.085	4588.61	3378.31	13195.4	3192.51	4369.22	5763.36	1954.6	1627.33	1788.06	1705.36	1727.33	2022.86	2448.88	2100.46	1663.53	1541.29	1862.11	1694.87	2791.04	5079.52	6697.71	5421.69	6678.27	5302.83	2306.73	2753.85	1884.45	1764.84	2940.29	3964.3	1371.46	1634.74	493.354	1422.22	1456.72	2020.26	2960.33	2964.88	3043.05	2601.68	3079.04	3123.01	Indoles and derivatives	1912-33-0	HMDB0029738	-
M365T395_1_POS	Methyl salicylate .beta.-d-o-glucuronide methyl ester	394.726	365.064	20213.7	19265.9	1526.5	956.438	2139.62	1041.88	1555.58	1107.26	1582.58	797.575	16791.7	1107.48	913.237	1001.2	16053	18974.3	23236.1	21501.7	1526.65	2293.99	2053.75	1646.8	1629.51	2146.07	20421.7	29702.6	22070.1	20707.7	36552	25483.5	1573.6	15418.9	1884.08	4196.3	1954.44	1748.8	3680.23	14104.3	13781	6758.22	7524.09	13841.2	--	--	--	-
M486T99_POS	Methyl salicylate .beta.-d-o-glucuronide triacetate methyl ester	98.775	486.183	16908.7	10689	19503	12760.5	9192.92	16440.4	11617.1	9190.86	10309.4	5626.69	8724.97	6004.31	12498	5080.69	6467.64	7198.78	8276.28	12200.4	6529.82	11521.8	10554	12524.9	10645.9	11430.7	3140.07	8716.76	4330.41	7574.2	8927.66	1586.97	10177.6	20321.7	15593.5	16858.3	8575.76	20951.5	9183.76	11079.7	8562.47	10499	9139.58	9605.31	--	--	--	-
M297T259_POS	Methylergonovine	258.669	297.156	2826.02	5473.41	7383.07	4818.87	5846.57	5498.93	5392.68	5484.87	4937.45	5140.23	5389.66	4351.71	6364.39	5621.48	6135.08	6529.59	6447.79	6125.5	5369.19	4752.47	6259.06	4987.91	3878.83	4872.42	6877.37	6578.22	7069.36	6061.54	6818.94	7320.92	5699.58	5596.72	15751.3	5672.38	4330.35	4305.53	6321.81	5790.49	6692.88	5887.07	6321.4	6320.78	Ergoline and derivatives	113-42-8	HMDB0014497	-
M190T230_POS	Methylone	230.4	190.085	1143.54	1003.53	2747.11	846.268	906.315	1157.32	1181.19	1371.59	1339.02	1289.5	1354.37	1378.14	1843.26	1927.45	1991.08	2127.78	1995.64	2002.25	2103.73	5223.39	2949.41	2269.69	3826.85	2998.5	2029.05	2759.3	2139.86	1713.15	2049.76	1902.08	1127.65	1002.39	1015.49	1154.41	1109.65	1214.32	1676.69	1218.67	1038.12	1672.05	1671.15	1674	--	--	--	-
M215T137_POS	Metribuzin	136.912	215.09	2241.35	2437.85	1101.63	1701.46	2200.02	1361.72	3027.65	3260.29	3221.46	3747.28	3494.53	3794.32	3110.97	1827.33	2316.09	2572.58	3324.59	3215.55	3378.54	3499.44	2997.86	3864.12	3276.79	2870.87	2023.3	2979.29	2257.29	2407.78	4403.12	1800.77	3948.33	3770.04	4103.96	3565.77	4423.07	3816.06	2883.96	2345.06	2112.91	2051.63	2023.2	2045.29	--	--	--	-
M227T254_POS	Metyrapone	254.371	227.101	3209.89	5111.64	4403.93	2560.19	7927.79	8122.79	6314.21	5660.54	6195.72	6249.22	5159.71	4791.81	8189.62	6577.52	8509.71	6034.39	6463.86	12808.1	6477.38	6912.71	8753.94	6612.5	4415.93	5528.92	4196.93	2922.36	3416.5	3910.33	4405.98	4873.95	4804.56	3729.4	3074.48	4451.45	2898.89	3741.51	5536.42	5610.29	5947.78	5567.37	5897.5	6254.55	Homogeneous transition metal compounds	7439-89-6	HMDB0015531	-
M337T77_POS	MG(18:2(9Z,12Z)/0:0/0:0)[rac]	76.521	337.272	131404	152869	1.24195e+06	233223	127634	110857	18798.2	21481.5	45427.5	29188.9	28044.5	47932.6	75524.1	13207.8	93500.1	65970.1	53408.8	45082.8	117250	97437.7	100531	80347.3	128186	70801.2	24526.1	101146	62614	83785.8	127337	69940.9	44194.6	58555.6	51175.6	49836.6	79930.3	91203	109024	113810	108965	107815	110502	120445	--	--	--	-
M996T159_1_POS	Microcystin lr	159.177	995.535	3054.21	2546.75	1671.67	3583.45	4270.78	1952.09	1597.78	1188.08	949.609	2519.74	2543.33	2659.33	2372.11	1807.87	4547.23	2937.33	1968.64	2389.8	1849.55	2857.61	3174.57	3320.69	3417.15	2219.58	1637.78	2020.42	1967.68	3711.86	1965.2	3023.62	2638.52	1597.46	3624.74	3415.18	1851.52	2432.61	2533.4	2703.99	2748.9	2697.04	2496.41	2535.6	--	--	--	-
M441T384_POS	Minocycline	383.86	441.159	3040.91	3086.86	4957.14	2308.77	1243.52	763.534	2483.71	1978.02	2012.56	1646.84	1853.37	1907.73	1631.28	1691.16	2819.4	1233.92	2746.99	1605.88	2410.23	2496.69	2654.53	2512.01	2302.36	2358.67	2600.27	2344.37	1228.29	2293.07	1656.51	922.118	2701.03	2412.32	2486.47	2489.87	2392.83	2305.93	2304.64	2660.23	2338.11	2305.16	2305.61	2337.7	Tetracyclines	10118-90-8	HMDB0015152	-
M351T35_POS	Misoprostol (free acid)	34.957	351.251	160313	165504	439017	180132	127001	137537	121826	124020	139862	119173	127996	138009	101181	134337	98148.6	90525.2	112555	85811	119261	99422.1	147542	115296	111903	93468.2	88867.8	105412	117557	117673	129049	103097	125552	142784	116714	92010.2	121320	124923	132921	132932	125987	131826	132919	132912	--	--	--	-
M243T355_2_POS	Molsidomine	354.541	243.132	4251.03	3731.02	4478.94	5112.32	3407.57	4189.8	5773.2	5345.49	4456.52	4610.41	6836.34	5401.52	3798.1	4683.53	4430.4	2016.35	3413.04	2365.86	3999.34	5942.23	5317.55	4460.27	5017.1	3512.55	5373.07	6344.48	3551.39	5804.85	6184.77	4415.55	7140.98	5482.28	7252.36	5801.32	5738.48	6306.58	4454.65	4531.35	4532.84	4452.43	3898.49	4603.9	--	--	--	-
M247T132_POS	Monastrol	132.298	247.041	11198.7	11405	32964.7	20413.2	50112	16287.5	12991.4	16315.7	16336.5	50223.7	21662.2	57601.7	16834.6	7912.8	21720.6	5278.54	22428.8	8228.96	16755.3	19583	11981.4	16170.4	40685.9	8632.72	33092.9	17035.2	40982.5	21327.9	44763.5	53309.7	7137.41	5574.22	4617.76	11039.9	14824.8	4334.26	27918.8	28302.3	27985.3	28010.8	21615	18364.9	--	--	--	-
M357T40_2_POS	Monoelaidin	39.619	357.297	4692.36	7399.66	22270.2	6293.68	5221.96	6077	9711.14	8335.81	9864.18	8564.98	11584.9	8708.21	9193.81	10118.3	4435.19	2665.53	7817.84	9483.9	10628.1	9110.59	3004.92	7089.26	8534.34	10249.2	16758.3	5456.6	6505.02	7522.06	5189.03	5692.08	2436.59	6149.45	10558.5	9265.28	4619.34	5836.24	8912.03	7051.88	8894.21	9952.21	8453.45	8434.02	Glycerolipids	-	HMDB0094684	-
M353T57_POS	Monolinolenin (9c,12c,15c)	56.88	353.267	18831.4	22572.2	125998	24432.4	13591.1	24988.6	15049.8	14982.6	13069.1	13175.9	16083.2	12644.5	10326	11879	14208	11059	11752.4	11872	15340.5	15139.4	17751.6	17699.9	17978	17525.1	13221.4	15615.7	13900.8	13934	20424.3	15543.8	12734.5	14767.7	14883.9	17936	16649.9	15106.7	17817.2	17558.3	16157.5	17563.8	18094.9	17816.8	--	--	--	-
M311T148_POS	Monopalmitolein (9c)	148.02	311.255	9663.53	11302.3	59930.1	31555.9	7340.36	20186.7	2928.51	2767.23	2394.82	3229.46	2422.45	2794.82	3623.65	3539.79	6350.48	5158.14	3289.24	5208.25	35595	12982.8	22813.5	9606.98	13981.4	5270.01	2464.26	5385.79	5472.17	5611.6	12914	4408.62	4811.54	4635.01	3486.97	3630.47	3678.97	8267.81	7281.55	9007.05	8982.48	8408.4	8387.88	12772.5	--	--	--	-
M462T255_2_POS	Morphine-3-glucuronide	254.501	462.183	1380.25	1311.08	1682.82	1633.87	882.794	1168.42	1041.9	1030.69	1140.59	1327.07	1520.78	1077.15	1698.87	1468.53	644.378	1713.74	1442.02	612.579	1983.87	2175.99	1414.28	2263.23	1558.53	1668.63	2292.21	1202.62	1659.16	1436.44	795.399	1658.94	1688.6	1515.94	1583.48	1805.97	1584.43	1522.84	1431.33	1494.41	1433.86	1424.8	1427.02	1672.28	Morphinans	20290-09-9	HMDB0041936	-
M569T347_POS	Mulberroside a	347.45	569.211	1902.66	1636.97	2766.91	1255.87	2176.86	1617.39	755.309	687.912	681.002	625.06	860.294	719.508	1386.29	2228.62	798.822	1368.98	1291.21	1127.56	758.563	1012.27	951.927	1026.53	898.026	1092.74	944.39	911.098	874.876	861.737	926.684	918.513	968.929	810.881	882.176	768.17	923.45	901.506	1099.62	1137.38	1078.07	1078.35	926.602	1099.6	--	--	--	-
M435T279_POS	Mundulone	278.571	435.182	1100.55	1603.03	2998.4	1299.89	1724.06	919.702	1744.12	1802.53	2228.69	2145.96	2155.22	2154.23	1152.88	1002.48	1382.06	1030.12	1045.24	1286.52	1832.74	1641.4	1542.57	1480.27	1360.21	1768.4	1346.13	1000.29	1056.04	1398.52	1335.86	963.956	1715.67	1354.66	2442.75	1494.51	1163.92	1078.98	1241.84	1246.88	1609.04	1319.54	1249.22	1251.22	--	--	--	-
M456T422_POS	Mycophenolate mofetil	421.606	456.218	5551.12	24229	10685.4	5836.07	19256.6	5886.83	3341.1	2078.18	2244.88	3453.84	7066.26	3045.24	18247.5	14191.6	4326.91	3613.49	3888.26	5358.19	7073.53	4977.78	6735.7	4675.2	4612.58	5618.67	5559.23	5288.62	5298.11	4873.11	6200.73	6809.09	10214.5	6973.56	5822.18	10638.8	5074.69	10448.8	6892.6	6457.4	6882.15	6484.67	8872.29	6336.97	Isocoumarans	128794-94-5	HMDB0014826	-
M384T112_POS	Myriocin	112.063	384.273	5226.56	3202.6	4360.36	3736.08	3925.36	3884.95	4487.43	5429.45	5072.9	4122.01	6439.31	2834.83	2156.14	975.725	2336.15	2244.65	2301.68	2454.77	3428.15	6732.25	2064.24	3755.77	4764.21	6674.34	3571.83	3049.53	3587.15	3064.03	3483.44	4006.42	5738.57	11997.8	15725.7	12431.6	8800.87	18133.9	4486.21	4837.02	4492.69	4681.71	4500.65	7391.14	--	--	--	-
M371T162_POS	Myristamidopropyl betaine	162.284	371.323	13084.6	12235.5	12741	13450.1	12777.6	12731.5	5280.09	12686.6	12588.1	14085.1	14370.3	13466.5	14165.1	14033.1	15408.3	14403.3	20204.6	10177	13035.5	13244.1	16648.9	15060.9	14924.8	11398	23654.3	29280.8	31987.9	26286.8	20584.6	14916.5	11906.8	11817.6	14336.2	11615.9	12869.2	13883	14926.2	14933.1	14926.1	14940.5	8933.12	14914.7	--	--	--	-
M110T481_POS	N-.alpha.-(tert-butoxycarbonyl)-l-histidine	481.456	110.07	136463	52996.8	174397	133655	269775	154583	108316	77224.5	118790	126771	87148.5	72551	64918.4	144208	118020	48870.3	72972.9	37250.5	202214	394141	375144	162250	287995	254023	55971.5	112730	61080.4	109350	49423.7	48457.7	533071	478742	186868	516835	51370.8	626707	180919	181265	173871	181318	173939	128998	--	--	--	-
M157T62_POS	N-.alpha.-acetyl-l-ornithine	61.964	157.121	13466.4	14125.8	19126.2	11482.4	17817.7	12383.4	15427.9	15850	12151.3	14096.2	13671.8	13825.9	10443	6668.45	12417	9695.76	11365.5	6503.48	8512.34	12008.5	8775.68	9785.94	13563.3	11992.2	16125	16911.7	17600.3	15640.8	17649.8	9002.89	8086.53	14439.3	15160.6	13753.9	15163.6	14953.6	13680	13718.1	12943.8	13279.8	14759.9	13501.9	--	--	--	C00437
M237T68_POS	N-.gamma.-acetyl-n-2-formyl-5-methoxykynurenamine	68.497	237.147	57783.2	28773.6	37591.9	26165.6	31886.1	37192.8	28840	28628.8	31303	22282	51158.7	40802.6	18662.8	31610.9	27186.9	22631.4	31750.3	24184.2	15331	22915.8	27136.4	22741.7	30689.9	19801.5	35092.6	50357.4	33162.8	38983	42671.7	30578	17658.2	13519	19797.5	19811.8	25097.5	19603.2	32342.8	40702.8	37593.6	32271.3	32677.9	32380.1	--	--	--	-
M214T303_POS	N-(.beta.-ketocaproyl)-l-homoserine lactone	303.06	214.117	3387.34	2863.31	2729.68	2349.42	1585.3	2069.31	2273.92	2861.78	2932.51	2501.92	3051.23	2255.4	1742.94	1709.7	2443.77	2217.73	2485.89	1801.47	1989.05	2552.83	2272.17	2441.49	2239.87	2303.82	3097.25	3265.91	3575.97	3165.27	2715.49	2732.19	3951.72	3720.35	3516.58	3269.18	2714.19	2879.01	2522.87	2470.17	2879.55	2470.56	2522.86	2469.34	--	--	--	-
M470T140_POS	N-((4r)-4-((3r,5s,9s,10s,13r,14s,17r)-3-hydroxy-10,13-dimethylhexadecahydro-1h-cyclopenta[a]phenanthren-17-yl)pentanoyl)-n-methylglycine	140.314	470.345	4779.84	4937.99	12546.2	10517.6	4470.99	8039.05	1567.79	1947.09	1706.5	1939.73	2372.88	2193.05	1241.71	1726.3	1562.29	1456.41	1458.28	1607.25	3177.4	811.037	4851.61	1254.75	1856.91	2421.35	1238.55	2381.05	2165.29	2594.01	2657.65	2293.53	1999.8	2339.92	2576.83	2245.01	2064.04	2303.38	2764.96	2767.76	2764.62	2856.47	2766.79	3495.67	--	--	--	-
M464T300_POS	N-(2-phosphate-1r-methylethyl)-5z,8z,11z,14z-eicosatetraenamide	300.361	464.243	1151.23	1509.88	2145.46	1190.22	1528.11	1035.42	2355.97	1497.71	1615.97	2211.73	1688.9	1392.78	1724.74	1579.19	1505.3	1472.98	1460.8	1307.29	2148.63	1266.5	1495.75	1222.88	1416.37	1509.45	2185.69	1317.44	2291.22	1674.94	1804.14	1151.19	1628.35	1654.9	1616.88	1567.63	1202.76	2224.78	1571.67	1532.18	1571.18	1835.27	1477.73	1532.55	--	--	--	-
M506T251_POS	N-(3-hydroxy-2-methylbenzoyl)-l-valyl-n-[(1s,2e)-4-ethoxy-1-(2-methylpropyl)-4-oxo-2-butenyl]-l-serinamide	251.39	506.271	3954.01	3431.81	2758.22	2318.36	3955.71	3687.57	3736.65	3497.98	2961	3384.9	4026.5	3334.33	3239.38	3399.36	3066.35	3198	3331.61	3182.56	4058.3	3735.39	1618.51	4092.34	4100.09	2245.6	3717.58	4153.07	5309.34	3749.13	3914.99	4030.37	3661.35	1903.93	2026.66	4505.27	4357.1	3834.81	3153.16	3986.5	4212.06	4149.09	4047.96	4143.75	--	--	--	-
M211T365_POS	N-(4-chlorophenyl)-4-piperidinamine	365.205	211.106	2713.48	2733.04	2470.92	1528.99	1423.76	3124.06	3938.58	5052.92	2716.24	2740.31	3702.28	2640.91	5817.51	3782.64	3949.38	3426.98	3101.3	2744.91	4031.52	2578.58	3258.2	3019.66	2052.15	2076.44	4604.47	2703.14	2201.38	3090.57	3557.88	3366.24	3567.29	2368.02	2588.11	2543.43	2914.59	2840.84	2703.43	2703.07	2700.97	2923.59	2703.07	2766.81	--	--	--	-
M255T429_POS	N-(4-fluorobenzoyl)-5-amino-1h-indole	428.879	255.099	4401.09	12451.2	31665.3	17262.8	21481.1	20214.5	11172.8	10069.9	8354.28	12801.4	14453.4	12273.9	6031.71	6327.71	7482.08	5740.52	8107.49	3620.51	20631.7	17860.8	16605.8	19160.1	22730.8	19413.9	6223.99	4549.63	7642.07	7007.4	6693.06	9709.72	7716.77	4221.9	8500.75	7483.54	7674.67	7951.9	11811.8	11705.1	11540.3	9703.18	11809.4	11808.2	--	--	--	-
M396T105_POS	N-(4-hydroxyphenyl)arachidonoyl amide	104.724	396.273	180879	126695	188112	103663	104742	146586	157581	112545	106416	78264.6	73942	65327.5	26094.5	34803.9	45181.2	32381.2	54236.4	37037.3	36519	76580	92924.5	59444.9	84087.3	77133.4	47846.2	53831.9	61606.6	30427.5	75544.5	47042.6	55876.2	50157.7	132042	96844.8	108509	64621.8	80856.8	78897.9	76163.8	78852.4	78863.7	79972.8	--	--	--	-
M168T427_POS	N-(4-hydroxyphenyl)glycine	427.094	168.064	2350.51	1667.56	1738.47	1704.23	1621.29	1532.31	1672.48	1391.95	1360.67	1395.89	1187.93	1713.26	1526.37	1430.17	1575.77	1719.2	1645.63	1431.71	2344.04	2182.52	2036.12	1961.59	2815.97	1627.45	1456.94	1567.59	865.341	1528.67	871.254	1159.56	1936.18	1257.77	2141.79	1524.98	1915.05	1515.37	1548.4	1547.38	1488.54	1546.55	1546.58	1080.66	--	--	--	-
M214T37_POS	N-(9-oxodecyl)acetamide	36.9035	214.178	22528	19979.2	18846	27034.6	21137.9	23188.5	51092.9	51936.1	50489	51958.2	49145.9	51429.5	19938.7	18289.1	30684.3	25138.3	25877.8	28890.8	55259.3	33645.7	32782.9	33710.4	48883.2	39194.5	20606.4	22914.9	25300.7	19739.6	20926.4	29119	51608.5	47933.1	49153.7	51734.3	48364.3	52668.3	40466.6	39146.3	30613.1	40470.4	40431.6	40481.9	--	--	--	-
M227T379_POS	N-(aminothioxomethyl)-5-oxo-1-propyl-2-pyrrolidineacetamide	378.728	227.101	5003.72	2937.32	5122.46	3719.46	5029.96	3465.47	4794.21	4328.82	4039.25	1822.87	2660.14	2958.55	4095.25	3269.44	4096.16	3246.65	3756.6	3098.97	3754.13	3012.11	3023.96	4133	3395.5	3366.75	2821.94	2536.66	2394.62	3000.27	2621.35	2939.5	2872.33	2284.15	3478.6	1408.36	2285.09	2359.42	3847.95	3725.61	4042.78	3725.45	3108.73	3848.53	--	--	--	-
M153T79_POS	N-(hydroxymethyl)nicotinamide	79.451	153.065	14955.1	11078.6	17131.6	11503.4	11388.7	14512.6	18110.9	6118.45	14218.4	14654.3	15509.9	13780.3	10069.9	7744.57	10839.3	9292.97	12601.2	10934.6	8056.88	13470.8	15695.7	10574.4	13492.6	13894.2	12953.6	19959.1	15909	13929.5	20663.3	12348.7	10342.3	7032.45	6917.94	12526.6	8673	8340.29	13356.6	13559.2	12771.8	13354.3	14285.8	13562	--	--	--	-
M732T39_POS	N-(octadecanoyl)sphing-4-enine-1-phosphocholine	38.616	731.603	3341.02	2370.73	3895.17	3452	12085.6	2229.93	2297.08	890.441	1840.12	707.054	3635.12	2335.78	5136.71	2907.57	2378.87	3552.86	4629.22	4107.74	2008.17	2862.27	2918.52	3570.37	3628.09	2232.77	10395.3	2969.54	2010.06	3093.13	3780.27	2779.63	4517.81	4576.73	3839.79	4136.01	4102.06	3760.64	2706.97	2507.32	4367.59	2874.96	3559.01	2716.01	--	--	--	C00550
M173T280_POS	N-(omega)-Hydroxyarginine	279.679	173.102	13342.5	24188.9	18253.3	12699.7	12290.8	10908.7	7044.14	833.913	1951.22	909.444	8853.91	7126.18	11500.6	13626.9	10894.8	13145.4	691.414	13883.3	11053.3	862.211	8948.75	14041.4	1283.19	7844.53	12099.1	11380.2	1183.64	13744.4	14375.9	10731.1	22397.8	18789.4	11801.4	16862.3	1201.75	19377.1	12569.8	11901.4	11712.8	11715.8	11902.7	10889.7	--	--	--	C05933
M204T253_POS	N-acetyl-d-glucosamine	253.309	204.085	39124.5	31277	49631.8	31551.4	30232.1	37313.4	26342.5	23477.7	23497.9	21461.4	30672	23998.5	34626.7	31471.4	32999.7	32119.9	36661.9	39257.8	21183.5	29510.2	26440	24485.3	26008.2	23185.3	32112.2	28639.9	27518.7	27704.3	29478.4	26647.5	27770.7	27035.5	31950.7	30085.6	25072.5	28621.3	31545.8	31688	31706.7	30491.3	31708.2	31705.5	Organooxygen compounds	14131-68-1	HMDB0000803	C00140
M406T366_POS	N-acetyl-d-lactosamine	365.561	406.13	2191.94	1604.85	4661.74	1463.14	2399.45	1347.61	1130.73	590.862	588.111	629.616	869.377	604.551	3335.43	1111.38	1379.34	1097.48	1195.58	1292.95	739.171	758.632	670.992	860.142	620.695	670.509	1570.74	1669.54	926.019	845.015	1277.11	949.515	618.849	673.564	750.71	625.013	699.812	754.663	1049.46	1044.46	1548.01	1056.67	1163.47	1052.01	--	--	--	-
M160T437_POS	N-acetyl-dl-valine	436.697	160.095	2393.35	2200.25	3623.47	1380.12	2113.11	2436.19	1775.29	1581.41	1514.76	2210.96	1618.95	2632.72	1627.48	2326.76	2019.55	2373.99	2111.79	1807.63	1258.94	1658.06	1664.68	1723.31	1216.04	1699.3	1596.02	2611.96	1464.93	1592.57	2051.32	2928.64	1844.77	1769	1793.34	1583.28	1913.24	1629.37	2098.88	1998.79	1997.85	2004.23	2094.35	2469.47	--	--	--	-
M286T255_1_POS	N-acetylcytidine	254.755	286.106	7721.83	6324.49	9990.43	6464.95	5598.24	6136.48	5325.3	6822.35	5714.62	5153.05	4966.05	5031.75	3995.05	5126.64	4808.76	4363.2	5859.39	4205.44	5466.55	7748.31	6931.47	5136.92	7606.68	5800.65	5604.76	7135.03	6032.66	5451.77	6159.5	7421.6	6412.65	5402.57	9175.69	6681.84	5619.85	4398.06	6606.79	6854.42	6648.08	6606.49	6648.14	6606.53	Pyrimidine nucleosides	3768-18-1	HMDB0005923	-
M465T253_POS	N-acetylglucosamine	253.244	465.167	16843.6	12597.5	18526.6	10691.1	13295.5	14352.5	11773.7	8102.75	8740.65	7591.77	12335.5	8217.01	15869.5	11181.3	15960.4	13956.5	17139.1	18114.8	7074.49	12577.2	10408.7	9359.97	9572.23	7492.83	14554.5	12638.4	12870.3	10674.5	11562.1	10697.1	9161.55	9834.29	13786.2	10672.8	11855.9	10399	13548.8	13566.6	15586.7	13759.1	13925.7	13684	Organooxygen compounds	14131-68-1	HMDB0000803	C00140
M623T257_POS	N-acetylneuraminic acid dimer	257.002	623.19	1020.89	541.226	1123.23	712.27	954.608	968.232	998.99	889.327	967.136	1025.96	867.155	913.6	1416.57	887.904	1003.73	1266.22	1125.03	801.324	942.422	1432.25	759.673	909.116	780.988	1072.68	1241.39	1394.62	1660.07	1180.85	1034.52	1628.13	776.734	968.997	1058.25	1009.54	1239.62	1164.9	900	1019.62	1118.64	1024.38	985.76	987.012	--	--	--	-
M153T247_POS	N-acetylputrescine	246.6	153.101	1837.21	19346.9	20638.7	16087.1	12700.8	15056.5	104532	30246	19214.2	42282.3	50471.6	22795.9	27148.1	54570.1	45702.9	41197.9	40592.1	22551.4	12165.7	14395.3	13655.7	12231.9	14215.1	11839.5	51795.6	56865.7	49146.6	44698.2	121066	89568.3	7140.94	15773.1	10346.9	10216.7	16250.7	7784.5	31473.9	36757.1	32054.3	31299.7	31478.7	32045.8	Carboximidic acids and derivatives	18233-70-0	HMDB0002064	C02714
M306T36_POS	N-acetylsphingosine	36.2495	306.277	34869.7	29569	26937.4	30549.7	33869.2	28895.4	39384.9	31262.1	32924.1	34602.9	34189.2	35550.1	21294.2	6449.37	23242.5	22755.7	22460.5	16082.7	17155.3	24498.9	23623.4	30162.1	26875.9	20781.5	20775.9	17838.7	24816.9	24155.3	26315.9	20603.9	10032.3	29162.6	26290.7	27229.6	22491.1	28318.8	29792.3	26421.4	27914.6	32111.1	16300.9	26315.9	--	--	--	-
M180T208_POS	N-acetyltyramine	208.248	180.101	8314.65	12050.1	6185.5	6660.9	8358.2	359144	8175.97	6607.74	6225.56	5457.86	243697	6173.06	240515	7693.91	9917	12510.7	9508.5	7545.57	4549.77	272753	6100.86	407570	8107.05	4959.17	9224.34	110740	4594.68	8340.79	7443.36	59016.7	2918.69	3011.01	416669	418634	210504	227825	7742.63	7712.37	7556.52	7557.12	6543.39	7841.97	--	--	--	-
M189T346_POS	N-alpha-acetyl-l-lysine	345.791	189.133	4840.8	5955.8	6398.9	4624.79	6664.23	5024.3	5369.7	7472.72	5869.04	4817.16	6203	5058.7	5378.05	5990.49	4484.47	5453.59	5054.13	5782.52	5623.78	5810.81	4755.32	4740.8	5914.44	5064.7	4578.66	4906.18	4717.93	5423.76	4832.07	5856.29	3016.7	5287.69	6265.06	5118.17	4958.75	6175.66	5194.64	3468.13	5205.06	5114.97	5194.28	5192.56	Carboxylic acids and derivatives	1946-82-3	HMDB0000446	-
M376T147_POS	N-arachidonoyl-l-alanine	147.08	376.282	16221.8	4912.44	12509.3	12967.2	10969.7	21644.4	12518.5	12225.1	13557.4	13574.2	12054.6	14268.6	8577.44	12716	9915.7	37108.2	10477.6	42441.3	8444.97	8435.67	9781.1	8874.59	12230.8	12752.9	12626.5	17402.6	35419.2	2055.13	13056.5	5275.61	6692.6	11051	16033.6	10979.2	13001.4	11185.1	11512.5	6196.88	10552.2	11476.5	11456.3	11477.9	--	--	--	-
M149T66_POS	N-benzylacetamidine	65.836	149.131	23725.5	27534.4	32709.8	32286	9942.77	11303.6	13906.8	29511	24017.5	21488.6	13443.8	19834.4	18181.7	19593.3	30197.1	13808.2	23461.2	20678.8	7169.08	19121.4	20957.8	19029.2	9530.41	22038.7	12143.5	28308.1	22647.5	21024.2	28548.7	11658.9	17421.9	10895.7	35259.6	10843.9	21318.2	20089.2	20066	20071.7	19194.2	12521.2	20071.4	19919.5	--	--	--	-
M191T427_POS	N-Carbamylglutamate	426.781	191.066	3994.73	4706.91	9527.2	4169.54	11849.7	5076.51	1298.9	11240.2	7321.26	10729.4	1195.9	2778.2	7974.64	4399.57	6252.64	7241.69	7271.09	4077.89	10718.2	8053.11	896.852	9038.27	6910.34	6741.88	3447.28	1046.83	3630.58	5626.25	1371.47	8681.69	6595.26	8749.37	1647.95	868.617	7715.22	12993.7	2586.61	2500.52	4777.46	4427.61	4777.06	4783.8	Carboxylic acids and derivatives	1188-38-1	HMDB0015673	C05829
M788T159_POS	N-Docosanoyl-4-sphingenyl-1-O-phosphorylcholine	159.186	787.665	3522.51	2850.35	5570.81	4372.16	3581.6	5572.61	4520.4	3176.31	3799.06	3495.28	3797.77	3042.53	2688.26	1853.92	3589.3	2523.5	4046.71	4217.76	2489.04	3904.94	3769.2	4946.32	3422.45	3878.61	4160	4415.78	2563.9	3835.14	2501.6	1683.83	2742.3	2794.46	3656.75	2961.14	4344.36	2630.53	3269.94	3278.09	3512.45	3713.8	3503.1	3160.15	--	--	--	-
M186T128_POS	N-dodecylamine	128.453	186.22	7153.91	6005.18	16172.9	28970	5875.91	11177.7	10894.6	64315.6	31693.8	39913.7	59026.2	24672.7	6593.4	3302.14	4895.9	6415.45	3336.02	2387.63	5066.35	63299.6	45321.2	15570.1	9256.19	14859	2364.59	8487.93	9461.88	5649.66	13871.5	34565.3	7507.26	44366.9	24853.7	18023.8	34405.9	15189.4	23051.9	23050.8	23679.5	22658.2	23173.3	23172.8	--	--	--	-
M219T367_POS	N-Formylmethionine	367.318	219.085	1520.22	1108.81	1807.54	1391.63	885.104	1932.85	1526.15	1380.83	1404.04	1346.71	2041.28	1047.07	1075.9	1136.56	921.417	1506.91	1208.53	1143.39	1091.13	1483.58	1122.96	972.563	1297.26	1109.62	1245.58	1112.49	1246.4	986.437	1335.79	1040.74	1212.5	1202.88	1257.88	991.623	1510.87	1523.36	1175.8	1175.79	1209.46	1210.26	1209.85	948.552	--	--	--	C03145
M160T335_POS	N-isovaleroylglycine	334.857	160.107	18234.9	33212.4	16702.3	13417.7	18704.6	19307.8	11563.4	10164.1	11621.7	9434.28	13882.3	10356.3	27928	17226.1	21806.3	26396.8	19667.9	25634.4	12594.8	15428.2	13817.9	21297.7	12426.3	11398.5	18357.4	17389.7	17629.9	25261.5	18837.2	13657.3	13950.7	14617.8	10835.1	11444.6	12060.1	14188.6	16852.8	16989.2	16852.1	16925.7	17146.7	16506.5	Carboxylic acids and derivatives	16284-60-9	HMDB0000678	-
M306T228_POS	N-m-tolyloxyacetylbenzenesulfonamide	227.913	306.058	20968.5	14481.6	21915.7	13866.9	22083.3	18051.6	34051.3	20851	29977.4	16793.9	13307.9	17903.2	9346.51	7604.62	9923.76	7324.03	7453.36	8153.57	17813.8	20439.6	20231.5	15527.2	16440.3	17461.5	9796.02	7747.37	8260.83	8678.23	11309.5	7856.84	15491.6	18263.5	19456.2	16448	13971	24424.7	15347.5	15149.8	15148.8	16313.5	14967.6	15146.7	--	--	--	-
M162T365_POS	N-methyl-l-glutamic acid	364.986	162.075	7651.91	9579.53	9514.32	6860.4	8709.48	9504.66	180331	104209	182765	127061	60943.5	87825.3	2088.26	1232.07	1923.67	10558.4	6234.84	1728.69	1652.33	8859.02	13460.9	1597.73	11820.1	9893.24	1168.38	1810.16	1375.13	1944.34	1518.9	1353.91	21752.6	23531	10932.2	15317.1	14642.4	13503.1	31361.4	36872.2	35227	35284.3	26705.7	35285.5	Carboxylic acids and derivatives	35989-16-3	HMDB0062660	C01046
M108T48_POS	N-methylaniline	47.785	108.08	5873.43	5773.76	7071.9	5756.82	5044.81	5556.38	9990.69	6336.84	5598.83	6587.37	5116.95	6398.02	4952.75	3000.82	6457.08	5135.56	5713.7	5145.84	3265.82	7725.86	6374.88	8072.94	5373.29	6012.92	5841.24	6573.68	5085.22	5353.55	5558.95	4012.39	4299.52	5487.88	6571.76	7145.66	6019.42	5422.45	5364.58	4977.92	5379.98	5564.52	5550.67	5556.39	--	--	--	-
M175T187_POS	N-methyltryptamine	186.786	175.121	5090.42	3115.32	6894.75	1842	1900.63	2892.54	2841.64	1154.62	1119.16	1129.81	1270.81	2118.42	863.424	2579.35	1600.45	974.261	1268.9	2364.8	1187.9	1792.87	2603.77	3466.17	1996.87	1863.85	1992.17	2593.82	1225.36	2853.29	1059.86	2087.1	1918.38	1480.91	1543.2	1779.64	2924.83	2573.06	2389.34	2424.83	4075.19	2821.83	2187	2121.29	Indoles and derivatives	61-49-4	HMDB0004370	C06213
M152T218_POS	N-methyltyramine	218.308	152.107	3.77418e+06	4.68075e+06	5.26109e+06	4.13366e+06	3.72799e+06	3.6521e+06	2.82982e+06	3.04027e+06	2.83012e+06	2.94626e+06	3.00643e+06	2.84584e+06	3.57884e+06	3.97018e+06	3.50507e+06	3.93657e+06	3.99295e+06	3.7822e+06	3.41796e+06	3.77086e+06	3.16999e+06	3.23084e+06	3.94213e+06	2.93634e+06	3.6762e+06	3.86073e+06	3.53793e+06	3.66479e+06	3.44643e+06	3.90261e+06	4.19452e+06	3.87512e+06	4.24945e+06	3.78211e+06	3.76985e+06	3.61871e+06	3.78747e+06	3.76684e+06	3.6591e+06	3.68301e+06	3.68349e+06	3.72345e+06	Benzene and substituted derivatives	370-98-9	HMDB0003633	C02442
M814T193_2_POS	N-nervonoyl-d-erythro-sphingosylphosphorylcholine	193.242	813.68	6788.55	7846.22	6643.09	6774.11	6982.35	6654.88	9195.38	7549.31	8262.69	6675.39	9512.94	6425.67	5932.22	5679.65	6598.02	6522.57	5337.3	5263.23	6347.56	6174.81	6078.9	7072.75	6710.09	5962.28	6966.87	6607.82	4914.51	6882.35	6020.73	5125.11	5294.1	5903.79	6007.28	5840.71	6689.29	4915.99	5270.06	6093.48	7314.35	6284.19	6878.08	6486.03	--	--	--	-
M474T138_POS	N-nervonoyltaurine	137.676	474.376	9403.41	10304.7	24036	15548.2	8504.19	10088.3	3592.53	3078.78	4748.7	2995.72	2681.34	3234.89	5583	4428.56	7939.6	5589.99	4505.83	5849.86	27212.1	13075.1	16885.8	10966.6	14170.7	10313.5	8370.8	19468.3	18463	13639.4	24137.7	18871	6903.81	11019.5	5356.16	6568.44	4357.18	9688.24	10980.5	11333.4	11166.6	11225.3	11331.6	11369	--	--	--	-
M412T44_POS	N-octylsphingosine	43.511	412.39	9015.19	7861.68	27990.2	7199.72	5435.45	3560.31	19224	13386.9	14976.1	17709.1	17286.8	14341.5	5575.64	6088.9	5389.84	4327.09	8957.38	4077.79	13126.8	10010.7	7628.72	9617.29	10935.9	15498.5	9437.55	12135.4	13040.1	14083.9	9834.11	4872.99	7581.96	9467.01	10783.3	10981.3	10363.7	8793.38	9447.23	9555.43	9181.18	11248.1	9201.92	9173.33	--	--	--	-
M730T178_POS	N-oleoyl-d-erythro-sphingosylphosphorylcholine	177.565	729.587	5605.18	6381.38	6732.75	5351.68	6871.03	6839.84	5791.3	5257.24	6020.95	5539.17	6357.41	4962.52	7439.41	6496.7	6198.99	7002.04	4584.3	6379.47	5829.85	6610.4	7515.54	6779.9	6629.35	5605.98	5910.32	5232.61	4253.21	6396	4607.09	4575.02	5464.62	6757.65	6192.95	5564.92	6546.3	4959.94	4914.14	5731.58	6979.03	6066.66	6161.44	5706.98	--	--	--	-
M256T36_2_POS	N-palmitoyl-d-sphingosine	35.607	256.263	1.69329e+06	1.74081e+06	1.64218e+06	1.7156e+06	1.991e+06	1.6124e+06	1.65213e+06	1.86177e+06	1.83066e+06	1.71299e+06	1.73495e+06	1.91346e+06	1.59179e+06	1.75896e+06	1.95585e+06	1.83929e+06	2.10751e+06	1.74291e+06	1.72441e+06	1.83942e+06	1.72285e+06	1.78833e+06	1.86483e+06	1.88339e+06	1.73183e+06	1.71868e+06	1.85346e+06	1.69308e+06	1.74562e+06	2.08105e+06	1.66166e+06	1.86699e+06	1.71637e+06	2.08479e+06	2.12292e+06	1.71746e+06	1.87921e+06	1.82189e+06	1.79801e+06	1.79097e+06	1.79833e+06	1.79845e+06	--	--	--	-
M162T120_POS	N-tris(hydroxymethyl)methylglycine	119.876	162.099	7893.12	6990.82	9675.13	7915.42	8030.79	9150.04	23216.7	217050	64561.9	78692	9773.37	32924.1	5169.61	4141.21	1548.26	4651.75	4677.43	6358.15	4795.71	5846.77	3508.11	7270.3	3706.2	2922.28	4372.34	7566.7	7594.7	6192.73	4114.07	8010.51	3854.93	5414.36	4922.14	5776.32	6695.67	6904.27	16878.6	12191.1	16076.6	15578.7	16059	15827.1	--	--	--	-
M118T269_POS	N,n-diethyl-2-aminoethanol	269.15	118.121	1831.37	2317.06	3614.89	175355	165945	3184.11	2336.28	3982.67	2152.31	2462.27	2792.57	97666.1	1070.62	114938	1603.45	129648	153914	76414.6	1572.78	2913.66	2779.15	1220.5	1969.52	122599	84881.9	1588.45	173496	1715.47	130317	213998	2257.61	683.797	153237	1887.63	2968.55	2225.41	2059.49	2397.64	1969.13	1968.97	1970.22	1896.6	Organonitrogen compounds	100-37-8	HMDB0033971	-
M194T247_POS	N,n-diethyl-4-hydroxybenzamide	247.362	194.127	4003.94	16093.6	4977.4	3465.96	3611.04	3465.85	3576.98	3498.04	3441.93	494.568	3537.02	3646.43	6162.46	10694.9	6076.07	9954.92	2379.32	7907.65	878.642	3468.23	3771.21	2675.78	3592.31	3636.14	15060.7	6549.2	5202.4	5658.77	2394.79	2933.16	3609.1	2132.55	942.931	1869.97	961.557	2013.23	3340.43	3739.66	3938.68	4149.83	3954.11	2954.49	--	--	--	-
M312T190_POS	N,n-dimethylguanosine	189.694	312.129	11214.7	9801.14	9572.25	7980.92	7684.77	6666.84	10146.6	8337.67	10581.3	8640.34	10766.4	10143.7	5251.87	6308.33	6059.31	5984.98	8366.09	10878.9	6246.01	9167.7	6890.98	6453.24	10239.9	8105.34	7960.15	7503.62	7463.83	6852.6	8539.26	5174.32	10770.4	9182.63	13162.4	10851.3	11380.5	10503.9	9600.89	9632.29	9596.54	8950.53	9447.68	9448.03	--	--	--	-
M236T164_POS	N,o-desmethyltramadol	164.379	236.149	2023.06	2263.73	2964.87	2015.45	1752.84	1563.39	1525.36	2073.23	3001.56	2333.31	2161.37	1504.45	1175.23	1027.24	1302.89	1439.73	1513.36	1901.17	1685.02	1918.6	1317.46	1047.29	1689.77	990.003	1485.06	1467.21	1379.41	1491.96	1337.09	1532.67	1274.73	1497.69	1443.52	672.43	1394.18	484.732	1656.22	1679.53	1679.66	1679.49	1679.24	1456.36	--	--	--	-
M314T393_POS	N,o-dimethylcoclaurine	393.295	314.16	43581.3	59365.3	47077.1	39703.5	45446.9	34660.8	12404.3	22465.9	17632.1	16226	22581.4	7092.53	52192.4	58196.3	56286.9	66100.4	49521.9	55347	30585.5	16299	28717.6	33526.5	26546.2	12646.1	41080.3	43100.6	38086.8	55898.6	39369	29695.8	34926.2	35798.8	33317.2	31586.5	25092.8	14964.6	41717.8	33067.9	39941.4	39958.2	28237.2	39950.2	--	--	--	-
M144T247_POS	N.alpha.-methyl-l-lysine	247.231	144.112	3884.46	7203	3805.98	2603.92	3356.14	2623.2	4511.26	3601.92	4333.42	2759.25	3547.29	3017.28	2903.66	2397.18	2965.58	2886.19	3795.16	2288.28	1702.17	3601.71	3348.52	2875.45	2583.45	1221.89	2100.39	1338.04	1341	3499.56	4115.02	4312.33	2143.44	2982.34	3577.11	3626.82	2410.63	2806.58	2469.86	2513.66	2630.06	2498.36	2492.97	3131.52	--	--	--	-
M189T348_POS	N.epsilon.-acetyl-l-lysine	348.365	189.131	8300.01	3708.91	9336.13	5762.12	8276.59	5683.99	7692.45	7130.2	4935.41	5982.53	6600.11	1790.1	4093.98	10444.7	5544.35	5824.42	10663.9	5354.3	7591.74	5414.34	6560.93	5772.88	5274.53	3206.01	2104.09	6346.36	5642.46	6328.24	5746.45	2782.66	7084.69	8140.61	4715.6	6236.23	7674.42	4898.28	3565.89	5703.66	3304.55	5709.02	5689.9	6214.01	--	--	--	C02727
M202T107_POS	N5-(1-iminobutyl)-l-ornithine	107.438	202.179	12631.3	8567.49	11076.4	24261.4	9302.3	6609.97	12140.5	13666	13468.9	10060.1	9206.26	17123.6	12902.1	4706.43	6196.29	5112.49	19423.4	9798.96	6066.4	6865.73	13320.1	12067.5	20470.5	10259.8	13680.9	15324.8	17257.4	8514.59	16464.5	4815.65	16922.2	16174.5	7621.82	12538.1	18909	8424.05	11004.5	13024.5	10648.8	12890.1	10538.2	10656	--	--	--	-
M189T395_POS	N6-Acetyl-L-lysine	394.608	189.122	2509.87	3455.75	4354.83	2071.58	3134.85	3367.76	3201.89	2783.67	2918.23	2741.65	2210.57	1304.01	4983.52	2280.48	4010.89	4041.08	4759.94	3832.63	4292.49	3632.75	3038.21	4493.64	1917.36	2314.38	2846.63	3324.7	1897.22	3379.86	1272.18	3156.35	3014.24	3582.92	1551.49	2583.97	2794.01	3086.79	2434.39	2351.15	3001.62	2293.28	2278.73	2442.52	Carboxylic acids and derivatives	692-04-6	HMDB0000206	C02727
M282T361_POS	N6-methyladenosine	360.583	282.118	19295.9	13896.9	17018.1	12914.4	12471.6	15627.4	16996.5	14540	14698.4	10765	12536.8	10418.8	8531.12	9946.26	9369.24	7095.7	10416.6	8457.28	13431.4	15401.2	12942.3	13275.9	15608	11906.1	9317.81	7888.26	8342.88	8334.67	10360	6988.64	18293.7	15354.5	18634	18326.3	16043.4	16003.4	12791.3	13113.3	12798.1	12808.9	13142.3	12798.9	Purine nucleosides	1867-73-8	HMDB0004044	-
M189T545_POS	N6,N6,N6-Trimethyl-L-lysine	545.069	189.159	162165	77109	253935	114706	91927.6	108155	77199.3	146201	82585.6	88479.4	53584.8	122306	109276	91078.6	91375.9	99990.5	27932	74417.6	125509	151925	83362.9	112063	132613	130267	29369.2	131752	123321	114952	74287.2	95437	154038	119402	101100	120757	118622	122834	85788.2	86271.3	85630	86520.6	107195	92086.4	Carboxylic acids and derivatives	19253-88-4	HMDB0001325	C03793
M664T432_POS	NAD+	431.741	664.113	2000.6	1765.67	2561.16	1561.13	1732.61	1773.35	2083.21	2129.43	1976.47	2106.32	2129.44	1753.31	728.546	1199.85	1152.9	1146.96	1324.91	861.604	1348.78	1650.79	1788.89	1572.78	1883.51	1419.37	1705.18	1666.1	1545.31	1463.73	1814.7	2014.03	1510.23	1095.55	1919.73	1601.11	1551.3	1405.38	1733.47	1763.28	1548.74	1762.89	1763.8	1733.28	(5'->5')-dinucleotides	53-84-9	HMDB0000902	C00003
M275T150_POS	Nandrolone	149.879	275.2	324873	283312	402702	284806	275295	264029	360822	382564	435307	427418	589762	411285	317260	202774	360790	303185	362998	362613	220306	261688	227025	195734	312429	352390	479602	656791	522088	365186	437975	365145	226239	349081	392611	373062	347502	302757	363251	356704	359551	356621	356392	376491	Steroids and steroid derivatives	434-22-0	HMDB0002725	-
M605T292_POS	Naringin dihydrochalcone	292.325	605.181	605.651	690.645	1832.87	1134.83	681.615	728.89	1041.99	680.374	565.706	722.068	1029.78	670.257	704.877	1532.89	728.346	1246.09	598.232	714.336	1425.51	1324.15	1411.51	1699.01	1231.78	978.303	1050.36	991.571	766.605	714.721	946.953	1094.73	1396.99	583.877	1112.7	1017.88	1013.97	970.885	759.77	884.674	869.889	842.682	952.561	885.002	Flavonoids	10236-47-2	HMDB0002927	-
M253T83_POS	Nebularine	82.979	253.081	4373.27	4689.47	3567.11	4483.99	5010.19	4387.66	5849.08	4768.99	4873.12	4100.62	4818.88	3010.56	4434.2	2729.1	4292.42	4654.03	4227.54	5081.89	3962.1	7609.37	2973.42	4738.46	14874.8	5894.99	11457.1	4821.45	3843.29	4582.01	5875.35	3057.68	2701.72	5037.88	5302.21	4809.17	5211.66	6783.04	4472.56	4449.17	4768.5	4476.52	4742.87	4563.51	Purine nucleosides	550-33-4	HMDB0029956	-
M349T361_POS	Neohesperidose	361.063	349.107	1202.01	1341.78	1079.14	1120.32	1339.15	1248.89	1065.16	1080.53	1092.74	1117.61	1192.99	1028.43	1213.25	1128.68	1017.77	1119.85	1139.32	1164.94	1149.01	1126.15	1033.06	1229.62	1072.29	1057.11	1076.84	862.582	1226.13	1100.48	1275.52	1048.74	1061.2	490.846	1134.03	1067.31	1228.79	1125.96	1196.61	1054.62	1137.19	1150.24	1150.1	1150.25	Organooxygen compounds	17074-02-1	HMDB0029523	-
M585T363_POS	Neomangiferin	363.126	585.14	1346.09	644.446	1500.12	915.282	1112.48	1431.99	838.36	725.395	776.762	648.231	709.054	605.751	846.759	881.912	892.091	816.16	823.879	884.865	868.335	890.457	898.558	817.534	687.095	722.267	1623.49	1419.2	1317.02	1411.9	1907.94	1237.54	1458.4	1265.74	1742.27	1568.97	1306.46	1367.75	1174.44	1196.26	1077.75	1383.92	1142.67	1196.06	--	--	--	-
M447T210_POS	Neosolaniol	209.792	447.182	936.856	3361.95	1913.78	1623.22	2189.05	1425.64	2073.77	2235.28	1895.99	2655.51	4000.8	2579.87	1683.61	1215.47	1387.33	1610.45	892.872	1549.11	3079.12	3128.5	2288.14	2539.17	2140.04	2968.96	1267.18	1399.34	1816.08	1584.81	1667.05	1495.2	1281.05	2109.18	2460.44	1794.15	2399.24	1806.3	2386.34	2206.82	2391.99	2329.58	2387.79	2332.57	--	--	--	-
M410T43_POS	Nervonoyl ethanolamide	43.0455	410.375	5840.52	5043.9	3146.13	3406	3349.39	3317.64	11006.8	9955.05	8596.06	9046.84	7472.42	8814.65	3122.92	2766.16	3361.79	2990.65	4049.03	1367.26	4518.5	5721.29	5461.53	5924.57	8853.45	9051.24	5699.27	6109.16	5186.01	5971.12	6262.05	6448.85	5944.14	7254.43	9716.17	8833.79	8492.79	6995.67	5873.76	6834.64	6055.77	6074.13	5717.58	5870.63	--	--	--	-
M203T520_POS	Ng,ng-dimethyl-l-arginine	520.057	203.149	191861	110616	316880	70440.6	162689	177140	33232.6	329686	43050.6	110016	213795	108534	102543	103601	112604	114424	23048.9	108463	37753.9	244687	97757.4	26201.1	105091	240226	105440	143804	23851	127352	136288	107777	190366	146170	278890	108619	254523	230878	73337.3	66019.3	71706.3	92235.3	136527	127058	Carboxylic acids and derivatives	30315-93-6	HMDB0001539	-
M203T585_POS	NG,NG-dimethyl-L-arginine(ADMA)	584.855	203.149	34218.4	50509	27321.2	47662	72865.6	54152.2	12932.3	128102	52370.2	34100.5	52432.7	70829.3	31543.2	80226.5	26594.1	15465.2	23081.7	33706.2	49394.1	78560.7	19111.8	18516.4	76062.7	55551.8	37156.5	38377	41475.9	41663.5	50682.8	53624.2	37227	95558.3	28050.2	67353.4	61885.2	85366.5	56857.3	56160.4	56894.3	43527.4	60604.5	71064.3	--	--	--	-
M123T63_POS	Niacinamide	63.075	123.054	7979.74	18012.9	22510.4	27071.1	29613.6	37490	126935	53001.4	40151.9	34408.9	30351	31232.7	13215.4	11652.7	14392.5	20290.4	14840.3	11723.7	15201.1	38415.9	41180.6	628150	50244.2	35733.8	12743.2	22769.1	16854.2	13052	18506	14894	12775.5	12094.8	16569.2	15536.2	22697.6	15986.6	41186.5	41186.9	40743	40117.9	41193.3	41186.8	Pyridines and derivatives	98-92-0	HMDB0001406	C00153
M480T403_POS	Nicardipine	403.439	480.204	1238.89	1437.17	1732.86	1220.83	2305.61	2375.54	2138.16	1959.54	2204.08	1813.05	2165.35	1759.76	2442.06	1534.97	1787.76	1588.29	1039.18	1790.84	624.842	2279.36	780.935	2038.33	1915.72	1652.7	1500.25	1124.41	2338.25	2467.76	1851.77	1417.97	1082.75	1933.08	1076.66	2093.1	1490.94	2266.67	1777.16	2367.53	1934.7	1403.49	1768.12	1933.91	Pyridines and derivatives	55985-32-5	HMDB0014760	-
M155T295_POS	Niclosamide	295.397	155.009	2714	2744.96	4603.53	2604.58	2837.05	3342.75	3746.1	3365.5	3889.16	2837.99	3035.93	3585.63	1966.57	2331.74	2083.26	2148.35	2183.81	2287.22	2754.32	3834.09	3092.74	2313.02	2894.78	2236.19	3009.49	2995.75	2889.68	3050.48	4039.12	3430.5	2857.78	2733.76	2791.62	2182.01	3054.45	3528.26	2897.43	3059.23	3015.9	3214.43	3015.01	3044.96	Benzene and substituted derivatives	50-65-7	HMDB0015679	-
M123T413_POS	Nicotinamide	412.704	123.054	8655.11	20896.8	51308.2	29246.3	31916.2	34379.2	16900.4	15411.6	11776	22784.4	22088.7	19728.2	14150.8	12787.7	9023.84	11459.3	7197.22	7703.79	32619.7	41272.5	19179.6	33597.4	39083.4	30553.7	5044.98	7294.55	11336.4	10527.7	8048.14	20081.2	6713.18	8570.84	9284.65	5205.37	11496.7	7993.56	17579.1	17061.4	17002.4	22520.9	17022.3	18042.4	Pyridines and derivatives	98-92-0	HMDB0001406	C00153
M335T470_POS	Nicotinamide ribotide	469.832	335.064	1627.39	1705.26	1970.51	1578.21	1726.02	1631.99	1849.4	1763.05	3218.32	1222.7	1705.68	2761.43	1695.32	1618.1	1727.76	1567.59	1458.77	1590.63	1534.38	1737.84	1571.02	1637.87	1494.35	1461.68	1718.83	1423.97	1923.6	1828.19	2416.06	2874.78	1771.11	1563.05	1763.38	1819.17	1582.5	1615.39	1650.15	1627.79	1496.15	1649.95	1650.18	1643.82	Pyridine nucleotides	1094-61-7	HMDB0000229	C00455
M124T216_2_POS	Nicotinate	216.238	124.038	78650.6	57996.1	76476	47991.2	57536.7	74146.7	93818.1	77576.6	70934.8	88869.2	118582	71068.4	159156	124927	142949	194581	181850	124945	59177.1	86064.7	110823	164678	56891.5	210453	75345.7	75223.8	62907.9	60043.5	62916.1	70037	60359.4	54771.5	90565	64388.6	72419	64049.4	106388	111941	106683	106684	107597	110319	Carboxylic acids and derivatives	583-08-4	HMDB0003269	C00253
M132T78_POS	Nicotine	78.432	132.08	3709.2	4311.12	8412.83	2654.27	6829.43	2708.83	3370.43	5585.25	3800.32	1331.74	3824.38	3088.69	3474.12	2602.56	3067.41	3589.52	3808.05	2292.37	2544.98	8168.09	2633.44	2478.16	1510.96	3420.09	14898.9	25196.6	28402.7	30508.8	26209.3	5745.6	1934.37	4466.02	4751.87	2803.53	4740.16	4415.76	6315.47	6907.76	7010.53	7010.95	7011.84	6908.36	Pyridines and derivatives	20033	HMDB0001934	C00745
M540T366_POS	Nintedanib	365.512	540.272	1046.46	1025.17	1054.34	1028.54	1019.47	650.113	916.143	1058.16	991.366	1010.19	3607.74	858.854	971.005	1038.26	973.206	891.254	572.541	928.373	769.275	1125.27	1022.5	889.191	1027.64	808.088	1143.28	677.47	864.341	1048.39	1030.16	1044.57	1114.02	1029.43	1194.69	868.053	1033.81	1009.93	852.088	826.162	851.777	711.643	906.299	852.214	--	--	--	-
M335T301_POS	Nivalenol	301.256	335.093	3565.54	2077.53	3878.38	1178.45	2282.24	1558.04	2922.53	1273.01	2491.48	2564.8	1496.43	1008.63	1531.09	1285.58	1566.86	974.615	2756.31	1859.83	1406.58	1197.68	1143.81	2397.99	1594.27	991.88	1918.33	1720.69	3189.7	2252.94	1891.63	1635.92	1229.16	1277.88	2380.46	2136.39	1654.28	1405.8	1807	1969.94	1782.81	1813.13	1773.33	2264.25	Prenol lipids	23282-20-4	HMDB0004304	C06080
M403T212_POS	Nobiletin	211.997	403.156	4135.94	9362.99	4995.33	3277.96	4990.42	4728.62	10941.9	9564.94	13719.7	12397.2	15985.9	11556	4704.16	4493.25	4931.91	10824.2	3289.19	4172.68	4543.8	7691.89	5653.12	6502.73	5810.72	5672.62	3834.25	5133.64	5123.94	4720.54	4280.33	4357.09	4123.2	6957.1	8519.65	6914.25	11909	6555.39	6747.66	6751.23	7024.06	6880.74	6747.7	6329.45	Flavonoids	478-01-3	HMDB0029540	-
M409T401_POS	Nodakenin	401.488	409.168	2718.35	2673.3	3315.36	2784.98	2514.45	2955.35	2589.41	2628.94	2775.93	2615.59	3469.18	2635.97	2727.59	3238.96	2956.15	2807.43	2841.84	3245.06	2421.32	2861.62	3079.6	2600.62	2605.1	2529.01	2325.84	2474.97	2920.66	3607.99	3250.97	2753.11	2872.89	2955.89	3214.65	3083.81	2853.7	3372.53	2826.3	3053.3	2631.79	2862.84	2824.66	2893.62	--	--	--	-
M414T38_POS	Norbuprenorphine	38.257	414.283	270858	305895	422696	188811	266795	352818	185507	254812	136261	112645	129691	101713	70772.3	134619	123079	89749.6	93676.2	73917.9	80018.7	139662	173368	112201	180188	143381	252788	197216	169829	164168	164042	202575	108928	64763.9	146745	97351.6	166331	116265	166386	171545	170719	170728	169062	162406	Phenanthrenes and derivatives	-	HMDB0060546	-
M312T80_POS	Norcocaine	79.6315	312.128	2946.03	5127.55	14628.4	10169.5	7364.61	11173.4	5381.39	4614.28	7665.58	7021.3	4917.72	7209.98	17217	10058.8	11606.3	13933.3	14293.5	14273.1	4942.32	6567.5	1917.07	5345.38	5221.56	5203.91	11867.8	14950.9	10951.1	13961.6	17798.8	12746.9	9239.96	14843	13070	12614.4	8664.3	15004.4	11138.9	9953.12	10063.8	9945.82	9956.99	10624.2	Phenol esters	18717-72-1	HMDB0041955	-
M314T251_1_POS	Norisoboldine	250.838	314.137	9569.11	10341.7	8297.24	8240.45	5916.41	6974.39	11608.8	16129.9	13904.4	19754.5	16103.8	12475	23483.6	19620.1	26490.9	23956	31554.2	22011	7481.09	9796.56	5674.21	6318.91	5855	8373.13	19482.1	11856.6	8870.63	10088.7	7454.96	9206.45	11297.5	13255.6	18449.5	18425.9	19175.9	14304.3	13549.3	14520.8	14718.7	14523.1	14724.2	15392.8	Aporphines	23599-69-1	HMDB0033357	-
M148T298_POS	O-acetyl-l-serine	298.249	148.059	1336.99	1605.18	2027.24	1161.87	1702.44	1244.07	2204.98	2691.87	2284.66	1814.32	2413.21	1741.1	905.474	1201.9	959.852	930.148	990.715	1067.58	1391.57	2337.24	1637.65	1014.81	2033.03	2066.67	1589.49	1993.66	2031.29	1936.54	1858.07	2544.51	1172.92	1711.86	2051.97	1880.96	1561.16	2131.82	2646.09	2241.77	4008.09	2374.78	2297.84	2257.27	Carboxylic acids and derivatives	5147-00-2	HMDB0003011	C00979
M328T343_POS	O-methylarmepavine	343.012	328.174	64778.3	143656	76112.6	77505.4	89481.7	80271.3	61970.5	44256.4	23952	87353.9	188412	43198.4	414981	202843	319679	106099	112990	203620	112475	91007.4	60499.2	219801	34278.4	21286.8	70971.5	125919	96136.3	162840	98005.9	34767.1	116722	128470	107552	112776	83770.1	74142.7	110952	113170	112071	113182	113183	119299	--	--	--	-
M168T429_POS	O-nitrobenzoic acid	428.971	168.028	5365.62	7845.36	6103.82	3729	5748.21	3324.2	17858.5	12870.9	11132.6	17969.4	17030.1	11190.2	31384.5	30313.3	39182.3	37743.7	31742.8	32892.3	4245.54	4328.65	3138.51	3001.15	2014.03	3269.95	12094.5	16109.6	14844.9	13359.8	15677.4	16794.9	9184.43	9796.62	10654.3	10703.9	8210.3	9338.52	13141.6	13141	13044	13044.2	13674.8	12987.5	--	--	--	C16234
M136T219_POS	O-phosphotyrosine	218.916	136.075	3792.18	5230.31	10209.3	8411.92	5426.82	8298.69	4086.09	4246.28	6310.57	4554.93	3931.49	3586.03	5323.4	7141.67	5406.93	5771.23	7380.68	10259	3930.32	5097.76	9595.59	8065.28	4334.03	7296.67	7034.52	4600.51	7326.74	5491.96	4544.75	7447.83	6373.89	6065.75	8327	7068.3	5577.23	8272.74	7358.92	5096.27	5073.92	5457.12	5444.83	5113.22	Carboxylic acids and derivatives	-	HMDB0006049	-
M134T72_POS	O-t-butyl-l-threonine methyl ester	72.249	134.059	28805.8	14316.2	26115.8	23835.3	31839	24153.3	18276.7	27765.5	18897.7	17829.4	18239.2	29313.2	38306.6	30845.5	13211.2	12566.3	34491.9	31751.8	27636.3	4413.09	25786.7	25438.9	20929.9	30501.6	27428.6	16267.6	11067.2	29557.5	30917.5	22219.8	26845.3	15823.3	29023.4	25912.1	24441.5	24982.9	21074.4	21788.6	25238.1	23956.3	23898.1	24000.3	--	--	--	-
M155T24_POS	O,o-diethyl phosphate	24.064	155.045	31613.6	19279.8	25080.5	34919.3	18693.8	29627.1	35703.6	35007.1	15987.1	35316.8	22223.4	25783	25705	12733.9	32786.2	15922.1	25409	47597	18903.2	20195.7	15768.6	34603.9	43655.3	20380	19807.9	26427.8	24821.3	52836.3	45407.6	18079.5	24327.4	31979.8	28294.8	29906.7	14708.3	50527.3	27757.9	27207.3	25916.6	27138.9	30682.1	28179.6	Organic phosphoric acids and derivatives	598-02-7	HMDB0012209	-
M455T253_POS	Obacunone	252.905	455.191	5338.68	5427.66	7320.03	4747.31	5458.68	5008.48	2917.88	2566.28	2360.2	3247.64	4603.44	2955.5	5118.36	4238.03	4993.64	4548.18	4199.66	4209.43	4334.79	4511.79	3544.4	3474.51	3644.01	4163	8010.65	6095.6	5209.36	2022.2	5821.91	5806.45	11069.8	12864.3	12336.6	12786.5	8394.25	15033.3	6523.74	6619.69	6622.16	6525.24	6930.4	6614.25	Prenol lipids	751-03-1	HMDB0035858	-
M629T452_POS	Octadecamethyloctasiloxane	451.729	629.189	1559.23	1554.68	1885.75	1464.41	1480.88	1475.39	1022.88	996.983	1079.17	1076.8	1266.73	977.084	1420.54	1432.33	1361.13	1133.03	1353.05	1348.17	1352.34	1211.52	1295.38	1612.75	1163.1	1030.16	1523.42	2148.45	1079.85	1394.96	2507.23	1696.56	1487.42	1584.83	1477.71	1642.58	1109.13	1412.37	1506.35	1494.35	1506.39	1492.58	1498.25	1509.23	--	--	--	-
M393T90_POS	Octaethylene glycol	89.6255	393.208	9117.62	7912.76	15213	8050.07	7418.72	9377.43	6585.93	7595.06	5647.88	5935.19	7364.5	6500.33	81268	73405	48404.3	111481	78427.5	42703.4	10320.6	10529.6	14300.6	75141.4	3017.92	95687.5	9844.89	10245.8	7998.1	7021.12	9269.27	6126.95	5131.08	6958.74	8129.24	6875.96	8048.71	7420.46	18923.1	19215.7	17185	19621.4	17853.3	19214.7	Organooxygen compounds	-	HMDB0094680	-
M539T179_POS	Octapropylene glycol monobutyl ether	178.999	539.419	1881.05	1688.27	2618.32	1375.68	2204.44	1644.78	1284.98	929.283	823.08	1166.24	979.658	793.61	778.652	1015.7	424.653	932.299	770.1	937.394	1543.08	2907.61	1687.24	1636.45	2716.28	2507.04	1668.39	1151.83	1290.86	1092.79	943.47	1608.44	1064.22	1698.33	2036.84	739.802	1380.91	1725.9	1455.86	1290.3	1514.95	1458.8	1517.19	1706.7	--	--	--	-
M391T35_POS	Octyl-3,5-di-tert-butyl-4-hydroxyhydrocinnamate	34.96	391.333	25091.1	21301.6	36533.3	25906	41955.5	25197	10594.6	8599.24	10884.8	10584.5	64309.8	9466.34	18289.1	13625.9	18005	20411.7	18749.2	18308.4	16862.4	19082.5	27564.3	15218.1	17800.2	15540.7	11756	18374.8	14398.7	18490.5	9586.54	15691.6	11476	24536.3	15776.3	11794.5	15606.5	14990.7	16843.2	18421.9	17264.1	16951.8	14943.4	17254	--	--	--	-
M282T35_POS	Oleamide	34.9705	282.279	4.23775e+07	4.14619e+07	4.18109e+07	4.1108e+07	4.82153e+07	4.35508e+07	4.13374e+07	5.04184e+07	4.23521e+07	4.27989e+07	4.10641e+07	3.84928e+07	2.55875e+07	2.20702e+07	5.13192e+07	4.86247e+07	5.46774e+07	4.26073e+07	4.05069e+07	4.89631e+07	3.95867e+07	4.80826e+07	4.24678e+07	4.79028e+07	3.97751e+07	4.2864e+07	4.56253e+07	3.9119e+07	4.31277e+07	5.06887e+07	3.51221e+07	4.45186e+07	2.31517e+07	5.08091e+07	5.4957e+07	2.59286e+07	4.41149e+07	4.16744e+07	4.37556e+07	4.41171e+07	4.37777e+07	4.4884e+07	Fatty Acyls	301-02-0	HMDB0002117	-
M411T88_POS	Oleanolic acid methyl ester	88.0485	411.36	64764.5	49202.6	108095	59028.2	90253	71750.2	31753.3	18987.5	20322.2	23105.4	32217.2	26534.2	39998.4	28672.8	31510.1	45331	28656.6	45814.3	41106.9	51249.9	39532.7	39546.4	32100.5	48787.2	44473.1	38770.5	36135.5	34054.8	31006.2	27464.2	27548.8	80108.7	40089	42763.9	34067.3	87474.9	41062	41594	41060.8	45371.3	41050.7	41635.8	--	--	--	-
M620T35_1_POS	Oleoyl ethylamide	34.952	619.611	211527	184856	163815	287070	215620	225453	200055	299607	380305	321326	225092	188494	203196	107885	300902	328025	295340	227049	164006	281755	196620	310464	226392	287484	179096	215323	211970	197314	246822	279324	174815	218793	106312	292306	277462	354324	253736	256566	251130	264076	253765	256622	--	--	--	-
M426T123_POS	Oleoyl-l-carnitine	122.709	426.37	8607.07	7036.24	9083.08	8761.47	13221.9	6542.72	20709.5	7522.15	7135.87	7856.79	12119.6	7000.68	5345.82	7966.15	6716.85	4118.49	6462.23	4293.34	13596.1	11173.4	8545.75	7945.84	9934.11	11307.2	8263.12	7014.91	6310.91	6032.73	18572.3	6519.46	13352.9	10142.2	11728.4	12977.7	12100.3	30900.3	15819.1	10650.8	10585.6	10582.4	10603.8	10630.3	Fatty Acyls	38677-66-6	HMDB0005065	-
M516T391_POS	Oleyloxyethylphosphorylcholine	391.079	516.336	1438.82	1576.14	3252.97	1511.33	1317.86	1335.85	1678.58	1193.43	1724.18	1233.17	1727.6	1516.86	1503.21	1352.07	1660.64	1391.83	1467.16	1353.46	881.315	1126.54	834.005	1051.02	803.212	796.315	1731.28	2171.5	1970.82	2124.91	1562.83	1939.34	1156.5	1091.16	1303.07	1115.89	823.905	1070.53	1282.55	1405.89	1415.78	1372.08	1407.42	1373.49	--	--	--	-
M798T50_POS	Oligomycin c	49.563	797.518	28603.6	27574.9	46867.2	34335.6	35016	40980.8	17226.6	18388	15337.4	16600.6	19314.7	16416.9	20836	12694.8	23102.3	23467.7	18460.4	21221.1	13886	28490.8	23648.3	13190.6	14875.8	10148.5	18181.8	19522.3	20354.8	16368.1	23397.2	18447.7	13712.3	21405	22976.4	24372.7	17690.8	18379.8	22603.2	22585.6	23267	22865.4	24390.9	23284.8	--	--	--	-
M541T403_POS	Olmesartan medoxomil	403.16	541.212	1887.28	1344.19	2072.19	815.607	1841.26	1311.87	1109.13	942.772	1105.35	1157.92	1298.24	1009.49	2005.86	1583.14	2048.2	1916.16	882.406	1934.07	1262.47	1236.76	1157.1	1384.57	1040.92	1151.98	1515.44	1255.7	1358.77	804.361	1817.44	1356.49	1395.23	1379.04	1397.08	1503.19	1122.48	1365.35	1420.97	1471.61	1441.43	1440.87	1407.02	1213.79	Benzene and substituted derivatives	144689-63-4	HMDB0014420	-
M365T337_POS	Ophiobolin a	336.532	365.241	2395.73	1706.13	2153.77	1882.93	988.462	1756.84	2577.11	3117.15	2334.64	1818.26	1196.92	1656.27	1449.24	2445.09	1800.04	2390.24	2340.42	2454.65	2236.02	2301.69	1830.84	1770.95	1374.95	1123.35	843.774	1691.03	1514.05	1352.07	1655.84	1407.03	2557.12	1662.46	3188.78	2006.35	2167.39	1975.6	1678.09	1678.12	1678.02	1727.64	1687.3	1678.11	--	--	--	-
M855T177_POS	Ophiopogonin d	177.252	855.466	1594.97	3226.58	3574.2	2665.88	3950.13	3319.55	1712.13	3552.57	2620.83	3073.5	2354.89	2408.39	1759.26	1477.98	1539.37	1211.25	2030.24	1362.75	2185.46	4094.2	3554.68	2545.86	4365.74	3654.51	2473.63	1699.02	1780.32	1710.82	1922.97	1892.05	2715.35	2893.46	4031.42	2601.86	3695.03	2487.96	2725.14	3163.87	2975.58	3413.46	2890.05	2883.6	--	--	--	-
M287T183_POS	Orcinol .beta.-d-glucoside	183.23	287.136	7079.14	6919.85	7231.2	6360.34	7405.8	7359.22	6350.85	6597.28	5612.08	6156.24	7428.4	5977.35	8042.3	6319.97	8945.49	5580.83	7021.66	6654.28	5954.61	6553.46	6587.73	6984.27	6229.81	5028.59	13656.5	11991.7	10230.3	11690.6	11605.4	9156.93	5696.99	7255.66	6145.56	6127.62	5029.61	5176.64	8190.48	8914.9	8603.31	8189.94	8192.95	7787.19	--	--	--	-
M301T149_1_POS	Oxadixyl	149.12	301.127	18888.8	27109.9	30388.6	18508.3	22062.5	23528.7	6824.68	14714.9	13710.3	18716	18854.2	9827.02	21295.2	34933.3	24157.6	19486.8	22245.5	23628.6	23960.2	21323.7	19083.4	17940.6	15387	14081.4	27771.3	14605	18838.8	20169.8	14751.1	26931	22497.1	18344.7	19800	17011.6	18216.8	18402.4	17830.8	19704.7	21545.6	19722	20265.5	20087.1	--	--	--	-
M374T262_POS	Oxybutynin n-oxide	262.447	374.231	2780.69	2316.46	4100.01	2632.51	2861.85	2015.5	2978.83	2630.18	1975.77	2398.45	1286.35	1832.69	1177.74	1493.35	1277.48	1398.58	1428.31	1284.2	764.638	405.042	1319.95	1628.13	1423.41	1010.63	2457.91	2028.52	2207.25	1452.62	2654.8	2266.52	2540.16	2435.31	3543.69	2682.36	2435.63	2548.89	1906.97	1905.12	1864.54	1799.69	1950.98	1155.04	--	--	--	-
M529T155_POS	Oxymatrine	154.91	529.399	2826.53	1432.06	3719.38	3033.64	2014.35	2929.07	33843.8	15909.7	4026.96	4022.7	3646.01	3151.6	1195.71	1237.76	1729.99	1470.29	1780.43	1685.81	883.969	3392.85	3925.88	2796.52	3185.9	2893.71	502.602	2710.54	2194.44	1882.7	2136.4	2289.64	2225.08	2555.4	3330.21	3253	3739.91	2018.53	4394.88	4440.25	4335.28	4337	4336.46	4393.62	--	--	--	-
M146T262_POS	Oxyquinoline	261.585	146.059	18333.1	38076.3	26371.8	11195.5	9427.24	8430.74	5786.53	5302.04	3703.5	6170.81	4003.69	4511.52	14799.9	66892.5	13574.1	12321.5	11620.3	22082.7	6826.42	11953.7	5286.61	10484.9	8485.68	5493.85	8549.6	10245.1	11540.3	9257.5	8392.01	20500.1	12669.7	15701.6	9238.35	14465	11751.3	14114.9	14594.1	13886.8	13879.4	13886.2	13309.3	13231.9	--	--	--	-
M328T297_POS	P-acetamidophenyl .beta.-d-glucuronide	297.383	328.125	2276.76	1821.8	3141.42	1860.39	3144.08	2519.07	1769.35	3797.91	2060.46	2770.81	4074.42	2702.12	3242.03	4328.97	2515.26	2203.2	2990.2	1967.82	2172.52	1462.11	3383.33	3128.65	3740.9	1816.41	2577.55	2550.3	2140.8	1477.41	3126.94	1926.98	2731.3	1525	2977.4	1593.46	2986.47	1381.91	2481.22	2666	2656.02	2664.39	2144.34	1822.86	--	--	--	-
M164T83_POS	P-acetaminobenzaldehyde	83.426	164.07	6.5588e+06	8.94629e+06	5.53234e+06	6.21309e+06	4.02859e+06	3.27794e+06	8.11552e+06	4.32994e+06	7.55207e+06	6.0882e+06	6.96263e+06	5.9973e+06	3.3993e+06	5.70361e+06	5.85965e+06	7.45416e+06	6.23867e+06	6.36006e+06	5.93489e+06	6.97003e+06	8.30941e+06	6.70845e+06	8.27063e+06	3.27359e+06	3.29166e+06	4.34083e+06	5.37599e+06	8.30731e+06	4.63023e+06	3.24888e+06	3.79304e+06	8.41255e+06	7.14084e+06	4.46237e+06	6.75626e+06	4.95984e+06	6.88337e+06	6.7731e+06	7.60575e+06	7.11665e+06	7.11942e+06	7.00696e+06	--	--	--	-
M180T191_POS	P-methoxymethamphetamine	191.433	180.138	3.48679e+06	5.6863e+06	6.05842e+06	3.65171e+06	4.78678e+06	7.82743e+06	5.0381e+06	2.32345e+06	2.98217e+06	3.16447e+06	5.31632e+06	4.51104e+06	6.05002e+06	5.20421e+06	4.34585e+06	3.4572e+06	4.03522e+06	4.96465e+06	5.18642e+06	5.31831e+06	6.73109e+06	8.35614e+06	4.58438e+06	2.74597e+06	1.84434e+06	2.85732e+06	2.56607e+06	4.29107e+06	2.92551e+06	1.81102e+06	6.60789e+06	6.86595e+06	6.28696e+06	7.4048e+06	6.01823e+06	6.66856e+06	5.31188e+06	5.31191e+06	5.31461e+06	4.76942e+06	5.19144e+06	5.19076e+06	--	--	--	-
M413T293_POS	Palmitoyl 3-carbacyclic phosphatidic acid	293.324	413.263	4290.63	3375.18	4484.2	3545.64	3528.52	3290.37	3924.19	3164.11	2503.45	3697.85	2630.3	4213.31	3153.41	2150.18	2650.68	2282.02	3221.07	1769.1	1821.02	2284.07	3179.59	2120.55	2814.01	2331.98	2354.98	2313.99	1879.6	1735.66	2289.43	3236.25	2087.75	1869.33	3344.7	2275.15	4077.03	1979.36	2745.77	2709.3	2871.23	2745.4	2768.2	2772.1	--	--	--	-
M704T180_POS	Palmitoyl sphingomyelin	179.754	703.572	60547	68817.8	77374.3	59493.8	65075	69027.9	109577	71772	74175.6	69770.9	71973.2	47727.9	55272.7	66093.9	80349.2	64277	49343.3	77248	78077.9	88408	61665.2	69114.5	79334.3	71128.4	59397.7	61248	45826.5	65311.8	63574	44472.8	45017.3	65553.7	68046	50129.5	65332.3	71182.9	57466.2	63903	73593.2	82488.4	66673.8	71040.5	Sphingolipids	-	HMDB0061712	-
M425T244_POS	Pantethine	243.839	425.201	8197.23	7989.03	10569.3	7098.25	6000.36	7621.57	3900.38	3149.23	2929.17	3734.36	4925.45	3435.22	4032.95	4361.64	3674.91	3771.08	4112.31	3957.59	5223.49	4951.81	2785.71	3599.73	4204.46	3219.98	4451.07	9505.99	3788.18	5712.26	5099.19	5322.07	6203.4	5573.4	6287.25	5051.38	4848.41	6045.35	5269.85	3805.43	4818.54	4820.45	4691.64	4773.91	Carboxylic acids and derivatives	16816-67-4	HMDB0003828	-
M206T72_POS	Pantothenol	72.337	206.137	6467.47	8414.7	9740.71	17650.6	85903.5	5201.23	9188.26	7826.12	5698.7	7032.27	8692.08	7941.82	75570.1	21571	41758.2	104386	44539.8	114823	24053.8	14463.6	70001.5	13635.3	28978.4	22840.5	10384.6	15226.4	8616.76	7135.57	11739.4	6929.11	8592.94	8631.27	9260.44	5781.6	14617.2	9452.86	25409.9	25796.6	25719	23789.3	25410.9	25410.4	Fatty Acyls	81-13-0	HMDB0004231	C05944
M330T386_POS	Paroxetine	385.749	330.164	2972.17	2979.94	3907.13	2300.37	2398.05	2253.18	4083.17	3932.7	5339.16	3202.43	2965.06	2978.07	1925.22	2888.01	2433.98	1894.73	2827.97	2104.67	2742.07	3789.48	3363.11	2576.62	3566.14	3505.74	4214.17	3201.43	2127.6	2076.68	2170	3547.9	3831.13	3756.7	4142.23	4104.1	3198.03	3618.75	3852.24	3782.38	4020.5	4035.18	4040.33	3883.85	Piperidines	61869-08-7	HMDB0014853	-
M757T146_1_POS	PC(16:0/16:0)	146.391	756.552	564602	266358	38653.3	458971	530618	469527	1.64829e+06	1.24488e+06	1.28794e+06	650511	863193	708113	485708	89764.9	177345	171530	297258	137682	102205	653630	561650	608672	425705	597779	626700	381624	337805	331569	561570	420155	292797	402014	944163	717906	811790	317408	522462	595826	522355	522275	522503	532158	Glycerophospholipids	-	HMDB0011206	C00157
M213T150_POS	Perillyl alcohol	149.888	213.148	911981	915444	1.24119e+06	829552	815458	797512	1.11339e+06	1.17599e+06	1.32377e+06	1.3583e+06	1.66211e+06	1.49936e+06	971948	657973	1.15352e+06	887778	1.16964e+06	1.18886e+06	736806	788001	613974	584007	954693	1.09664e+06	1.39073e+06	1.99142e+06	1.55524e+06	1.22565e+06	1.39702e+06	1.25623e+06	815331	1.19453e+06	1.27605e+06	1.31642e+06	1.08011e+06	1.07828e+06	1.13862e+06	1.14843e+06	1.12412e+06	1.12787e+06	1.1193e+06	1.1386e+06	Prenol lipids	536-59-4	HMDB0003634	C02452
M369T548_POS	Perindopril	547.915	369.248	5873.18	10507.7	18405	7499.38	6457.36	11562.3	11396.7	9089.89	13907.3	11000.1	10948.2	8954.14	6403.43	8729.77	7124.09	6153.1	8892.81	5765.44	7556.94	10248	10016.8	9125.9	9725.74	7384.76	6009.55	8860.58	6467.98	6774.19	9338.22	10795.6	10110.3	8595.55	13017.3	8942.1	9196.72	11559.2	9567.37	9293.18	9065.21	9299.21	9302.59	8094.76	Carboxylic acids and derivatives	107133-36-8	HMDB0014928	-
M391T255_POS	Permethrin	255.093	391.1	28525.2	24541.3	21342.5	18084.6	26211.7	17170.8	30687.6	32192.6	33665.3	43115	33845.7	23973.1	13845.8	14869.9	21380.8	15453.2	20433.9	15200.4	15777	21068.4	16502.6	16594.7	10999.9	15078	35298.3	53970	48579.8	31236.2	28750.2	53792.7	19633.1	13167.4	32511.4	19513.1	29572.3	26102	30849.8	29871.3	31762.9	31725.9	31075.7	30869.9	Fatty Acyls	52645-53-1	HMDB0015604	-
M237T231_POS	Phe-Ala	231.099	237.122	5552.52	7137.33	10086.3	5355.39	6626.02	7468.16	6886.81	5620.79	5139.58	5859.37	7660.13	7590.05	5699.83	6756.66	6404.45	5532.89	6248.23	5512.13	5618.41	5687.11	6117.57	6475.8	4567.31	3736.36	8724.67	8749.83	7158.09	7786.28	9069.67	14538.4	6714.05	5747.5	6368.91	5391.47	5095.56	5871.3	6645.24	6928.49	7093.68	6664.48	6847.69	6929.39	Carboxylic acids and derivatives	-	HMDB0028988	-
M197T213_POS	Phe-Ala-Arg	212.828	197.091	89522.4	67664.7	54642.3	88092.8	96243.2	92059.6	106461	119329	118684	119812	128751	120199	82919.7	58161.4	119211	71242.1	100080	80110.1	82617.4	122301	102828	95969.2	102034	101265	126372	112418	93445.6	104820	73354.7	90580.6	75782.6	86094.8	107807	102483	98350.7	103547	100474	110331	112217	111527	110748	123111	--	--	--	-
M213T258_POS	Phe-Cys-Arg	257.531	213.101	5884.32	6791.83	7880.4	4109.25	6945.03	5387.67	1855.09	1392.97	1055.31	1657.93	3888.9	1504.79	7803.87	8022.61	5820.99	7948.86	6600.19	6886.25	2847.47	2362.11	3729.6	4449.06	3171.72	1795.63	4472.73	4506.55	4874.5	5117.21	6632.35	4962.69	5761.94	5190.66	4603.83	5534.93	4126.97	4089.54	4892.31	4954.51	4780.73	4721.7	4904.44	4525.91	--	--	--	-
M450T302_POS	Phe-Gln-Arg	301.974	450.23	3164.06	986.612	3200.86	1557.4	2221.14	1751.08	2740.53	1936.75	1880.07	1612.49	1639.3	719.016	2857.86	2332.38	2555.19	1902.73	1730.88	1877.56	3071.26	2519.09	1886.95	2858.43	1802.04	1752.59	2659.48	3387.91	1617.91	1764.07	1868.84	2285.03	2120.25	2071.54	2605.09	2329.5	1890.3	1913.86	2017.67	2133.45	2140.86	2023.76	2012.09	2545.3	--	--	--	-
M451T395_2_POS	Phe-Glu-Arg	395.419	451.249	877.16	815.25	1326.32	1034.37	1905.17	1022.37	444.75	455.815	1441.13	458.882	473.52	968.318	949.294	336.131	945.026	783.302	622.777	713.199	362.406	1031.57	690.754	931.23	386.718	459.962	234.21	1003.4	939.394	314.066	243.42	1180.9	332.789	921.921	469.403	905.533	878.958	714.158	519.245	704.841	551.485	626.928	559.468	605.785	--	--	--	-
M223T264_POS	Phe-gly	264.034	223.106	5058.39	4087.95	5441.77	3807.46	3861.19	9175.63	5762.34	6034.42	5203.75	4403.34	6788.97	7740.43	9928.92	12082.6	11196.4	4873.01	9746.72	4554.75	5421.54	18750.8	5376.31	4788	20916.4	19054.1	11872.6	7055.56	9813.18	9425.14	9601.28	7760.42	6697.65	4586.1	11687.2	11637.4	6971.83	5096.95	5738.63	5708.33	6317.66	6323.59	9837.65	5749.06	Carboxylic acids and derivatives	-	HMDB0028995	-
M370T364_POS	Phe-Gly-Phe	364.249	370.156	1296.63	789.273	2463.87	1408.54	1782.85	1174.66	1850.33	2690.24	1741.71	1707.07	1958.16	1110.72	1066.85	1745.72	1544	1593.06	1700.56	1588.95	1160.97	1301.35	1135.84	1607.12	1878.54	1671.79	2038.03	3712.22	2041.79	1730.14	3148.17	1630.32	1990.94	1507.61	2038.96	2530.21	1930.05	2622.78	1712.07	1714.32	1715.48	1101.17	1726.12	1612.98	--	--	--	-
M313T153_2_POS	Phe-phe	152.7	313.153	9542.67	8934.35	14695.7	11188.1	12796.3	12962.8	7970.72	7501.03	8537.58	6675.32	8195.55	7686.83	10486.8	6866.98	10574.1	9452.27	9130.21	8092.9	7239.38	8345.03	9169.6	9635.98	5793.3	4358.11	16600.1	13822.5	11281.5	13225.5	15857.7	9958.9	5576.68	8786.18	8311.22	6991.05	7342.67	8119.47	10227.7	10151.8	10227.7	10223.7	10535.6	10151.2	Carboxylic acids and derivatives	2577-40-4	HMDB0013302	-
M381T254_POS	Phe-Ser-Lys	253.78	381.209	6340.57	6404.78	8850.66	6983.09	5903.15	7900.24	9240.09	6143.96	6488.95	6483.33	8033.44	7193.71	4450.62	5182.31	6045.47	3662.07	5658.31	3686.45	5019.1	8489.69	6923.89	5757.36	3132.74	5303.82	10020.4	11138.5	5814.02	6847.29	7617.8	9096.16	7567.08	3913.11	7461.83	7372.3	5153.9	7921.42	6494.79	6805.55	7868.05	7052.28	7047.24	6811.76	--	--	--	-
M265T262_2_POS	Phe-val	261.7	265.131	5203.83	5634.23	6219.14	2772.18	2764.56	2469.02	2904.24	1789.3	2165.76	2472.61	3019.13	1563.65	1878.27	1701.06	1730.79	2674.78	1851.83	2689.47	2551.71	2241.38	1521.19	2604.93	2862.38	2547.03	2387.06	1902.71	2412.32	2724.19	2111.57	2795.22	3082.66	2961.02	2754.98	1872.6	945.22	2339.43	2775.12	2595.63	2654.08	2651.66	2593.72	2525.31	Carboxylic acids and derivatives	-	HMDB0029008	-
M421T306_POS	Phe-Val-Arg	305.754	421.253	1054.12	1139.16	1296.62	1067.4	1064.56	994.112	1008.62	959.363	990.65	992.445	1029.53	963.595	1008.96	636.554	1071.25	1020.05	1040.82	993.528	1130.2	1076.4	1111.86	1128.81	1066.69	1024.71	564.469	1107.47	1209.72	1071.26	1109.71	1263.29	858.397	728.399	868.538	732.852	1065.43	1124.85	1016	1075.3	1072.2	515.786	1043.95	1099.98	--	--	--	-
M241T306_POS	Pheniramine	305.521	241.155	248080	215146	376851	224077	238841	255472	280089	284030	330991	211366	203208	225680	181231	196474	195161	205370	202479	210131	178982	245504	201288	162845	254527	190812	194117	216676	232667	192175	223101	242064	235894	219144	218333	185515	226401	278621	235522	227681	230942	232127	232124	229698	Pyridines and derivatives	86-21-5	HMDB0015557	-
M318T169_POS	Phenmedipham	168.842	318.132	3639.66	2598.8	7143.92	4036.82	5179.95	4275.57	2574.39	2083.54	1303.96	3042.21	2988.95	1115.27	5869.5	4837.31	5255.34	6380.45	2729.88	6285.05	3564.02	2853.06	2741.16	3360.37	2609.22	2921.91	4913.51	4968.79	6446.02	4912	4251	5801.34	2513	3593.39	2770.79	5335.88	2620.06	2665.14	3889.18	4037.11	3475.69	4036.7	4101.77	4031.96	--	--	--	-
M215T50_POS	Phenyl salicylate	50.4135	215.069	2891	2610.04	2912.94	3079.93	2723.72	3329.74	3114.67	2952.39	3533.69	2940.91	2180.53	3021.05	2998.57	2076.13	3119	3139.46	3339.34	3324.22	2660.96	2876.7	3083.35	3346.4	3384.45	3131.18	2768.12	3125.65	2951.4	3356.08	3087	2159.14	2654.82	2971.39	2954.91	3519.4	3012.59	2950.23	3318.96	3267.1	3230.65	3317.96	3317.89	3276.78	Depsides and depsidones	118-55-8	HMDB0032018	-
M293T296_POS	Phenyl-butyryl-glutamine	296.043	293.16	1.65446e+06	703017	1.91685e+06	1.86711e+06	1.81336e+06	2.11374e+06	218031	128346	73575.1	415427	1.04828e+06	519973	1.2515e+06	243521	787373	599959	574073	755253	1.28225e+06	803463	678385	1.28329e+06	694203	507652	785233	1.38617e+06	1.42247e+06	1.07518e+06	1.24616e+06	1.23109e+06	7.17148e+06	7.02594e+06	3.73036e+06	4.0691e+06	1.97658e+06	6.36403e+06	1.67625e+06	1.64235e+06	1.57264e+06	1.59511e+06	1.57114e+06	1.52413e+06	--	--	--	-
M103T218_POS	Phenylacetaldehyde	218.351	103.053	527952	612579	771036	569359	497332	515012	370494	411355	377067	398276	412806	383509	464872	527053	501340	511175	515948	471779	460484	505363	426329	426860	526026	388283	515711	534562	551488	524123	499009	519012	584863	518675	600263	518493	507530	506222	511808	514480	509487	509501	509553	514458	Benzene and substituted derivatives	6314-97-2	HMDB0041610	C00601
M119T219_POS	Phenylacetic acid	218.708	119.048	7566.09	9582.95	13704.6	9574.29	8631.58	8224.15	7518.68	4834.01	6193.41	9375.49	5835.35	6675.5	10049	7385.74	7855.55	8743.54	8520.53	8840.78	7709.62	7435.33	7462.5	7346.58	8208.87	5141.4	9146.89	10733	6174.3	7330.12	7189.84	11079.7	8194.18	7478.23	9631.11	9987.69	9402.31	8630.96	7890.27	7890.88	7623.22	8420.05	7933.04	8890.55	Benzene and substituted derivatives	103-82-2	HMDB0000209	C07086
M150T247_POS	Phenylephrine	246.705	150.076	18199.5	32563	32896.2	28694.9	19042.3	29464.9	45177.5	36051.4	36169.7	40227.3	22264	36911	7273.94	7381.79	7771.33	63801.4	4303.64	7485.89	15444.9	50346.5	34160.6	24585.9	33833.7	39593.9	17273.5	39833.7	28247.9	23738.4	35452.8	32051	37308.9	36145.7	21818.6	19809.9	22332.7	23243.2	32622.5	28865.5	39476.5	32488.7	29081.1	29034.1	Phenols	59-42-7	HMDB0002182	-
M505T245_POS	Phenytoin	245.029	505.184	1460.4	1474.26	439.799	794.084	1007.63	1249.91	1333.75	1020.72	1119.34	860.63	3232.11	1300.34	1346.58	1612.96	1734.27	1612.1	1515.77	1677.19	597.484	878.312	2822.12	1692.69	1278.88	619.375	1796.52	1272.04	1112.38	813.384	1144.64	633.185	803.801	651.608	712.101	714.662	1489.34	769.45	1249.81	867.787	1328.15	967.844	1369.51	1431.84	Azolidines	57-41-0	HMDB0014397	-
M593T292_POS	Pheophorbide a	291.549	593.29	874.227	1133.09	1512.22	917.014	848.518	900.41	930.887	844.886	743.564	891.268	876.571	812.052	958.147	888.093	1050.36	870.196	837.918	879.922	891.124	883.565	871.774	947.392	888.619	765.274	1103.79	512.583	955.557	939.096	1021.15	1085.53	902.328	857.9	1020	938.791	986.326	893.148	975.068	869.532	969.303	1199.81	1009.24	1046.07	--	--	--	C18021
M437T299_POS	Phlorizin	299.456	437.16	1800.74	2005.75	2176.74	1871.1	1932.65	901.688	2028.09	2073.05	1918.16	2006.4	1959.28	1905.11	1714.16	2256.71	2064.38	1255.69	1939.23	1989.21	1936.06	2101.76	2095.69	1988.17	1974.71	1822.04	1028.92	1462.04	712.422	1472.43	1354.52	2326.02	853.383	2123.8	2242.49	1980.76	1991.48	1162.5	1797.83	1976.24	1933.1	1933.89	1877.44	1463.41	Flavonoids	60-81-1	HMDB0036634	C01604
M367T485_POS	Phosphocholine	485.399	367.138	1326.56	1418.44	3370.86	1003.91	1768.79	2108.95	10435.7	7010.35	6351.5	3717.94	6137.55	5317.84	1113.17	1037.65	1328.15	796.398	945.549	1183.97	960.769	749.057	2491.2	1114.38	1031.51	952.378	4685.36	5351.82	4950.91	4270.15	6064.52	6707.7	1115.18	946.494	891.561	988.84	1132.48	1309.66	2551.95	2322.17	2206.72	2552.71	2491.03	2550.83	Organonitrogen compounds	626852	HMDB0001565	C00588
M279T116_POS	Phthalic acid Mono-2-ethylhexyl Ester	115.883	279.155	103637	130088	93163.6	156222	92925.6	296692	269483	279980	84487.8	97976	91357.9	90098.7	85276	67976	82208.4	249714	91455	278518	129623	136709	298138	139978	112710	142671	80927.5	150591	137978	159350	262264	158243	84977.5	90462.7	83713.1	87607.9	81187.8	126360	101531	110120	100254	100541	100095	223515	Benzene and substituted derivatives	4376-20-9	HMDB0013248	-
M687T247_POS	Phytolaccasaponin G	247.375	687.35	1232.71	1834.93	1541.57	1805.66	1025.27	1221.61	1631.23	1051.51	877.674	831.851	943.566	1120.35	2161.54	1205.65	1341.78	1072.19	1557.09	1447.99	1182.54	1204.05	749.01	2255.98	1365.74	1200.42	2353.5	3168.72	2257.69	2591.94	1705.83	962.369	931.869	1262.56	772.601	1756.43	1643.71	1687.17	1433.96	1425.1	1427.34	1476.56	1473.82	1422.65	Prenol lipids	60820-94-2	HMDB0034636	-
M318T149_POS	Phytosphingosine	149.155	318.3	450776	390729	443930	495977	470304	462468	224063	287341	252190	314143	275601	350885	345068	320792	383832	307632	405120	393067	317272	366631	451201	287101	345233	239296	284739	396013	354518	347024	507086	322655	240831	238120	285435	277101	202136	216171	362933	393856	357556	357546	357496	375225	Organonitrogen compounds	554-62-1	HMDB0004610	C12144
M390T255_POS	Picoxystrobin	255.169	390.103	8732.15	4984.43	5321.94	5327.38	7375.24	5182.37	8340.64	8651.31	9080.56	11368.3	7472.82	6848.17	4183.96	4381.98	6073.65	4379.03	6138.67	4605.12	4511.9	5521.78	5341.14	4369.36	3283.41	4946.35	9828.16	13650.3	12523.9	8785.35	7519.85	13564	5157.95	3854.13	9217.23	5922.02	9462.06	7621.71	8021.41	8494.29	8770.83	8492.15	8008.99	8494.08	--	--	--	-
M513T301_POS	Picroside ii	300.556	513.146	953.368	1708.63	1276.89	687.219	1766.76	694.376	696.215	615.657	810.666	759.231	717.992	651.063	1838.14	1535.02	1127.47	1548.14	1449.98	1554.22	663.849	793.535	756.044	1388.51	601.28	674.537	713.368	754.606	1156.37	781.346	633.393	1091.95	874.308	809.382	685.651	999.039	840.85	624.485	974.767	975.098	902.328	969.43	1173.2	903.306	--	--	--	-
M340T371_POS	Piperlongumine	371.129	340.122	1567.3	1722.06	1263.1	2092.74	1241.32	1157.21	1940.03	1421.36	1501	1482.63	1554.19	1499.25	2814.77	961.287	1424.63	2697.37	1982.88	2468.78	1629.43	1391.9	1871.47	1126.16	669.588	1359.31	1198.47	1227.74	1432.41	1509.37	1184.03	1545.23	1526.61	1813.49	1811.2	1509.49	1370.47	1547.11	1588.3	1664.35	1132.07	1668.62	1663.76	1580.32	Cinnamic acids and derivatives	20069-09-4	HMDB0030341	-
M347T186_POS	Piperonyl sulfoxide	186.292	347.166	2644.85	3069.64	3638.88	2418.64	3086.01	1431.81	2524.87	1160.98	1530.82	1939.83	1603.03	2350.11	1925.71	2196.01	2104.68	2351.1	2019.68	2510.74	3602.57	2238.78	2338.64	3141.85	1497.65	2709.53	2432.25	2446.37	2755.12	1511.24	2386.83	1547.21	2201.62	2965.45	2702.7	2019.83	1689.17	2397.53	2429.44	2509.47	2418.58	2198.01	2509.83	2532.18	--	--	--	-
M513T454_POS	Pirinixic acid aminothiazole	454.103	513.119	7989.72	8190.19	13590.6	6881.66	6907.76	7605.87	6751.2	6972.12	5843.76	7369.21	8816.67	6236.71	7092.56	6791.06	6029.09	7578.85	7262.8	5569.09	8319.23	7928.79	8449.1	7211	7594.21	5740.12	6381.47	7160.29	6162.82	6591.07	6797.81	6557.71	8297.86	6473.73	8235.32	7788.95	7267.84	6189.68	7433.69	7906.2	7462.14	7385.92	7437.18	7515.22	--	--	--	-
M404T348_POS	Pitavastatin	348.261	404.149	775.026	1653.52	1404.96	999.586	1039.17	821.332	976.101	1307.52	1109.31	934.994	1131.52	1353.37	1065.92	1697.27	1042.8	974.171	1168.43	1154.44	709.308	1593.02	1203.52	535.734	1369.72	568.296	1012.67	1848.55	1090.57	1383.66	1124.07	1096.1	1495.2	1095.41	610.995	1581.99	808.407	861.592	836.732	810.169	761.844	836.905	896.623	810.004	Quinolines and derivatives	147511-69-1	HMDB0041991	-
M437T397_POS	Podofilox	396.503	437.125	4275.33	3284.52	3722.73	3326.85	2208.95	3167.94	2048.73	2133.75	1507.67	3997.48	2296.33	2686.48	1749.24	2109.81	2674.18	2638.97	3412.89	2178.34	3442.53	2147.74	3053.06	4482.35	3187.34	3099.39	4676.37	1922.84	2757.67	3138.33	2261.72	2226.56	1843.48	1964.93	2309.98	3111.75	932.714	1368.87	2609.24	2466.86	3181.89	2615.81	2472.53	2465.21	Lignan lactones	477-47-4	HMDB0015310	C10874
M119T37_POS	Polygodial	36.9035	119.084	80427.8	75769.3	84323.4	85087.4	94774.8	67113.5	79308.1	82158.5	80943.4	88087.5	80459.6	87926.5	74940.6	76855.8	84770.3	76800.2	74790.3	77456.2	106071	87683.5	90185.9	86639.7	88740.8	82766.8	88273	101816	87520.1	86738.1	81518.2	96523	93241.9	91203.3	67303	85316.5	82333	93886.6	86844.5	96353.8	85076.8	85038.1	85041.1	85099.5	--	--	--	-
M379T300_POS	Pravadoline	300.158	379.192	4424.75	4311.38	6204.39	4491.15	3827.23	4262.59	4107.8	3999.39	3954.86	3635.88	4224.31	3524.85	4183.44	4539.15	4803.84	3373.35	4040.8	3032.64	3580.75	4026.07	4745.89	3901.41	3069.46	3334.61	6403.08	5690.71	4615.35	4976.18	4880.84	5198.88	4221.29	3415.47	4835.37	4013.96	3237.13	1926.06	4416.24	4424.87	4893.09	4573.17	4585.68	4419.42	--	--	--	-
M463T405_POS	Prednisolone phosphate	404.881	463.151	924.817	1722.64	2017.04	1511.41	843.034	1505.14	1222.97	1124.89	1287.59	1640.78	1732.07	1106.3	1504.43	1550.79	1734.51	1631.1	599.18	1538.25	1567.6	1853.63	1789.26	872.092	1828.34	1095.16	699.736	1477.16	1438.9	1529.4	926.35	1739.55	1061.93	1099.37	1278.89	1648.45	1547.44	1657.72	1391.77	1351.55	1408.63	1408.38	1115.81	1410.87	--	--	--	-
M487T437_POS	Pristimerin	437.139	487.284	1935.85	2341.43	4571.37	2195.57	1676.55	1686.14	1409.35	1357.36	1511.48	1139.33	1166.72	1275.89	1040.82	755.426	1666.43	1437	874.851	1304.38	1287.43	1186.44	1430.53	1120.06	1124.97	1069.35	1445.05	918.556	1361.72	1362.79	1387.85	1550.03	1071.84	1153.8	1007.6	1021.07	1191.68	1392.99	1459.09	1451.11	1460.47	1381.46	703.867	1464.47	--	--	--	-
M187T376_POS	Pro-Ala	376.067	187.107	19637.8	12189.9	16767.6	12326.2	12928.3	12301.7	12867.4	12332.1	12313	9631.7	12170.7	10332.2	15647.6	13662.2	12239.5	11383.2	13525.5	13980.4	12511.5	11882.5	13843.3	11840.7	12679.7	10177.3	9893.13	10990.4	12646.4	13739.5	10714.2	15017.6	9530.65	13023.7	11846.6	17298.3	14063.9	11458.7	12438.8	12434	12913.7	12460	12446.1	15223.2	Carboxylic acids and derivatives	-	HMDB0029010	-
M272T502_POS	Pro-Arg	501.736	272.169	11159.9	8249.64	11946.5	13576.1	9213.27	13806.7	9199.83	12400.7	18161	11892.8	3627.06	16352.5	4629.92	21435.7	6325.75	4888.72	11509.2	4808.54	40702.3	14467.4	4966.91	10319.1	8280.27	7957.06	5895.66	14834.6	9671.29	8320.54	6781.67	1497.66	12342.1	3537.59	17544.7	17576	13475.5	24374.7	10451.5	10176	10148.7	10170.4	13993.9	10579.8	Carboxylic acids and derivatives	-	HMDB0029011	-
M230T367_POS	Pro-asn	366.945	230.113	5526.63	5478.41	4360.02	5165.83	4828.29	5578.04	3453.74	4551.93	2453.82	4113.78	4370.12	2969.45	4958.08	5282.9	5223.93	4226.98	4715.53	3912.1	3822.75	13191.2	7378.53	4972.38	6983.57	4529.82	5059.85	4976.82	4335.56	4439.09	4089.66	4809.44	4388.58	2903.48	6016.8	4996.36	4991.78	4948.79	4127.93	3826.58	3070.64	4146.29	4140.31	4523.83	Carboxylic acids and derivatives	-	HMDB0029012	-
M231T418_POS	Pro-Asp	418.478	231.097	12051.3	10686.6	14213.9	7951.13	8706.29	8864.91	12202.7	12491.9	11888.9	9931.78	15746.1	9701.42	7887.75	9144.83	10138.3	8257.66	11872.6	8669	7507.3	11120.8	9416.55	7087.42	7512.07	7217.76	11137.4	12793.8	9115.56	8611.02	18537	10199.3	10020.6	10132.3	11174.3	13816.9	10447.5	10575.1	10476.8	12797.2	10508.4	10674	10463.3	10460	Carboxylic acids and derivatives	-	HMDB0029013	-
M244T365_POS	Pro-gln	364.796	244.128	59190.1	49229.7	43219.7	43227.2	33607.8	43444	40975.9	41132	32225	27571.1	22675	29407.2	30880.8	39633.9	38609.7	28218.9	42044.7	33323.6	31233.7	55934.5	57092.7	42538.5	50179.9	36124.1	38409.1	38735.9	32707.1	27191.2	29677.4	27824.5	44017.9	36132.8	59723.6	47871	51528.5	35166.5	40225.2	39083	39886.8	39082.2	38867.8	39388.6	Carboxylic acids and derivatives	-	HMDB0029015	-
M245T412_POS	Pro-Glu	412.338	245.113	31550.6	23874.7	34102	19143.1	20594.8	20599.7	29105.7	28353.7	31711.9	22720.3	23934.3	22588.6	20617.9	23265.1	24531.4	19509.4	29047.6	22081.9	20302.1	24935.1	23639.9	17778.8	18354.6	17250.8	24383.1	26665.7	22160.7	18881.5	23174.8	22246.2	23845	26978.3	27717	34387.4	25439.9	28351.8	25683.9	25126.5	24742.8	25622.9	25008.2	25005.2	Carboxylic acids and derivatives	-	HMDB0029016	-
M172T360_POS	Pro-Gly	359.674	172.086	3490.45	3355	3053.9	3596.93	3734.99	3625.19	3505.24	3625.68	4250.58	3544.9	3689.99	3797.99	2915.25	3231.97	3595.56	3066.57	3313.97	2918.95	2007.63	2517.2	3732.4	2484.46	2710.69	2674.17	3229.66	3355.02	3694.66	3465.26	3424.99	3385.26	3940.24	3752.09	4045.65	3971.97	4929.83	4349.38	3549.6	3549.75	3457.59	3549.39	3578.76	3691.48	Carboxylic acids and derivatives	-	HMDB0011178	-
M229T284_POS	Pro-hyp	283.777	229.117	5373.6	4172.55	5407.31	3584.63	3030.61	4053.93	3867.97	4281.02	3807.07	5061.37	5663.19	4675	3067.33	3906.71	3695.57	3610.22	3890.71	3732.29	3935.33	4323.01	3812.64	3329.92	3469.13	2348.26	4936.94	5238.9	3925.88	4173.95	4923.81	5155.22	4818.01	3949.32	5183.07	4622.61	3794.98	3741.78	4327.98	4226.33	4225.91	4221.62	4330.37	4934.05	--	--	--	-
M229T368_POS	Pro-leu	368.438	229.155	354555	304216	647980	317414	342204	341926	456133	401011	525770	316801	309576	333681	248658	261491	287372	300465	288987	308907	266891	379320	264551	240634	398537	294961	259116	308346	345923	246237	289157	319027	331790	318810	342939	268857	339869	457348	339001	333679	338999	339025	341376	349743	--	--	--	-
M179T540_POS	Pro-Leu-Lys	540.446	179.127	26850.9	20242.1	42098.3	23090.6	23122.8	25819.6	21534	21898	24606.3	17011.7	19255.2	18697.7	19087.6	19284.6	15039	18842.1	19504.7	16374.8	18723.9	25970.7	23125.8	17423.9	24118.7	18191.2	18864.7	19113.1	16646.7	19793.8	18048.7	18844.7	23692.5	21028.8	19938.2	21724.8	20326.2	25159.7	21749.8	21875.4	21552.6	21500.6	21875.9	22359	--	--	--	-
M247T302_POS	Pro-met	301.966	247.11	3571.16	2107.95	4340.06	3332.37	2220.91	3003.42	1547.29	1983.78	1823.88	2634.78	2729.84	2766.24	2848.84	3396.7	2861.96	2893.14	3456.18	2694.89	2093.95	4048.22	3043.26	2116.54	3134.2	2326.34	5099.47	5644.25	4641.58	3964.15	5850.02	4500.02	3556.25	2423.57	2638.11	3355.33	2742.42	3371.23	3719.22	3582.43	4138.2	3723.63	3363.98	3640.48	Carboxylic acids and derivatives	-	HMDB0029023	-
M202T87_POS	Pro-Met-Arg	86.715	202.106	56643.4	58616.3	99054	60944	53703.2	65163	48754.4	53125	28815.4	40756.3	43015	27290.1	15304.7	14966.9	15510.3	20301.1	21261.7	14196	17594.3	43285.1	44854.9	35336	37293.7	25665.9	26421.8	28709.2	24889.8	24697.2	39947.8	23389	26369	35725.1	61181.9	37637.4	40699.3	42203.5	38916.1	36042.1	36098.7	36749.4	36097.3	36101.9	--	--	--	-
M263T231_POS	Pro-phe	230.513	263.114	3726.41	3912.09	6708.75	3237.84	2962.6	4274.39	1029.34	983.982	2739.16	988.722	2382.97	1103.17	902.328	5425.51	433.768	997.199	4368.52	1779.69	3216.22	3575.86	3637.64	1535.04	2836.2	1150.41	3489.47	2718.71	5032.35	1194.91	2429.3	5342.82	4038.69	2762.06	2087.41	2075.84	1788.77	4078.88	2953.21	5218.84	5225.56	5245.5	4969.18	5228.9	--	--	--	-
M213T418_POS	Pro-pro	418.165	213.122	85161.1	64599.7	83016.6	54027.2	50541.5	58799.4	97560.7	101408	91812.4	73037.5	79897.3	76940.8	46020.2	59583.4	66157.1	48210.4	69281.8	54190.7	64961.8	76833.1	80366.1	56387.2	64339.2	58785.9	68940.9	74710.7	53705.4	46669.2	110207	61190.9	79998.6	73561.1	95749.8	99569.7	77477.3	80686.4	73030.5	72622.8	73293.5	73027.6	68993.9	72625.5	--	--	--	-
M203T435_1_POS	Pro-ser	434.709	203.112	10044.7	8186.58	9887.94	9765.78	8693.92	6335.49	7913.94	11424.7	7979.52	9433.37	10117.9	7298.9	10392	11734	8739.03	9833.81	9191.22	8321.32	8420.66	7351.88	7819.43	7640.89	6140.36	7954.11	10636.3	9104.68	9823.64	9854.29	9396.08	9652.78	14773.4	10220.4	9511.01	9880.52	8797.75	9340.93	9027.3	8985.48	7677.57	9455.09	9472.35	9451.37	Carboxylic acids and derivatives	-	HMDB0029026	-
M180T256_1_POS	Pro-Ser-Arg	255.87	180.085	30700.5	22416.8	46865.4	19169.5	24217.2	20889	22435.2	23389.3	21488.8	26787.5	23756.8	18906.3	12946.7	14784	17196.6	16472.7	18968.4	15116	15352.4	17848.7	12330.6	11353.6	13189.3	14940.9	22887.3	39032.8	34628.1	24188.8	24283.2	39812.8	21884.8	16042.3	30749	20435.6	26110.5	25945.9	24582.1	24580.8	24781.1	24580.2	24581.8	25906.6	--	--	--	-
M217T367_POS	Pro-Thr	366.881	217.128	9776.05	10779.3	15262.6	10206.6	13206	9457.98	7071.04	7383.77	5541.06	8823.96	10394	7333.32	11625.2	11051.2	10809.6	12275.3	11397.2	10104.1	11022.8	11336.4	8698.66	9814.53	9504.74	11459.7	11107.6	11374.6	10637.8	10413.9	11971.3	12846.4	10373.2	9221.85	9452.14	8987.17	9296.31	10737.1	10160.8	10203.3	10524.8	10270.4	10222.7	10220.7	Carboxylic acids and derivatives	-	HMDB0029027	-
M302T38_3_POS	Pro-Trp	38.3055	302.304	40244.4	42800.2	58782.9	53113.2	38342.9	45896.3	42691	46272	43484.4	37521.4	46002.6	43831.3	46483.7	48454.2	55170.8	58260.8	56703.2	50340.3	41078.9	48102.9	53456.5	47364.5	40490.4	48476.8	36640.3	56173.5	46018.5	56666.3	34305.5	53331	36195.3	44578.2	43490.2	36948.2	41965.2	44741.7	68395.1	66178	65728.4	64781.4	66184.8	65731.7	Carboxylic acids and derivatives	-	HMDB0029028	C00836
M204T337_POS	Pro-Tyr-Lys	336.508	204.133	4269.88	4300.75	5276.19	5061.16	3916.26	3609.32	4593.88	4659.32	4106.32	2880.53	3998.26	3952.87	4643.1	3849.25	4846.22	3369.88	4486.01	1989.12	3855.6	5056.54	3560.25	3364.04	3718.2	3521.33	3800.17	3926.35	4369.72	3509.33	4137.57	3995.05	4674	3921.74	5124.19	4559.78	5532.9	4804.14	5073.99	4221.3	3715.56	4472.29	4616.99	4617.03	--	--	--	-
M215T291_POS	Pro-val	290.574	215.138	34246.6	28579.8	29750	24683.5	21799	27374	30835.4	29444.2	30035.1	23659.8	32763.5	27063.3	30314.9	35328.5	33885.7	26905.9	36258.9	30659	20624.6	29513.1	36388.2	28877.8	25961.1	22161.2	35319	34067.4	24312.9	23446	27610	23914	28180.7	26864	34102.2	34395.9	29754.4	29079.1	30179	30177.9	30033.4	29651.8	30140.1	30574.7	Carboxylic acids and derivatives	-	HMDB0029030	-
M186T359_POS	Pro-Val-Arg	358.864	186.111	2785.65	2110.58	3326.7	1990.12	2250.65	2621.25	2189.37	2230.25	2906.22	3085.78	3397.52	3098.99	968.13	1786.68	1615.78	1624.97	2164.61	1523.7	2465.39	2740.41	1595.61	1826.62	2697.92	1732.62	3083.63	3939.58	2908.2	2824.06	3994.34	3719.39	2507.36	2629.8	2941.39	2797.4	2318.7	2835.59	2836.16	2837.15	2580.06	2753.45	2749.72	2841.64	--	--	--	-
M285T205_POS	Promazine	205.09	285.132	1908.97	1888.99	1617.35	1193.35	1737.66	2227.74	1302.81	1373.48	1284.64	1457.56	1624.8	1609.04	1574.83	1631.64	1615.22	1974.1	1458.4	1819.12	1066.48	1832.04	1313.8	2278.26	1930.09	1475.94	1167.82	1682.95	1374.61	1390.47	1492.07	1181.51	1151.45	1359.39	1109.65	1255.87	1647.43	1487.39	1536.58	1536.6	1538.57	1392.81	1493.06	1535.59	Benzothiazines	58-40-2	HMDB0014564	-
M493T345_POS	Propanoic acid, 2-[[4-[2-[[[(2,4-difluorophenyl)amino]carbonyl]heptylamino]ethyl]phenyl]thio]-2-methyl-	345.235	493.217	2562.28	3004.26	5789.45	3180.28	4112.4	2137.83	1170.15	1306.61	1289.75	1551.7	2954.14	1509.54	1911.36	1566.79	1937.1	1840.07	1366	997.271	5274.03	3134.27	3784.26	3583.95	3504.06	2522.59	2221.29	1666.98	1565.1	3353.77	2910.15	1468.58	3753.08	3090.42	2833.21	3448.69	2422.01	2500.03	2327.96	2316.32	2515.66	2455.11	2842.09	2386.24	--	--	--	-
M261T216_1_POS	Propanoic acid, 3-[[[2-[(aminoiminomethyl)amino]-4-thiazolyl]methyl]thio]-	215.947	261.07	2550.04	3091.47	3242.69	2490.24	2512.83	2636.69	3136.28	2628.93	2971.72	2543.96	2977.9	2686.99	3265.61	2433.29	3153.2	2668.29	2623.61	2370.87	3579.62	1834.36	2835.16	444.492	3227.27	3005	2081.25	3696.36	3334.78	2788.17	2445.78	3649.67	3098.14	2536.67	3154.22	1181.87	2877.57	2731.12	2281.68	2192.39	1472.25	2023.26	2028.62	2236.76	--	--	--	-
M344T365_1_POS	Propiconazole	365.462	344.09	4292.62	4729.61	6235.92	4979.11	5378.66	4697.3	3786.66	3808.27	4071.94	3260.52	3946.26	3790.56	4362.94	4735.04	4597.6	4796.03	4572.66	5259.57	4729.8	3990.56	3188.3	4118.8	4000.95	3772.48	4272.78	4223.92	5346.02	3958.75	4473.04	4633.36	4095.58	4280.45	3410.96	3458.33	4132.74	4188.91	4155.06	3955.12	4154.38	4215.9	4154.97	4107.13	--	--	--	-
[truncated: 164 more rows]
[truncated: 3 more columns]

## Sheet: negative ion
index	MS2_name	RT	m/z	CK121-1	CK121-2	CK121-3	CK121-4	CK121-5	CK121-6	CK42-1	CK42-2	CK42-3	CK42-4	CK42-5	CK42-6	LP+MT121-1	LP+MT121-2	LP+MT121-3	LP+MT121-4	LP+MT121-5	LP+MT121-6	LP+MT42-1	LP+MT42-2	LP+MT42-3	LP+MT42-4	LP+MT42-5	LP+MT42-6	LP121-1	LP121-2	LP121-3	LP121-4	LP121-5	LP121-6	LP42-1	LP42-2	LP42-3	LP42-4	LP42-5	LP42-6	QC-6	QC-5	QC-1	QC-2	QC-3	QC-4	Class	CAS	HMDB	C_ID
[truncated: 580 more rows]
[truncated: 3 more columns]
