# Supplementary material for: Exogenous Melatonin Enhances the Low Phosphorus Tolerance of Barley Roots of Different Genotypes
Source: Cells. 2023 May 16;12(10):1397. doi: 10.3390/cells12101397 (PMC10217165; doi:10.3390/cells12101397)
Supplement: Supplementary file 1 [file cells-12-01397-s001.zip › Table S2.xlsx]

## Sheet: (GN121).filter.name.annot
index	CK121-1	CK121-2	CK121-3	CK121-4	CK121-5	CK121-6	LP121-1	LP121-2	LP121-3	LP121-4	LP121-5	LP121-6	control_mean	case_mean	log2_FC(case_mean/control_mean)	Pvalue	fdr	vip	MS2_name	RT	m/z	Class	CAS	HMDB	C_ID	Pathway	KEGG_B_class	KEGG_A_class
M116T256_2_POS	1157.36	6769.12	3302.62	3054.82	6683.28	1715.18	67650.5	86534.8	77829.3	181801	101680	105237	3780.4	103455	4.77433	0.000139887	0.00457779	3.11614	3-dehydrocarnitine	255.805	116.106	Keto acids and derivatives	10457-99-5	HMDB0012154	-	-	-	-
M144T46_1_POS	444.42	710.491	1186.92	320.261	709.542	535.202	13217.1	22145.6	14886.1	12547.2	12191.2	7483.08	651.139	13745	4.3998	5.58017e-05	0.00267419	1.21484	5-(2-hydroxyethyl)-4-methylthiazole	45.7935	144.046	Azoles	137-00-8	HMDB0032985	C04294	ko01100//Metabolic pathways;ko00730//Thiamine metabolism	Global and overview maps;Metabolism of cofactors and vitamins	Metabolism
M259T468_NEG	12487.5	6488.37	22552.7	6804.67	13578.7	20731.9	113529	126360	116934	115677	130784	163788	13774	127845	3.21438	6.96862e-08	6.68755e-05	3.3231	D-mannose 6-phosphate	468.276	259.023	Organooxygen compounds	3672-15-9	HMDB0001078	C00275	ko01100//Metabolic pathways;ko01110//Biosynthesis of secondary metabolites;ko01130//Biosynthesis of antibiotics;ko00520//Amino sugar and nucleotide sugar metabolism;ko00051//Fructose and mannose metabolism	Carbohydrate metabolism;Global and overview maps	Metabolism
M309T28_NEG	243440	273764	257169	335427	852926	242809	2.71402e+06	3.76479e+06	5.11116e+06	4.4386e+06	3.21503e+06	914772	367589	3.35973e+06	3.19218	0.000605676	0.0144509	16.6011	Cannabinol	27.942	309.175	--	--	--	-	-	-	-
M353T28_2_NEG	124294	128873	103558	150408	445493	113294	1.29668e+06	1.60266e+06	2.26728e+06	1.96121e+06	1.60024e+06	467796	177653	1.53264e+06	3.10888	0.000381476	0.0106054	11.1984	Rauwolscine	28.086	353.201	Yohimbine alkaloids	146-48-5	HMDB0015464	-	-	-	-
M265T28_NEG	1.40866e+06	1.06322e+06	1.25514e+06	1.32023e+06	2.24558e+06	1.0246e+06	9.99097e+06	1.31501e+07	1.55979e+07	1.29445e+07	1.11094e+07	3.94332e+06	1.38624e+06	1.11227e+07	3.00426	0.000147975	0.00608601	30.7001	Zinniol	28.0055	265.149	--	--	--	-	-	-	-
M191T177_POS	4388.34	4637.53	8051.15	4626.23	4491.78	4455.41	36562.8	52577.6	44078.6	31280.6	27463.9	36197.1	5108.41	38026.8	2.89607	5.14793e-06	0.000561253	1.98123	6h-dibenzo[b,d]pyran, 3-(1,1-dimethylbutyl)-6a,7,10,10a-tetrahydro-6,6,9-trimethyl-, (6ar,10ar)-	176.888	191.128	--	--	--	-	-	-	-
M243T470_POS	2081.47	4901.14	3224.39	1582.74	2042.3	3543.18	8456.42	20311.7	25295.1	18294.8	21876.5	19799.4	2895.87	19005.6	2.71436	4.88512e-05	0.00247721	1.30328	D-glucose 6-phosphate	469.595	243.025	Organooxygen compounds	56-73-5	HMDB0001401	C00092	ko01100//Metabolic pathways;ko01130//Biosynthesis of antibiotics;ko00500//Starch and sucrose metabolism;ko04931//Insulin resistance;ko00562//Inositol phosphate metabolism	Carbohydrate metabolism;Endocrine and metabolic diseases;Global and overview maps	Human Diseases;Metabolism
M128T378_2_POS	22726.9	28702.1	21496.6	16296.5	16353.6	9938.68	94548.3	111825	111702	107170	129476	163655	19252.4	119729	2.63667	1.91205e-06	0.000387834	3.36625	2,6-diaminopimelic acid	378.049	128.07	Carboxylic acids and derivatives	583-93-7	HMDB0001370	C00666	ko01100//Metabolic pathways;ko01110//Biosynthesis of secondary metabolites;ko01120//Microbial metabolism in diverse environments;ko01130//Biosynthesis of antibiotics;ko01230//Biosynthesis of amino acids;ko00300//Lysine biosynthesis	Amino acid metabolism;Global and overview maps	Metabolism
M397T29_NEG	68940.1	68594	71001.8	92264	252562	65546	567210	576421	857511	791811	637048	239300	103151	611550	2.56771	0.000287555	0.00896611	6.83703	Mitragynine	29.0575	397.227	Corynanthean-type alkaloids	6202-22-8	HMDB0041933	-	-	-	-
M172T378_2_NEG	31109.2	45869.2	29316.4	22401.4	25606.1	11893.6	145477	138926	148506	144646	161444	204328	27699.3	157221	2.50487	3.22918e-07	0.000146792	3.51251	Quinaldic acid	377.94	172.062	Quinolines and derivatives	1993-10-07	HMDB0000842	-	-	-	-
M441T30_NEG	35878	38491.6	35362.7	43353.7	119264	31224.1	255004	240091	334247	325545	274334	111848	50595.7	256845	2.34381	0.000175259	0.00684938	4.37287	6,8-dihydroxy-2,2,4,4-tetramethyl-7-(3-methylbutanoyl)-9-(2-methylpropyl)-9h-xanthene-1,3-dione	29.9195	441.253	--	--	--	-	-	-	-
M304T122_POS	29537.1	25859	20624.9	22850.5	141405	24021.4	174624	426710	251414	308277	94522.2	23346.5	44049.6	213149	2.27466	0.0229531	0.121038	3.73328	Benzalkonium chloride (c12)	122.01	304.299	--	--	--	-	-	-	-
M153T247_POS	1837.21	19346.9	20638.7	16087.1	12700.8	15056.5	51795.6	56865.7	49146.6	44698.2	121066	89568.3	14277.9	68856.7	2.26981	0.00151365	0.0208234	2.21509	N-acetylputrescine	246.6	153.101	Carboximidic acids and derivatives	18233-70-0	HMDB0002064	C02714	ko01100//Metabolic pathways;ko00330//Arginine and proline metabolism	Amino acid metabolism;Global and overview maps	Metabolism
M132T78_POS	3709.2	4311.12	8412.83	2654.27	6829.43	2708.83	14898.9	25196.6	28402.7	30508.8	26209.3	5745.6	4770.94	21827	2.19377	0.00169167	0.0222882	1.2337	Nicotine	78.432	132.08	Pyridines and derivatives	1954-11-05	HMDB0001934	C00745	ko01100//Metabolic pathways;ko01110//Biosynthesis of secondary metabolites;ko00960//Tropane, piperidine and pyridine alkaloid biosynthesis	Biosynthesis of other secondary metabolites;Global and overview maps	Metabolism
M293T28_2_NEG	394788	398959	398380	485088	762397	410365	1.86681e+06	2.50488e+06	3.02545e+06	2.51796e+06	1.91966e+06	796430	474996	2.1052e+06	2.14797	0.00047587	0.0121697	12.3792	Cinchonine	27.55	293.18	--	--	--	-	-	-	-
M465T26_NEG	6167.99	6532	85615.8	74325.4	89745	9696.96	204273	192721	287713	254557	139526	68014.4	45347.2	191134	2.0755	0.00256774	0.0346524	3.56042	Deoxycholic acid methyl ester	25.71	465.339	--	--	--	-	-	-	-
M337T27_NEG	96878.1	92079	85149	113060	218480	96825.1	441234	531697	651742	602774	427721	197965	117079	475522	2.02204	0.000413213	0.0110493	5.77669	Eplerenone hydroxy acid	27.482	337.205	--	--	--	-	-	-	-
M365T133_POS	73737.4	57732.9	81113.2	47019.1	66650.4	55277	300798	257901	231158	212443	212704	262603	63588.4	246268	1.95339	2.40667e-07	0.000123476	4.64866	Met-Ser-Lys	132.51	365.192	--	--	--	-	-	-	-
M482T214_POS	3499.77	8348.82	7373.29	6424.53	4524.71	4138.03	4571.47	49203.2	33421.2	7803.67	24537.9	12892.2	5718.19	22071.6	1.94856	0.0424049	0.175481	1.15599	1-stearoyl-2-hydroxy-sn-glycero-3-phosphoethanolamine	213.522	482.346	Glycerophospholipids	-	HMDB0011130	-	-	-	-
M171T430_NEG	11246.5	9323.57	10768.1	7682.84	11813	14255.6	39378.2	38571.7	39067.3	33072.9	37530.4	48749.1	10848.3	39395	1.86054	2.00738e-07	0.000123841	1.66259	Glycerophosphate(2)	430.282	171.007	--	--	--	C00093	ko01100//Metabolic pathways;ko01110//Biosynthesis of secondary metabolites;ko02010//ABC transporters;ko00564//Glycerophospholipid metabolism;ko00561//Glycerolipid metabolism	Global and overview maps;Lipid metabolism;Membrane transport	Environmental Information Processing;Metabolism
M529T32_NEG	13263.3	13282.2	16453.8	18719.9	37415.2	9867.09	62323.7	64241.2	77687.1	85602.4	69108.1	32132.8	18166.9	65182.6	1.84317	0.000256489	0.00837169	2.07067	Kukoamine a	32.056	529.307	Benzene and substituted derivatives	75288-96-9	HMDB0030392	-	-	-	-
M214T390_NEG	5613.65	7814.13	20698.2	8467.12	14781.6	14299.6	49039.3	37478.1	40909.4	35708.6	40061.6	53587.4	11945.7	42797.4	1.84103	7.63968e-06	0.00101514	1.69105	sn-Glycerol 3-phosphoethanolamine	390.446	214.049	--	--	--	C01233	ko00564//Glycerophospholipid metabolism;ko00565//Ether lipid metabolism	Lipid metabolism	Metabolism
M300T307_POS	7465.45	4721.39	5440.08	5385.46	3600.4	4189.31	17377.6	20163.4	14370.1	15854.4	17220	23951.6	5133.68	18156.2	1.82239	5.80404e-06	0.000621082	1.23398	Kartogenin	307.207	300.093	--	--	--	-	-	-	-
M365T395_1_POS	20213.7	19265.9	1526.5	956.438	2139.62	1041.88	20421.7	29702.6	22070.1	20707.7	36552	25483.5	7524.01	25822.9	1.77908	0.00279687	0.0311646	1.28839	Methyl salicylate .beta.-d-o-glucuronide methyl ester	394.726	365.064	--	--	--	-	-	-	-
M258T384_POS	95387	112877	341289	138399	187959	228126	549795	509457	705907	489236	511675	1.00723e+06	184006	628883	1.77304	0.000598041	0.0113394	6.73808	Glycerophosphocholine	384.413	258.11	Glycerophospholipids	-	HMDB0011290	C00670	ko00564//Glycerophospholipid metabolism;ko00565//Ether lipid metabolism	Lipid metabolism	Metabolism
M137T176_NEG	11364.3	10996.1	15378.1	10304.2	12895.7	9532.91	27458.9	39619.9	61106	52316.6	40585.5	16862.3	11745.2	39658.2	1.75555	0.00176824	0.0275176	1.55667	4-imidazoleacrylic acid	175.565	137.024	--	--	--	C00785	ko01100//Metabolic pathways;ko00340//Histidine metabolism	Amino acid metabolism;Global and overview maps	Metabolism
M89T225_NEG	30221.7	19472.6	29093.8	14588.5	20367.1	15866.7	55594.7	76686.2	108374	84516.5	61710.8	40440.8	21601.7	71220.5	1.72115	0.000631533	0.0148625	2.13347	Dl-lactate	225.398	89.0248	--	--	--	-	-	-	-
M221T264_NEG	4225.4	5554.76	10653.1	4064.34	7083.4	6189.63	19722.6	21275.8	18610.1	17519.2	20365.3	19400.7	6295.11	19482.3	1.62986	3.70402e-07	0.000159958	1.14202	N-Acetylmannosamine	263.927	221.093	Organooxygen compounds	7772-94-3	HMDB0001129	C00645	ko01100//Metabolic pathways;ko00520//Amino sugar and nucleotide sugar metabolism	Carbohydrate metabolism;Global and overview maps	Metabolism
M381T28_2_NEG	67897.6	65647.7	61578.9	70712.9	154682	66428.5	244902	259246	314000	301803	232906	130289	81157.9	247191	1.60682	0.000286906	0.00896611	3.91445	L-alaninamide, n-[2-[2-(hydroxyamino)-2-oxoethyl]-4-methyl-1-oxopentyl]-3-methyl-l-valyl-n-(2-aminoethyl)-	28.142	381.232	--	--	--	-	-	-	-
M365T56_POS	22664.8	19406.3	17903.3	13896.8	10806.8	15924.1	97286.4	49586.2	36451.2	46757.4	40915.1	32257	16767	50542.2	1.59186	0.00646699	0.0530123	1.73131	Unoprostone	55.971	365.267	--	--	--	-	-	-	-
M485T31_NEG	37015.2	39166.1	40835.2	40951.8	93434.8	34485.2	147477	128293	167940	179497	149271	75879.7	47648.1	141393	1.56922	0.000330916	0.00973833	2.8974	Kendomycin	30.513	485.281	--	--	--	-	-	-	-
M184T486_POS	614015	361309	990993	255149	643916	717238	1.58892e+06	1.71305e+06	1.55351e+06	1.28964e+06	2.01219e+06	2.35981e+06	597103	1.75285e+06	1.55365	0.000109778	0.00399799	11.0614	1-o-hexadecyl-2-deoxy-2-thio-s-acetyl-sn-glyceryl-3-phosphorylcholine	485.52	184.073	--	--	--	-	-	-	-
M336T68_1_POS	8870.15	36170.8	20828.6	7183.78	11056.2	16616.2	45171.1	50706.3	42385	41924.4	48508.5	59786.7	16787.6	48080.3	1.51805	0.000123706	0.0042693	1.78179	Isopentenyladenosine	67.8155	336.168	--	--	--	C16427	ko01110//Biosynthesis of secondary metabolites;ko00908//Zeatin biosynthesis	Global and overview maps;Metabolism of terpenoids and polyketides	Metabolism
M168T429_POS	5365.62	7845.36	6103.82	3729	5748.21	3324.2	12094.5	16109.6	14844.9	13359.8	15677.4	16794.9	5352.7	14813.5	1.46858	2.45865e-06	0.000456152	1.03094	O-nitrobenzoic acid	428.971	168.028	--	--	--	C16234	ko01120//Microbial metabolism in diverse environments	Global and overview maps	Metabolism
M350T179_2_POS	5050.49	7495.31	12292.7	9825.38	2483.88	7724.32	9073.87	20841.7	39967.6	12183.7	16920.6	24956.9	7478.68	20657.4	1.4658	0.0192277	0.107532	1.05694	Prostaglandin f2.alpha. dimethylamine	178.548	350.286	--	--	--	-	-	-	-
M235T141_POS	8596.68	7455.76	3221.19	7115.1	7522.72	7868.98	13543.3	25254.8	28288	22326.1	19886.1	5060.23	6963.4	19059.7	1.45266	0.00675337	0.0545902	1.02234	Zolpidem	141.458	235.118	Azoles	82626-48-0	HMDB0005023	-	-	-	-
M313T70_NEG	471318	1.00823e+06	390060	509816	618816	511366	1.4505e+06	1.73461e+06	1.40335e+06	1.44797e+06	1.55198e+06	1.73993e+06	584934	1.55472e+06	1.41031	4.45555e-06	0.000699684	9.64835	Progesterone	70.3755	313.238	Steroids and steroid derivatives	57-83-0	HMDB0001830	C00410	ko01100//Metabolic pathways	Global and overview maps	Metabolism
M331T113_NEG	105356	67071.3	112797	110807	70174.8	79211.6	227089	222734	244962	235438	237014	260535	90902.9	237962	1.38833	5.21828e-08	6.43862e-05	3.82006	21-Hydroxypregnenolone	113.337	331.248	Steroids and steroid derivatives	1164-98-3	HMDB0004026	-	-	-	-
M425T29_NEG	40257.2	42247	34844.1	37920.9	98870.7	34479.8	125920	121027	150454	139802	118011	65703.7	48103.3	120153	1.32066	0.00102097	0.0199505	2.4993	(2e,6e,10e)-13-[(2r)-6-hydroxy-2,8-dimethyl-3,4-dihydrochromen-2-yl]-2,6,10-trimethyltrideca-2,6,10-trienoic acid	28.8745	425.258	--	--	--	-	-	-	-
M465T28_NEG	119352	68479.3	112167	94722	149934	59067.8	265737	235535	328915	336225	202348	120648	100620	248235	1.30278	0.00213124	0.0309369	3.56443	Cholesteryl sulfate	27.662	465.304	Steroids and steroid derivatives	1256-86-6	HMDB0000653	-	-	-	-
M93T179_NEG	10361.8	9368.25	11812.1	8860.55	9121.05	7701.88	17829.1	22618.1	30409.5	29256.9	19962.9	18278.1	9537.6	23059.1	1.27364	0.000169913	0.00669737	1.12004	Phenol	179.167	93.0464	Benzene and substituted derivatives	87-66-1	HMDB0013674	-	-	-	-
M686T150_NEG	20198.2	19519.4	6676.11	14864	24976.3	21187.3	58492.2	38395.7	35729.8	36495.4	31702.6	48195.5	17903.6	41501.9	1.21293	0.000641912	0.0150249	1.41411	1,2-dipalmitoleoyl-sn-glycero-3-phosphoethanolamine	149.649	686.478	--	--	--	-	-	-	-
M127T139_POS	21298.5	13267.3	15200.9	21955.7	19912.5	23105.4	30585.6	71863.8	29455.6	32287.9	64833.3	32485.8	19123.3	43585.3	1.18851	0.0125802	0.0824375	1.46311	Imidazoleacetic acid	138.829	127.049	Azoles	645-65-8	HMDB0002024	C02835	ko00340//Histidine metabolism	Amino acid metabolism	Metabolism
M297T38_3_POS	80993.1	58945.4	74155.5	59022.5	55827.9	60526.2	128734	174245	129153	119268	154226	178220	64911.8	147308	1.18228	2.27942e-05	0.001547	3.08396	9,10-dihydroxy-12z-octadecenoic acid	38.2465	297.24	Fatty Acyls	-	HMDB0031679	C14828	ko00591//Linoleic acid metabolism	Lipid metabolism	Metabolism
M721T35_NEG	144384	113551	201861	124245	142243	144554	604151	392766	244116	78478.5	177489	462632	145140	326605	1.17011	0.0481989	0.203128	3.36371	1,2-dipalmitoyl-sn-glycero-3-phospho-(1'-rac-glycerol)	35.208	721.487	--	--	--	-	-	-	-
M247T96_NEG	9151.87	14801.1	23891.1	17718.7	13588.3	19463.2	61654.4	34682.3	31013	13425.2	52134.2	27451.2	16435.7	36726.7	1.15999	0.0211194	0.125877	1.19596	Pechueloic acid	95.824	247.135	--	--	--	-	-	-	-
M345T185_NEG	54062.6	52026.5	130717	29172.6	61327.5	45912.6	176651	113149	118215	114904	137976	155057	62203.1	135992	1.12846	0.00200768	0.0297433	2.40164	Corticosterone	185.333	345.228	Steroids and steroid derivatives	50-22-6	HMDB0001547	C02140	ko01100//Metabolic pathways	Global and overview maps	Metabolism
M235T104_POS	48270.7	36513.9	57928.4	33159.9	32831.1	40138.8	88158.2	124547	63150.8	81370.7	110315	75068.8	41473.8	90435.2	1.12468	0.000717409	0.0125957	2.23973	5-hexenoic acid, 6-[(2r,3s)-3-[[[(4-chloro-2-methylphenyl)sulfonyl]amino]methyl]bicyclo[2.2.2]oct-2-yl]-, (5z)-	103.601	235.168	--	--	--	-	-	-	-
M137T179_NEG	14147.6	20962.8	19806.6	12364.9	18278.3	22264	20173	35188.6	62892.4	54850.5	41325	19127.8	17970.7	38926.2	1.11509	0.01847	0.11585	1.21963	Urocanate	179.277	137.036	Organoheterocyclic compounds	-	HMDB0062562	C00785	ko01100//Metabolic pathways;ko00340//Histidine metabolism	Amino acid metabolism;Global and overview maps	Metabolism
M295T103_POS	445466	496367	346453	213295	431260	286689	718498	959211	664164	613875	798440	1.04649e+06	369922	800112	1.11298	0.000386699	0.00860404	6.7329	16-Hydroxypalmitic acid	102.625	295.226	Fatty Acyls	-	HMDB0006294	C18218	ko01100//Metabolic pathways;ko00073//Cutin, suberine and wax biosynthesis	Global and overview maps;Lipid metabolism	Metabolism
M87T129_NEG	497936	435303	546741	225744	530557	368791	940241	974500	976836	765250	709006	1.13979e+06	434179	917603	1.07958	0.000138578	0.00592525	6.5433	Pyruvate	129.38	87.0091	Keto acids and derivatives	127-17-3	HMDB0000243	C00022	ko01100//Metabolic pathways;ko01110//Biosynthesis of secondary metabolites;ko01120//Microbial metabolism in diverse environments;ko01130//Biosynthesis of antibiotics;ko01230//Biosynthesis of amino acids;ko01210//2-Oxocarboxylic acid metabolism;ko00330//Arginine and proline metabolism;ko01200//Carbon metabolism;ko00350//Tyrosine metabolism;ko00760//Nicotinate and nicotinamide metabolism;ko00250//A…	Amino acid metabolism;Biosynthesis of other secondary metabolites;Carbohydrate metabolism;Drug resistance;Endocrine and metabolic diseases;Energy metabolism;Global and overview maps;Metabolism of cofactors and vitamins;Metabolism of other amino acids;Metabolism of terpenoids and polyketides	Human Diseases;Metabolism
M367T141_POS	42041.1	31888.6	38260.6	23960.1	26756.4	30973.2	71960	79572.5	59211.7	51031.5	56965.1	85181.8	32313.3	67320.4	1.05892	0.00021968	0.00591373	1.98539	Gly-Tyr-Lys	140.707	367.206	--	--	--	-	-	-	-
M291T59_NEG	155736	81551	34294.3	137530	131232	124018	358597	215578	203614	160274	188155	206374	110727	222099	1.0042	0.00808044	0.0707817	2.94308	Prostaglandin f2.beta.	58.7225	291.197	Fatty Acyls	4510-16-1	HMDB0001483	-	-	-	-
M329T70_NEG	256291	216239	285038	134299	204395	188293	479021	427071	359933	330891	382250	521830	214093	416833	0.961233	0.000261728	0.00837239	4.17892	21-hydroxyprogesterone	69.7755	329.232	Steroids and steroid derivatives	64-85-7	HMDB0000016	C03205	ko01100//Metabolic pathways	Global and overview maps	Metabolism
M371T162_POS	13084.6	12235.5	12741	13450.1	12777.6	12731.5	23654.3	29280.8	31987.9	26286.8	20584.6	14916.5	12836.7	24451.8	0.929664	0.000971913	0.0157064	1.08491	Myristamidopropyl betaine	162.284	371.323	--	--	--	-	-	-	-
M293T59_NEG	852470	338699	166951	746977	733961	387105	1.43972e+06	1.39777e+06	585113	993187	855994	852908	537694	1.02078e+06	0.924819	0.0214725	0.126924	5.89516	9-OxoODE	58.9945	293.212	Fatty Acyls	-	HMDB0004669	C14766	ko00591//Linoleic acid metabolism	Lipid metabolism	Metabolism
M237T64_NEG	122145	98313.9	53174.6	89493.6	107971	115048	293125	173362	161590	156425	169428	154324	97690.9	184709	0.918959	0.00476564	0.0524342	2.65009	3-Hydroxydodecanoic acid	63.837	237.15	Hydroxy acids and derivatives	1883-13-2	HMDB0000387	-	-	-	-
M72T256_POS	33908.9	29115.5	28066.2	5014.43	18109.3	25820.1	24061.7	35425.2	57001.9	42252.2	46180.8	59335.6	23339.1	44042.9	0.916161	0.013129	0.0845514	1.25414	Pyrrolidine	256.488	72.0799	Pyrrolidines	123-75-1	HMDB0031641	-	-	-	-
M179T117_NEG	21754.9	20526.9	40656.5	19928.1	44481	16625.8	45769.1	44616.5	69949.3	33559.1	38715.5	75316.3	27328.9	51321	0.909122	0.0185657	0.116196	1.22211	D-psicose	116.821	179.036	--	--	--	-	-	-	-
M391T255_POS	28525.2	24541.3	21342.5	18084.6	26211.7	17170.8	35298.3	53970	48579.8	31236.2	28750.2	53792.7	22646	41937.9	0.888997	0.00337577	0.0351365	1.42078	Permethrin	255.093	391.1	Fatty Acyls	52645-53-1	HMDB0015604	-	-	-	-
M128T297_2_NEG	136619	104244	137085	97971	105938	97715.2	136141	233688	323931	253908	189444	104963	113262	207012	0.870053	0.0193588	0.118959	2.65763	L-pyroglutamic acid	296.937	128.036	Carboxylic acids and derivatives	98-79-3	HMDB0000267	C01879	ko01100//Metabolic pathways;ko00480//Glutathione metabolism	Global and overview maps;Metabolism of other amino acids	Metabolism
M195T417_NEG	69426.7	41520.4	100602	53626.7	87472.1	54211.2	106106	121113	123082	116781	117490	157516	67809.8	123681	0.867061	0.000738958	0.0164494	2.09888	1,2-propanediol, 3-(1,3-benzodioxol-5-yl)-	417.016	195.052	--	--	--	-	-	-	-
M409T252_NEG	19656.9	16581.6	19217.3	13758.8	20976.4	20209.8	48405.4	29949.4	29394	24258.2	30653	34626.6	18400.1	32881.1	0.837544	0.00227646	0.0322854	1.08033	1-hexadecanoyl-2-sn-glycero-3-phosphate	251.838	409.235	--	--	--	-	-	-	-
M367T199_POS	43273.2	46650.2	34723.7	62407.8	39089.4	25101.2	118236	49685.7	66207.7	94033	64505.3	52644.2	41874.2	74218.7	0.82572	0.0227645	0.120407	1.54749	Hirsuteine	198.65	367.207	--	--	--	-	-	-	-
M177T105_NEG	249862	288906	335970	263770	399889	385458	576199	591742	526802	473458	478487	613611	320642	543383	0.761005	9.09397e-05	0.00457071	4.4792	D-gluconate	105.316	177.041	Organooxygen compounds	526-95-4	HMDB0000625	C00257	ko01100//Metabolic pathways;ko01110//Biosynthesis of secondary metabolites;ko01120//Microbial metabolism in diverse environments;ko01130//Biosynthesis of antibiotics;ko01200//Carbon metabolism;ko00030//Pentose phosphate pathway	Carbohydrate metabolism;Global and overview maps	Metabolism
M369T32_NEG	33666	30743.4	57189.6	32047.8	39056.9	37700.5	82932.6	62049.6	62995.1	51973.3	60438	67005.7	38400.7	64565.7	0.749636	0.00109983	0.0207697	1.48858	Mef-glu	32.489	369.123	--	--	--	-	-	-	-
M126T195_POS	269114	419672	302498	265842	216822	273863	551070	594679	518913	247811	485660	439596	291302	472955	0.699188	0.0100093	0.0713825	4.07697	5-methyl-2'-deoxycytidine	195.217	126.065	Pyrimidine nucleosides	838-07-3	HMDB0002224	-	-	-	-
M291T83_POS	1.69067e+06	1.21774e+06	1.5226e+06	1.16472e+06	1.20858e+06	1.55066e+06	2.40728e+06	3.7711e+06	1.776e+06	1.69355e+06	2.55638e+06	1.32855e+06	1.39249e+06	2.25548e+06	0.695761	0.0409828	0.172617	8.35079	3-cyclopentene-1-octanoic acid, 2-(3-hydroxy-1-penten-1-yl)-5-oxo-	83.354	291.195	--	--	--	-	-	-	-
M213T150_POS	911981	915444	1.24119e+06	829552	815458	797512	1.39073e+06	1.99142e+06	1.55524e+06	1.22565e+06	1.39702e+06	1.25623e+06	918523	1.46938e+06	0.677818	0.00204178	0.0255913	7.57769	Perillyl alcohol	149.888	213.148	Prenol lipids	536-59-4	HMDB0003634	C02452	ko01110//Biosynthesis of secondary metabolites;ko00903//Limonene and pinene degradation;ko00902//Monoterpenoid biosynthesis	Global and overview maps;Metabolism of terpenoids and polyketides	Metabolism
M719T76_NEG	114184	84521.5	62236.9	83561.3	130626	104746	174654	153144	133847	122205	147521	185033	96645.8	152734	0.660242	0.00247891	0.0338481	2.05192	Pg 32:1	75.933	719.488	--	--	--	-	-	-	-
M195T150_POS	229506	232758	263814	197215	197217	220950	320234	445196	370501	286857	350834	304447	223577	346345	0.631439	0.000705372	0.0125106	3.6173	Dodecanedioic acid	149.887	195.137	Fatty Acyls	6402-36-4	HMDB0000933	-	-	-	-
M275T150_POS	324873	283312	402702	284806	275295	264029	479602	656791	522088	365186	437975	365145	305836	471131	0.62337	0.00766189	0.0591005	4.04734	Nandrolone	149.879	275.2	Steroids and steroid derivatives	434-22-0	HMDB0002725	-	-	-	-
M245T184_POS	134658	133383	244875	159592	130632	152014	304531	272926	199688	219127	244405	229595	159192	245045	0.622278	0.004596	0.0431964	2.84797	Leucylleucine	184.048	245.185	Carboxylic acids and derivatives	-	HMDB0028933	-	-	-	-
M84T393_2_POS	696588	619196	750262	946184	647834	701763	1.14505e+06	1.33045e+06	1.16556e+06	1.29894e+06	492439	1.24893e+06	726971	1.11356e+06	0.615211	0.0176534	0.102104	6.02977	1-Aminocyclopropanecarboxylic acid	393.273	84.0443	Carboxylic acids and derivatives	22059-21-8	HMDB0036458	C01234	ko01100//Metabolic pathways;ko01110//Biosynthesis of secondary metabolites;ko00270//Cysteine and methionine metabolism	Amino acid metabolism;Global and overview maps	Metabolism
M363T34_NEG	41334	45552.2	70160.8	42399.3	55054.6	49058.7	81145.5	81445.2	80647.1	64745.7	67471.9	81427.1	50593.3	76147.1	0.589843	0.00085191	0.0179162	1.48175	1-methyluric acid	33.9645	363.076	Imidazopyrimidines	708-79-2	HMDB0003099	C16359	ko00232//Caffeine metabolism	Biosynthesis of other secondary metabolites	Metabolism
M223T65_POS	44504	39463.9	60708.5	42663	32191.2	40441.1	66901.4	77468.9	68392.9	60813.2	68932	48682.3	43328.6	65198.4	0.589518	0.00274152	0.0307595	1.4612	Zectran	64.7205	223.131	--	--	--	-	-	-	-
M231T198_POS	384086	497733	603167	478065	349132	348756	676534	773219	592210	737511	624068	597468	443490	666835	0.588429	0.00147943	0.0205471	4.69442	Val-Ile	197.635	231.17	Carboxylic acids and derivatives	-	HMDB0029130	-	-	-	-
M246T305_POS	27909.1	24558	29666.4	27062.2	18664.8	29222.1	45688	34496.1	30055	42435.5	43045.6	35299.1	26180.4	38503.2	0.55649	0.00211093	0.026119	1.04465	Val-Gln	304.732	246.144	Carboxylic acids and derivatives	-	HMDB0029125	-	-	-	-
M232T446_POS	33520.9	40626.4	59847.7	36379.3	45657.1	35207.8	64907.6	66947.9	55883.8	64862.9	57784.7	55398.4	41873.2	60964.2	0.541936	0.00179874	0.023359	1.33938	Gly-Arg	445.789	232.139	Carboxylic acids and derivatives	-	HMDB0028835	-	-	-	-
M171T65_POS	139833	107884	162168	109215	101896	134445	165138	194683	214946	181594	190618	148087	125907	182511	0.535628	0.00190355	0.0243658	2.32055	(3s)-3-hydroxyquinidine	65.3565	171.1	--	--	--	-	-	-	-
M115T73_NEG	199581	163861	200758	127464	79775.6	84558.6	201146	190406	197233	173731	190644	281350	142666	205752	0.528258	0.0417922	0.186253	1.91194	Alpha-ketoisovaleric acid	72.51	115.04	Keto acids and derivatives	759-05-7	HMDB0000019	C00141	ko01100//Metabolic pathways;ko01110//Biosynthesis of secondary metabolites;ko01130//Biosynthesis of antibiotics;ko01230//Biosynthesis of amino acids;ko01210//2-Oxocarboxylic acid metabolism;ko00770//Pantothenate and CoA biosynthesis;ko00290//Valine, leucine and isoleucine biosynthesis;ko00966//Glucosinolate biosynthesis;ko00280//Valine, leucine and isoleucine degradation	Amino acid metabolism;Biosynthesis of other secondary metabolites;Global and overview maps;Metabolism of cofactors and vitamins	Metabolism
M189T257_POS	25546.5	24624.6	36695	24226.8	21033.6	27325.8	47263	38505.2	29704.2	37466.3	36272.4	38446.2	26575.4	37942.9	0.51374	0.00500754	0.0448417	1.01312	L-arginine, methyl ester	257.37	189.122	--	--	--	-	-	-	-
M304T450_POS	67777.9	56176.4	86278.6	50970.6	64656.3	55077.3	109992	101819	74987.7	78089.7	92083.3	82000.9	63489.5	89828.7	0.500659	0.00671111	0.0543494	1.55423	Arg-glu	449.77	304.161	Carboxylic acids and derivatives	-	HMDB0028708	-	-	-	-
M327T148_NEG	3.6015e+06	3.47215e+06	4.93875e+06	2.78123e+06	4.16176e+06	3.39596e+06	6.44526e+06	6.24256e+06	4.94711e+06	4.35888e+06	4.29418e+06	5.11e+06	3.72523e+06	5.233e+06	0.49031	0.0107385	0.0849346	10.7649	(10e,15z)-9,12,13-trihydroxyoctadeca-10,15-dienoic acid	148.439	327.219	--	--	--	-	-	-	-
M253T40_NEG	110448	88437.2	158731	116186	113613	99088.8	182164	173454	156821	163509	143132	142371	114417	160242	0.485945	0.00305473	0.0383587	1.97353	Cis-9-palmitoleic acid	39.5205	253.218	Fatty Acyls	373-49-9	HMDB0003229	C08362	ko00061//Fatty acid biosynthesis	Lipid metabolism	Metabolism
M85T261_POS	37411.3	56129.3	61872.8	40693.1	40443.7	42104.7	57766.1	65215.3	68890	73051.2	55164.2	66099.7	46442.5	64364.4	0.470818	0.00457352	0.0430315	1.23593	1h-1,2,4-triazol-3-amine	261.079	85.0752	--	--	--	-	-	-	-
M265T183_POS	50086.7	50529.5	87193.1	53728.5	47234.2	60134.7	96806.6	88316.1	68061.1	72615.1	85480.1	71632.5	58151.1	80485.3	0.468917	0.0153331	0.0931952	1.35672	Val-Phe	183.038	265.154	Carboxylic acids and derivatives	-	HMDB0029134	-	-	-	-
M329T150_NEG	3.56867e+06	3.5504e+06	5.10024e+06	2.72442e+06	4.17218e+06	3.59461e+06	6.20077e+06	5.75008e+06	4.81121e+06	4.81704e+06	4.25212e+06	5.23068e+06	3.78509e+06	5.17698e+06	0.451786	0.00933315	0.0784148	10.2255	(z)-5,8,11-trihydroxyoctadec-9-enoic acid	150.331	329.234	--	--	--	-	-	-	-
M618T36_NEG	1.39756e+06	1.45517e+06	1.70013e+06	1.50172e+06	1.60729e+06	1.26633e+06	2.19033e+06	2.06606e+06	1.70188e+06	1.63102e+06	1.96195e+06	2.4226e+06	1.48803e+06	1.99564e+06	0.423444	0.00407985	0.0470817	6.1203	N-palmitoyl-d-erythro-dihydroceramide-1-phosphate	35.5025	618.479	--	--	--	-	-	-	-
M112T204_2_POS	406858	276927	378766	380515	354356	404959	491337	618897	455661	497066	479471	382914	367063	487558	0.409544	0.00858961	0.0636521	3.38746	Cytosine	204.103	112.05	Diazines	71-30-7	HMDB0000630	C00380	ko01100//Metabolic pathways;ko00240//Pyrimidine metabolism	Global and overview maps;Nucleotide metabolism	Metabolism
M269T301_POS	86062.3	78037.6	98463.5	89900.4	60373.1	72637.5	109454	113144	91936.7	101278	118105	105234	80912.4	106525	0.396763	0.00332494	0.034886	1.57743	His-Leu	300.747	269.16	Carboxylic acids and derivatives	-	HMDB0028889	-	-	-	-
M177T174_NEG	58388.1	56583.7	50594.4	53632.2	65575.2	44214.3	73532.6	77736.4	76233.8	68988.7	62753.4	73571.1	54831.3	72136	0.395719	0.000891831	0.0182425	1.22194	3-methoxycinnamic acid	174.466	177.041	--	--	--	-	-	-	-
M217T212_2_POS	92012	52179.6	71942.6	57584.2	70332.9	70023.9	110611	103992	77212.7	73744.2	88407.4	90493.9	69012.5	90743.5	0.394935	0.0238953	0.124204	1.38692	Val-Val	212.031	217.153	Carboxylic acids and derivatives	-	HMDB0029140	-	-	-	-
M147T71_NEG	245142	297904	236039	180415	282762	201442	326987	304244	280164	303148	284800	348685	240617	308004	0.356211	0.0101232	0.0824854	2.11486	3-hydroxyglutaric acid	70.945	147.03	Hydroxy acids and derivatives	638-18-6	HMDB0000428	-	-	-	-
M227T39_NEG	46360.3	69255.5	61229.8	73737.4	54048.6	50670.5	75031.5	87289.6	75741.4	84087.4	69209.7	60909.2	59217	75378.1	0.348135	0.0209468	0.125116	1.13128	Myristic acid	39.0635	227.202	Fatty Acyls	544-63-8	HMDB0000806	C06424	ko01100//Metabolic pathways;ko00061//Fatty acid biosynthesis	Global and overview maps;Lipid metabolism	Metabolism
M104T371_2_POS	423106	356689	313752	339260	402148	330846	430042	469861	462044	466092	449759	456887	360967	455781	0.336473	0.000440804	0.00924206	3.1302	.gamma.-aminobutyric acid	370.85	104.071	Carboxylic acids and derivatives	1956-12-02	HMDB0000112	C00334	ko01100//Metabolic pathways;ko01120//Microbial metabolism in diverse environments;ko00330//Arginine and proline metabolism;ko00760//Nicotinate and nicotinamide metabolism;ko00250//Alanine, aspartate and glutamate metabolism;ko00410//beta-Alanine metabolism;ko00650//Butanoate metabolism	Amino acid metabolism;Carbohydrate metabolism;Global and overview maps;Metabolism of cofactors and vitamins;Metabolism of other amino acids	Metabolism
M244T254_POS	347523	258748	284409	207232	280913	244387	413542	349651	378090	318882	262171	312288	270535	339104	0.32591	0.0397982	0.169321	2.32865	Cytidine	253.597	244.079	Pyrimidine nucleosides	65-46-3	HMDB0000089	C00475	ko01100//Metabolic pathways;ko00240//Pyrimidine metabolism	Global and overview maps;Nucleotide metabolism	Metabolism
M69T371_POS	70897.1	63204.2	57758.8	56612.6	68147.4	58708.9	72363.3	79360.2	74764.5	76097.5	73705.9	77536.9	62554.8	75638	0.273991	0.000555673	0.0108721	1.15937	Crotonic acid	370.793	69.0328	Fatty Acyls	3724-65-0	HMDB0010720	-	-	-	-
M111T85_2_NEG	592841	625490	466223	422568	463208	615963	591134	773979	631018	624430	581433	631913	531049	638985	0.266937	0.0424301	0.188029	2.68709	Uracil	85.082	111.02	Diazines	66-22-8	HMDB0000300	C00106	ko01100//Metabolic pathways;ko00240//Pyrimidine metabolism;ko00410//beta-Alanine metabolism;ko00770//Pantothenate and CoA biosynthesis	Global and overview maps;Metabolism of cofactors and vitamins;Metabolism of other amino acids;Nucleotide metabolism	Metabolism
M87T371_2_POS	462962	395045	364035	366061	431840	355664	446317	490531	478161	471236	464096	481322	395935	471944	0.253353	0.00227979	0.0271274	2.72965	3-hydroxybutyric acid	370.861	87.0442	Hydroxy acids and derivatives	300-85-6	HMDB0000357	C01089	ko01100//Metabolic pathways;ko00650//Butanoate metabolism;ko00072//Synthesis and degradation of ketone bodies	Carbohydrate metabolism;Global and overview maps;Lipid metabolism	Metabolism
M104T270_2_POS	1.67776e+07	1.57312e+07	2.0242e+07	1.57508e+07	1.61719e+07	1.78983e+07	1.29704e+07	1.51223e+07	1.43012e+07	1.35767e+07	1.50605e+07	1.46249e+07	1.70953e+07	1.4276e+07	-0.260006	0.00518226	0.045795	15.7242	Choline	269.774	104.107	Organonitrogen compounds	62-49-7	HMDB0000097	C00114	ko01100//Metabolic pathways;ko02010//ABC transporters;ko00564//Glycerophospholipid metabolism;ko00260//Glycine, serine and threonine metabolism	Amino acid metabolism;Global and overview maps;Lipid metabolism;Membrane transport	Environmental Information Processing;Metabolism
M318T149_POS	450776	390729	443930	495977	470304	462468	284739	396013	354518	347024	507086	322655	452364	368672	-0.295146	0.0361767	0.160007	2.48044	Phytosphingosine	149.155	318.3	Organonitrogen compounds	554-62-1	HMDB0004610	C12144	ko01100//Metabolic pathways;ko00600//Sphingolipid metabolism	Global and overview maps;Lipid metabolism	Metabolism
M811T39_POS	99893.4	128190	117910	115960	99881.9	104399	104018	102011	78824.4	106403	81257.4	65221.9	111039	89622.6	-0.309134	0.0278707	0.135956	1.28276	1-octadecanoyl-2-octadecenoyl-sn-glycero-3-phosphocholine	38.946	810.594	--	--	--	-	-	-	-
M164T218_POS	97493.2	135972	154143	112580	97148.2	99799.8	97811.7	94764.3	84288.6	102141	82941.8	92147.9	116189	92349.2	-0.331307	0.0412531	0.172902	1.32039	1,2-dimethoxy-4-(2-propenyl)benzene	218.311	164.069	Benzene and substituted derivatives	93-15-2	HMDB0031864	C10454	ko00940//Phenylpropanoid biosynthesis	Biosynthesis of other secondary metabolites	Metabolism
M136T158_2_POS	1.47258e+07	1.14382e+07	1.96716e+07	1.47877e+07	1.36845e+07	1.50098e+07	1.09332e+07	1.27376e+07	1.19961e+07	1.16334e+07	1.25608e+07	9.86717e+06	1.48863e+07	1.16214e+07	-0.357199	0.0202709	0.111211	15.5085	Adenine	157.901	136.062	Imidazopyrimidines	73-24-5	HMDB0000034	C00147	ko01100//Metabolic pathways;ko00230//Purine metabolism;ko00908//Zeatin biosynthesis	Global and overview maps;Metabolism of terpenoids and polyketides;Nucleotide metabolism	Metabolism
M119T158_POS	315577	251154	411380	319152	302869	322300	245581	278741	246501	239288	262231	216403	320405	248124	-0.368836	0.0100577	0.0716108	2.37472	2-(2-hydroxyethoxy)phenol	157.902	119.034	--	--	--	-	-	-	-
M130T262_2_POS	178844	150666	171248	126609	109074	154104	106676	106660	101701	137243	131121	99248	148424	113775	-0.383545	0.021037	0.113824	1.71716	DL-arginine	261.68	130.096	--	--	--	C00792	ko01100//Metabolic pathways;ko00472//D-Arginine and D-ornithine metabolism	Global and overview maps;Metabolism of other amino acids	Metabolism
M149T150_2_NEG	324849	297349	542619	320366	479776	371258	322444	298484	286305	312133	304317	248942	389370	295437	-0.398287	0.0489453	0.204915	2.40762	D-xylose	149.782	149.046	Organooxygen compounds	58-86-6	HMDB0000098	C00181	ko01100//Metabolic pathways;ko02010//ABC transporters;ko00520//Amino sugar and nucleotide sugar metabolism;ko00040//Pentose and glucuronate interconversions	Carbohydrate metabolism;Global and overview maps;Membrane transport	Environmental Information Processing;Metabolism
M118T274_2_POS	2.60435e+06	2.77445e+06	3.01978e+06	2.81701e+06	2.62181e+06	2.38624e+06	2.16731e+06	1.92856e+06	1.89315e+06	1.43139e+06	2.059e+06	2.5021e+06	2.70394e+06	1.99692e+06	-0.43729	0.00188904	0.0242527	7.87868	Betaine	274.108	118.086	Carboxylic acids and derivatives	-	HMDB0059606	C00719	ko01100//Metabolic pathways;ko02010//ABC transporters;ko00260//Glycine, serine and threonine metabolism	Amino acid metabolism;Global and overview maps;Membrane transport	Environmental Information Processing;Metabolism
M574T33_3_NEG	1.1379e+06	992999	1.36394e+06	1.09331e+06	1.29736e+06	1.04324e+06	1.04556e+06	864941	863360	752087	602485	961389	1.15479e+06	848303	-0.444979	0.00562464	0.0572203	4.8339	Sulfobacin b	32.935	574.453	--	--	--	-	-	-	-
M114T181_NEG	175176	167513	291569	160659	212005	202865	165367	155152	130782	141779	136159	150504	201631	146624	-0.459598	0.0227796	0.131253	1.93239	D-proline	181.397	114.031	Carboxylic acids and derivatives	344-25-2	HMDB0003411	C00763	ko01100//Metabolic pathways;ko00330//Arginine and proline metabolism	Amino acid metabolism;Global and overview maps	Metabolism
M736T38_2_NEG	51517.4	39809	75483.5	43757.1	54734	55019.3	43454.6	40808.6	34727.6	30736.2	37524.4	42351.7	53386.7	38267.2	-0.480373	0.0197546	0.120239	1.02551	Pe(16:1e/11,12-epete)	38.1945	736.494	--	--	--	-	-	-	-
M365T435_POS	85038.4	85825.4	84462.7	85862.6	82566.9	75516.6	64238.8	59000	53019.3	40832.3	64482.8	74932	83212.1	59417.6	-0.485904	0.000786564	0.0134518	1.48125	4.beta.-galactobiose	434.901	365.105	--	--	--	-	-	-	-
M847T199_NEG	83776.1	71500.5	134092	65579.5	101321	69018.5	66184.5	49365.2	59218.4	58900.4	70340	68985.1	87548	62165.6	-0.493958	0.0469432	0.199827	1.30498	Pi(16:1/13-hode)	199.411	847.5	--	--	--	-	-	-	-
M299T146_NEG	115113	169773	193494	117215	170761	158252	120720	117573	116970	122693	97167.2	77614.4	154102	108790	-0.502341	0.0119558	0.0900284	1.75837	Salidroside	146.053	299.114	--	--	--	C06046	ko00350//Tyrosine metabolism	Amino acid metabolism	Metabolism
M167T374_NEG	95883	87325.9	132373	79629.3	91999.3	87900.4	67002.4	80924.1	64547.2	64016.9	61004.9	67279.1	95851.8	67462.4	-0.506721	0.0058758	0.0583547	1.45	Uric acid	373.909	167.044	Imidazopyrimidines	69-93-2	HMDB0000289	C00366	ko01100//Metabolic pathways;ko01120//Microbial metabolism in diverse environments;ko00230//Purine metabolism	Global and overview maps;Nucleotide metabolism	Metabolism
M385T31_2_NEG	45202.3	49149.9	73944.8	45728.1	55146.5	41322.6	50488	36751	32511.8	27382.9	32717.3	37090	51749.1	36156.8	-0.517264	0.0226759	0.131092	1.01106	Phenaceturic acid	31.173	385.154	Carboxylic acids and derivatives	500-98-1	HMDB0000821	C05598	ko00360//Phenylalanine metabolism	Amino acid metabolism	Metabolism
M359T146_NEG	44026	62199.7	73655.8	42070.6	60558.7	53887.1	41788.7	41525.9	43919.8	42279.7	37636.4	27797.4	56066.3	39158	-0.517827	0.0111388	0.0867503	1.08042	D-fructose	146.308	359.135	Carbohydrates and carbohydrate conjugates	57-48-7	HMDB0062538	-	-	-	-
M157T181_2_NEG	1.36982e+06	1.2816e+06	2.45869e+06	1.16866e+06	1.59753e+06	1.62761e+06	1.23812e+06	1.15457e+06	970385	1.02702e+06	1.01042e+06	1.17e+06	1.58399e+06	1.09509e+06	-0.532515	0.0306648	0.155607	5.65873	L-dihydroorotate	181.393	157.037	Carboxylic acids and derivatives	5988-19-2	HMDB0003349	C00337	ko01100//Metabolic pathways;ko00240//Pyrimidine metabolism	Global and overview maps;Nucleotide metabolism	Metabolism
M159T181_POS	41625.3	35754.1	60107.8	41589.7	39227.7	45197.6	23235.7	33588.9	27934.7	29002.8	35099.7	30861	43917	29953.8	-0.552041	0.00492467	0.0445415	1.105	Allantoin	180.679	159.05	Azoles	97-59-6	HMDB0000462	-	-	-	-
M117T383_2_NEG	126551	123984	220338	114758	140184	141255	96538.4	104880	97124	90896.3	101920	99665	144512	98504	-0.552931	0.0157031	0.104813	1.79848	Methylmalonic acid	383.122	117.02	Carboxylic acids and derivatives	516-05-2	HMDB0000202	C02170	ko00240//Pyrimidine metabolism;ko00280//Valine, leucine and isoleucine degradation;ko00640//Propanoate metabolism	Amino acid metabolism;Carbohydrate metabolism;Nucleotide metabolism	Metabolism
M102T303_POS	47297.6	45657.4	41774.7	41270	43095.8	52017.8	38801.9	25845.4	23790.2	26723	39098	29502.2	45185.6	30626.8	-0.561068	0.00106126	0.016648	1.23392	4-hydroxy-l-isoleucine	302.534	102.09	--	--	--	-	-	-	-
M147T379_POS	1.44986e+06	1.32376e+06	1.56558e+06	1.67534e+06	1.96465e+06	1.64383e+06	908516	1.1382e+06	1.45079e+06	1.05611e+06	839319	999249	1.60384e+06	1.06536e+06	-0.59018	0.00160772	0.021678	6.98917	DL-glutamine	378.695	147.076	--	--	--	-	-	-	-
M779T39_POS	56576.6	33406.1	63884.2	54379	41826.2	59657.4	35977.4	34657.2	30481.5	31821.8	27728.4	43967.3	51621.6	34105.6	-0.597967	0.00774425	0.0595638	1.15383	1,2-di-(9z,12z,15z-octadecatrienoyl)-sn-glycero-3-phosphocholine	38.963	778.535	--	--	--	-	-	-	-
M274T427_NEG	53227.8	57256.8	61398.6	50184.6	49209.8	48657.6	49172.1	30011.3	39293.4	26550.9	24049	41154.3	53322.5	35038.5	-0.605805	0.00221553	0.0317866	1.20113	Glu-gln	427.13	274.105	Carboxylic acids and derivatives	26848-14-6	HMDB0028817	-	-	-	-
M743T183_NEG	54435.7	29381	29889.8	49176.6	53620.5	44689.6	36554.1	26185.8	26461.3	22993.5	24211.1	35045.4	43532.2	28575.2	-0.607319	0.0162356	0.106962	1.04083	1-stearoyl-2-linoleoyl-sn-glycero-3-phosphoethanolamine	183.466	742.55	Glycerophospholipids	-	HMDB0008994	C00350	ko01100//Metabolic pathways;ko01110//Biosynthesis of secondary metabolites;ko00564//Glycerophospholipid metabolism;ko00563//Glycosylphosphatidylinositol(GPI)-anchor biosynthesis;ko04140//Autophagy - animal	Global and overview maps;Glycan biosynthesis and metabolism;Lipid metabolism;Transport and catabolism	Cellular Processes;Metabolism
M169T414_POS	35454.7	58621	36144.3	37208.2	36096.3	38552.5	25729.2	27740.3	26310.3	28739.8	21916.3	28357.7	40346.2	26465.6	-0.608315	0.0046018	0.0432044	1.1498	Homogentisic acid	414.115	169.057	Phenols	102-32-9	HMDB0001336	C00544	ko01100//Metabolic pathways;ko01120//Microbial metabolism in diverse environments;ko00350//Tyrosine metabolism;ko00130//Ubiquinone and other terpenoid-quinone biosynthesis	Amino acid metabolism;Global and overview maps;Metabolism of cofactors and vitamins	Metabolism
M121T169_POS	6.38007e+06	9.03321e+06	7.94765e+06	5.01567e+06	6.6615e+06	6.77001e+06	4.66628e+06	4.29417e+06	3.13183e+06	5.11128e+06	5.67863e+06	4.39191e+06	6.96802e+06	4.54568e+06	-0.616251	0.00446847	0.0426411	15.8835	4-hydroxyphenethyl alcohol	169.402	121.064	Phenols	501-94-0	HMDB0004284	C06044	ko00350//Tyrosine metabolism	Amino acid metabolism	Metabolism
M615T51_POS	29327.8	27120.5	21390.9	32299.8	28627.1	33277.1	18555.2	18701.4	17710.2	16059.2	22795.3	18022.9	28673.9	18640.7	-0.621282	0.000453655	0.0094209	1.00238	1-palmitoyl-2-linoleoyl-rac-glycerol	51.192	615.493	--	--	--	-	-	-	-
M127T375_NEG	159868	170930	213212	178266	171469	209245	107761	115970	119414	139057	105830	124419	183832	118742	-0.630555	8.59067e-05	0.00441653	2.44966	Dihydrothymine	374.802	127.052	Diazines	696-04-8	HMDB0000079	-	-	-	-
M671T37_NEG	144689	134085	90971.4	141821	152127	119985	89632.7	55111.4	109516	68342	99796.8	77070.5	130613	83244.9	-0.649865	0.00320889	0.0394803	1.96801	1-Palmitoyl-2-linoleoyl-sn-glycero-3-phosphate	37.037	671.467	Glycerophospholipids	-	HMDB0007860	C00416	ko01100//Metabolic pathways;ko01110//Biosynthesis of secondary metabolites;ko00564//Glycerophospholipid metabolism;ko00561//Glycerolipid metabolism;ko04070//Phosphatidylinositol signaling system	Global and overview maps;Lipid metabolism;Signal transduction	Environmental Information Processing;Metabolism
M414T38_POS	270858	305895	422696	188811	266795	352818	252788	197216	169829	164168	164042	202575	301312	191770	-0.651885	0.0117352	0.0789772	3.07713	Norbuprenorphine	38.257	414.283	Phenanthrenes and derivatives	-	HMDB0060546	-	-	-	-
M399T33_NEG	89405.3	111714	177083	105212	110598	90618.9	69014.4	62702.5	57956.4	67155.1	75277.4	97161.8	114105	71544.6	-0.673449	0.0141794	0.0984467	1.78784	N,n'-dicarbobenzyloxy-l-ornithine	32.531	399.133	--	--	--	-	-	-	-
M161T309_POS	226184	336594	231807	229026	187371	120373	142633	123826	92641.5	151471	183191	132203	221892	137661	-0.688743	0.0225989	0.119822	2.64029	Tolazoline	309.354	161.083	Benzene and substituted derivatives	59-98-3	HMDB0014935	-	-	-	-
M613T33_POS	503929	548052	487883	503315	408096	419123	265785	298774	311570	284427	319165	295862	478400	295930	-0.692958	1.50263e-05	0.00115982	4.45194	Dilinolenin (9c,12c,15c)	32.884	613.48	--	--	--	-	-	-	-
M166T169_2_POS	1.94641e+07	3.10647e+07	2.71189e+07	1.62587e+07	2.0558e+07	2.25524e+07	1.4601e+07	1.17202e+07	1.08054e+07	1.65591e+07	1.85268e+07	1.23146e+07	2.28361e+07	1.40878e+07	-0.696868	0.00610147	0.0507312	30.2098	Hordenine	168.954	166.122	Benzene and substituted derivatives	539-15-1	HMDB0004366	C06199	ko00350//Tyrosine metabolism	Amino acid metabolism	Metabolism
M152T113_POS	139092	158880	200755	121533	140921	158440	95221.9	86139.7	108817	97929.5	130314	46852	153270	94212.3	-0.702088	0.00389869	0.0389924	2.44582	3,4-dihydroxy-l-phenylalanine	113.351	152.069	Carboxylic acids and derivatives	59-92-7	HMDB0000181	C00355	ko01100//Metabolic pathways;ko01110//Biosynthesis of secondary metabolites;ko00350//Tyrosine metabolism;ko00950//Isoquinoline alkaloid biosynthesis;ko00965//Betalain biosynthesis	Amino acid metabolism;Biosynthesis of other secondary metabolites;Global and overview maps	Metabolism
M133T402_NEG	1.8469e+06	1.68805e+06	2.88893e+06	1.83064e+06	1.30054e+06	1.42365e+06	1.21804e+06	1.25363e+06	866263	927133	1.23325e+06	1.17575e+06	1.82978e+06	1.11234e+06	-0.71807	0.0136668	0.0963755	6.98991	Malate	402.351	133.015	Hydroxy acids and derivatives	6915-15-7	HMDB0000744	-	-	-	-
M452T200_NEG	204247	263703	387210	197621	318727	240716	215771	140555	138045	130826	148754	204840	268704	163132	-0.719981	0.0101399	0.0825262	2.85874	1-palmitoyl-2-hydroxy-sn-glycero-3-phosphoethanolamine	199.511	452.279	Glycerophospholipids	-	HMDB0011503	-	-	-	-
M357T540_POS	130337	109138	232932	113927	122227	127750	80003.8	78507.1	77354.8	77202.9	95454.3	85355.6	139385	82313.1	-0.759885	0.0140462	0.0880742	2.15906	.beta.-estradiol 17-valerate	540.321	357.249	--	--	--	-	-	-	-
M173T434_NEG	60491.7	57056.8	103112	62311.4	65700.2	67508.9	52223.8	41926.2	30276.7	31993	47173.7	41297.8	69363.5	40815.2	-0.76507	0.00418369	0.0476081	1.49565	Cis-aconitate	434.086	173.01	Carboxylic acids and derivatives	585-84-2	HMDB0000072	C00417	ko01100//Metabolic pathways;ko01110//Biosynthesis of secondary metabolites;ko01120//Microbial metabolism in diverse environments;ko01130//Biosynthesis of antibiotics;ko01210//2-Oxocarboxylic acid metabolism;ko00630//Glyoxylate and dicarboxylate metabolism;ko00660//C5-Branched dibasic acid metabolism;ko00020//Citrate cycle (TCA cycle)	Carbohydrate metabolism;Global and overview maps	Metabolism
M487T373_NEG	65205.8	61386.8	76182.3	55085.2	66795.4	56476.6	40880.3	36137	31233.7	34812.7	38390	42312.9	63522	37294.4	-0.768296	2.4725e-05	0.00209363	1.6003	Blood group b trisaccharide	373.116	487.178	--	--	--	-	-	-	-
M337T33_POS	139005	166278	347810	179203	140357	129401	97246.8	103266	119811	103577	115969	103213	183676	107181	-0.777117	0.0476085	0.18771	2.28079	2-linoleoylglycerol	32.9285	337.273	Fatty Acyls	-	HMDB0011538	-	-	-	-
M858T193_NEG	72062.7	83619.1	75018.9	73305.9	101934	72876.1	46247.8	40297.3	46241.9	39326.3	52532.5	54655.3	79802.7	46550.2	-0.77765	0.000104982	0.00504174	1.80276	Pi 36:4	193.208	857.52	--	--	--	-	-	-	-
M573T55_POS	369574	389702	381885	409863	297720	383520	189192	238020	219875	149056	251465	245664	372044	215545	-0.787483	4.08619e-05	0.0021971	4.01787	2-sdahma [dmed-fahfa]	55.302	573.486	--	--	--	-	-	-	-
M268T166_POS	87304.3	62107.5	89835.2	77106.4	89990.9	130992	39042.8	67677.8	48898.7	43341.6	44999	63409.3	89556.1	51228.2	-0.805854	0.00444846	0.0425454	1.81528	Adenosine	166.257	268.103	Purine nucleosides	58-61-7	HMDB0000050	C00212	ko01100//Metabolic pathways;ko00230//Purine metabolism	Global and overview maps;Nucleotide metabolism	Metabolism
M414T73_POS	1.92553e+06	3.25346e+06	3.77783e+06	1.76741e+06	2.87695e+06	3.48435e+06	2.55336e+06	1.53222e+06	1.4915e+06	1.46262e+06	1.69175e+06	1.02281e+06	2.84759e+06	1.62571e+06	-0.808671	0.0117293	0.0789772	10.6917	Glycodeoxycholic acid	73.375	414.284	Steroids and steroid derivatives	360-65-6	HMDB0000631	-	-	-	-
M109T58_POS	56283.1	41561.6	25839.1	54421.4	52112.9	56137.7	29329.2	29318.9	27441.5	20063.6	29610.1	23656.1	47726	26569.9	-0.844982	0.00216502	0.0263734	1.37097	3-methyl-l-histidine	58.064	109.075	Carboxylic acids and derivatives	368-16-1	HMDB0000479	C01152	ko00340//Histidine metabolism	Amino acid metabolism	Metabolism
M485T24_NEG	469467	418784	733584	516214	458690	437364	408397	268550	200297	285430	224722	291322	505684	279786	-0.853911	0.0023756	0.0331392	4.23465	Rutaevin	24.4865	485.19	--	--	--	-	-	-	-
M552T65_2_POS	57712.2	33495.3	35187.8	27054.9	27935.3	35307.2	24477.3	22874.3	18793.2	13967.3	24249.8	14901.9	36115.4	19877.3	-0.861494	0.00824706	0.061956	1.14498	1-arachidoyl-2-hydroxy-sn-glycero-3-phosphocholine	65.2375	552.423	--	--	--	-	-	-	-
M335T34_POS	112060	116238	228438	129937	97324.2	92997.2	65866	80668.9	76160.9	66082.6	78833.4	59173	129499	71130.8	-0.864394	0.0186984	0.106108	2.0994	5.beta.-pregnane-3.alpha.,17-diol-20-one	33.5725	335.257	--	--	--	-	-	-	-
M798T50_POS	28603.6	27574.9	46867.2	34335.6	35016	40980.8	18181.8	19522.3	20354.8	16368.1	23397.2	18447.7	35563	19378.6	-0.87591	0.000450191	0.00941543	1.28448	Oligomycin c	49.563	797.518	--	--	--	-	-	-	-
M790T130_NEG	42842.5	55534.5	61019.7	50763.6	61989.1	56304.3	33829.2	25985.6	28457.7	22486	32209.2	35350.1	54742.3	29719.6	-0.881239	3.38819e-05	0.002567	1.56007	Oligomycin a	130.172	789.518	--	--	--	-	-	-	-
M856T194_NEG	91202.7	95476.1	111950	93467.1	121586	80784.8	55367	45869.6	54977.8	38921.8	58761.4	65290.7	99077.8	53198	-0.897188	8.13356e-05	0.00437639	2.10781	Pi 36:5	193.77	855.505	--	--	--	-	-	-	-
M145T375_2_NEG	855040	941154	1.22637e+06	943805	854410	1.08572e+06	507603	541484	459007	532314	491352	598881	984415	521774	-0.915843	2.33332e-05	0.00203513	6.60721	Glutamine	374.844	145.063	Carboxylic acids and derivatives	5959-95-5	HMDB0003423	-	-	-	-
M279T109_NEG	46506.8	35212.6	52802.5	32768.7	36334.5	34042.1	25717.4	17703.2	18216	13935.1	29776.4	19703.4	39611.2	20841.9	-0.926419	0.000975724	0.0193287	1.2733	3-Deoxy-2-keto-6-phosphogluconic acid	109.097	279.091	--	--	--	C04442	ko01100//Metabolic pathways;ko01120//Microbial metabolism in diverse environments;ko01200//Carbon metabolism;ko00030//Pentose phosphate pathway	Carbohydrate metabolism;Global and overview maps	Metabolism
M439T381_POS	54703.4	65545.7	98488.6	52872.7	69137.4	50541.8	34638.7	52743.7	59615.1	17167.6	23112.3	18463.7	65215	34290.2	-0.927408	0.014033	0.0880696	1.52269	Quinapril	380.787	439.216	Carboxylic acids and derivatives	85441-61-8	HMDB0015019	-	-	-	-
M499T27_NEG	31991.7	25265.2	54859.6	35133.7	40739.1	17420.2	23538.4	16153.3	17695.6	15700	13855.1	21023.5	34234.9	17994.3	-0.927927	0.0142636	0.0988724	1.07803	Mls000863654-01!	26.842	499.24	--	--	--	-	-	-	-
M243T158_1_NEG	4.5693e+06	4.09322e+06	7.6085e+06	4.11628e+06	4.70783e+06	4.5875e+06	3.37687e+06	2.1965e+06	2.36564e+06	2.3285e+06	3.01749e+06	2.2869e+06	4.9471e+06	2.59532e+06	-0.930673	0.00223707	0.0318765	13.8633	Uridine	158.002	243.063	Pyrimidine nucleosides	58-96-8	HMDB0000296	C00299	ko01100//Metabolic pathways;ko00240//Pyrimidine metabolism	Global and overview maps;Nucleotide metabolism	Metabolism
M180T191_POS	3.48679e+06	5.6863e+06	6.05842e+06	3.65171e+06	4.78678e+06	7.82743e+06	1.84434e+06	2.85732e+06	2.56607e+06	4.29107e+06	2.92551e+06	1.81102e+06	5.24957e+06	2.71589e+06	-0.950775	0.00779565	0.0598336	15.9095	P-methoxymethamphetamine	191.433	180.138	--	--	--	-	-	-	-
M381T30_2_NEG	47458.9	61744	58927.4	33784.7	41897.8	39031	24074.4	23898.7	24553.5	20732.4	20687.6	31397.8	47140.7	24224.1	-0.960531	0.000788404	0.0171523	1.40822	Ochrephilone	30.256	381.175	--	--	--	-	-	-	-
M243T238_NEG	97438.3	81020.1	128912	70423.1	103098	88388.9	74056.9	42727.1	37130.9	46847.9	60209.3	31076.1	94880.1	48674.7	-0.962933	0.00135642	0.0238118	1.97047	Pseudouridine	238.068	243.063	Nucleoside and nucleotide analogues	1445-07-4	HMDB0000767	C02067	ko00240//Pyrimidine metabolism	Nucleotide metabolism	Metabolism
M241T98_NEG	5.32977e+06	3.75243e+06	3.73566e+06	3.47673e+06	3.23433e+06	3.88703e+06	2.30565e+06	2.03833e+06	1.65694e+06	2.05703e+06	2.624e+06	1.3199e+06	3.90266e+06	2.00031e+06	-0.964235	0.000320388	0.00957505	12.8334	His-ser	97.94	241.083	Carboxylic acids and derivatives	-	HMDB0028894	C00214	ko01100//Metabolic pathways;ko00240//Pyrimidine metabolism	Global and overview maps;Nucleotide metabolism	Metabolism
M360T434_POS	30474.6	28430.6	43155.6	27860	49365.4	57660.7	20560.2	21396.7	18002.6	14678.4	22106.3	23984.3	39491.2	20121.4	-0.972798	0.00430304	0.0416549	1.35016	Dihydrohaloperidol	434.356	360.149	--	--	--	-	-	-	-
M117T99_POS	59862.9	39502.9	58969.9	35349.9	41004.4	38620.9	23231.5	25213.1	13641.4	28272.1	34142.9	14523.8	45551.8	23170.8	-0.975201	0.00227636	0.0271235	1.46337	Succinamide	99.199	117.054	--	--	--	-	-	-	-
M391T35_POS	25091.1	21301.6	36533.3	25906	41955.5	25197	11756	18374.8	14398.7	18490.5	9586.54	15691.6	29330.7	14716.4	-0.994993	0.00224012	0.0268685	1.15585	Octyl-3,5-di-tert-butyl-4-hydroxyhydrocinnamate	34.96	391.333	--	--	--	-	-	-	-
M815T69_NEG	180463	216626	223116	222554	249667	188231	120376	103649	100704	87360.1	94100.4	134807	213443	106833	-0.998495	7.2807e-06	0.00100581	3.2367	Ginsenoside f3	68.751	815.5	Prenol lipids	62025-50-7	HMDB0039556	-	-	-	-
M313T159_2_POS	35058.1	42873.2	25964.7	47204	36929	44925.3	18161.7	24188.4	17772.4	21156.3	17941.9	16237.8	38825.7	19243.1	-1.01267	0.000187682	0.00540252	1.4152	1-Palmitoylglycerol	159.218	313.272	Glycerolipids	32899-41-5	HMDB0011564	-	-	-	-
M421T221_NEG	75013.1	70565.3	193079	76855.9	115072	78634.7	71308.2	38707.7	42175.4	51344.9	62409	35730.1	101537	50279.2	-1.01397	0.0301204	0.153753	1.83647	1,3-cyclobutanedicarboxylic acid, 2,4-diphenyl-, 1-(1-naphthalenyl) ester, (1.beta.,2r,3.alpha.,4r)-	220.574	421.165	--	--	--	-	-	-	-
M276T427_POS	332712	356603	429269	304310	273658	364678	174188	206952	148099	164563	154177	166573	343538	169092	-1.02266	2.30578e-05	0.001547	4.34259	Gamma-glu-glu	426.866	276.119	Carboxylic acids and derivatives	1116-22-9	HMDB0011737	-	-	-	-
M341T91_NEG	191969	212808	398377	216097	324594	214279	164640	68143.9	105132	129536	170006	122433	259687	126648	-1.03595	0.00501112	0.0541447	3.31114	1,4-d-xylobiose	91.0055	341.085	--	--	--	C01630	ko02010//ABC transporters	Membrane transport	Environmental Information Processing
M496T193_2_POS	479227	765459	987005	597303	723815	488965	307004	266555	318514	285830	294377	479157	673629	325239	-1.05045	0.00215368	0.0262719	5.78643	1-palmitoyl-sn-glycero-3-phosphocholine	193.431	496.338	Glycerophospholipids	-	HMDB0062541	-	-	-	-
M261T185_NEG	64554.7	56041.8	96736.2	58318.8	87054.5	56562.8	47837.3	28629	24706	37477.6	35525.6	27890.3	69878.1	33677.6	-1.05305	0.00106983	0.0204335	1.7746	9-(2,3-dihydroxypropoxy)-9-oxononanoic acid	184.511	261.134	--	--	--	-	-	-	-
M306T228_POS	20968.5	14481.6	21915.7	13866.9	22083.3	18051.6	9796.02	7747.37	8260.83	8678.23	11309.5	7856.84	18561.3	8941.47	-1.05371	0.000137307	0.00455599	1.01828	N-m-tolyloxyacetylbenzenesulfonamide	227.913	306.058	--	--	--	-	-	-	-
M411T88_POS	64764.5	49202.6	108095	59028.2	90253	71750.2	44473.1	38770.5	36135.5	34054.8	31006.2	27464.2	73849	35317.4	-1.0642	0.00185108	0.0238833	1.90101	Oleanolic acid methyl ester	88.0485	411.36	--	--	--	-	-	-	-
M110T481_POS	136463	52996.8	174397	133655	269775	154583	55971.5	112730	61080.4	109350	49423.7	48457.7	153645	72835.6	-1.07689	0.0270077	0.133463	2.41948	N-.alpha.-(tert-butoxycarbonyl)-l-histidine	481.456	110.07	--	--	--	-	-	-	-
M351T171_2_NEG	152543	192564	431812	170047	258592	195028	127919	89830.3	109351	105364	105223	124590	233431	110379	-1.08053	0.0163204	0.107193	2.97268	(2-acetyloxy-3,6-diphenylcyclohexyl) acetate	171.447	351.185	--	--	--	-	-	-	-
M277T36_NEG	394059	422658	791225	450161	429295	329431	218514	276725	243850	146359	234166	199778	469472	219899	-1.0942	0.00471247	0.0520481	4.31966	.gamma.-linolenic acid	36.221	277.218	Fatty Acyls	506-26-3	HMDB0003073	C06426	ko01100//Metabolic pathways;ko00591//Linoleic acid metabolism;ko01040//Biosynthesis of unsaturated fatty acids	Global and overview maps;Lipid metabolism	Metabolism
M360T362_POS	24713.6	33172	55123.2	23088.3	34923.8	34470.4	12098.7	18101.5	15196.7	20650.9	11794.1	17975.4	34248.5	15969.5	-1.10072	0.00384273	0.0387024	1.31663	D-turanose	362.37	360.149	Fatty Acyls	547-25-1	HMDB0011740	-	-	-	-
M840T66_NEG	125000	165903	157973	157475	180345	148507	67889.8	75713.5	68875	64591.1	63401.3	93446.1	155867	72319.5	-1.10786	2.65044e-06	0.000479955	2.88345	Pg 42:11	66.006	839.507	--	--	--	-	-	-	-
M262T434_1_POS	16451.8	25170	30002.9	17966.1	21672.6	28603.1	10714.2	10951.2	9877.56	12288.6	10817.3	9858.24	23311.1	10751.2	-1.11652	0.000275378	0.00692174	1.17829	Glu-Asn	434.271	262.102	Carboxylic acids and derivatives	36314-37-1	HMDB0028814	-	-	-	-
M127T98_2_POS	1.00957e+06	606053	1.00257e+06	655255	674700	665809	313117	396473	314239	376146	504208	223139	768992	354554	-1.11696	0.000645374	0.0119257	6.37413	Thymine	97.621	127.05	Diazines	65-71-4	HMDB0000262	C00178	ko01100//Metabolic pathways;ko00240//Pyrimidine metabolism	Global and overview maps;Nucleotide metabolism	Metabolism
M113T387_NEG	36686.4	48178.5	54180.1	33190.3	50993.4	63083.7	21699.6	23531	14732	25342.1	19017.2	25954.6	47718.7	21712.8	-1.13601	0.000329136	0.00973833	1.54181	Dihydrouracil	387.369	113.036	Diazines	504-07-4	HMDB0000076	C00429	ko01100//Metabolic pathways;ko00240//Pyrimidine metabolism;ko00410//beta-Alanine metabolism;ko00770//Pantothenate and CoA biosynthesis	Global and overview maps;Metabolism of cofactors and vitamins;Metabolism of other amino acids;Nucleotide metabolism	Metabolism
M267T214_NEG	25614.6	21249.2	54079.8	24829	33169.8	29898	16007.5	12950.6	11885.1	11509.3	17525.3	15763.5	31473.4	14273.5	-1.14079	0.00586184	0.058328	1.16505	Inosine	214.057	267.074	Purine nucleosides	58-63-9	HMDB0000195	C00294	ko01100//Metabolic pathways;ko00230//Purine metabolism	Global and overview maps;Nucleotide metabolism	Metabolism
M146T393_NEG	288111	399557	864890	375034	404331	313685	209882	224969	204845	194655	143030	204093	440935	196912	-1.16301	0.0193525	0.118959	4.03064	Glutamic acid	393.469	146.047	Carboxylic acids and derivatives	-	HMDB0060475	C00025	ko01100//Metabolic pathways;ko01110//Biosynthesis of secondary metabolites;ko01120//Microbial metabolism in diverse environments;ko01130//Biosynthesis of antibiotics;ko01230//Biosynthesis of amino acids;ko02010//ABC transporters;ko01210//2-Oxocarboxylic acid metabolism;ko00330//Arginine and proline metabolism;ko01200//Carbon metabolism;ko00970//Aminoacyl-tRNA biosynthesis;ko00340//Histidine metab…	Amino acid metabolism;Biosynthesis of other secondary metabolites;Carbohydrate metabolism;Energy metabolism;Global and overview maps;Membrane transport;Metabolism of cofactors and vitamins;Metabolism of other amino acids;Translation	Environmental Information Processing;Genetic Information Processing;Metabolism
M150T126_POS	269268	469947	47557.4	300027	335389	238250	161613	70310.3	49064.4	271801	99629.5	86130.6	276740	123092	-1.1688	0.0412187	0.172841	3.52551	Synephrine	125.844	150.089	Phenols	1994-07-05	HMDB0004826	-	-	-	-
M148T394_2_POS	162486	206797	515317	223476	196864	167096	100267	133424	122735	101635	76650.2	116496	245339	108535	-1.17663	0.0332379	0.151305	3.08991	DL-Glutamic acid	393.974	148.06	Carboxylic acids and derivatives	-	HMDB0060475	C00025	ko01100//Metabolic pathways;ko01110//Biosynthesis of secondary metabolites;ko01120//Microbial metabolism in diverse environments;ko01130//Biosynthesis of antibiotics;ko01230//Biosynthesis of amino acids;ko02010//ABC transporters;ko01210//2-Oxocarboxylic acid metabolism;ko00330//Arginine and proline metabolism;ko01200//Carbon metabolism;ko00970//Aminoacyl-tRNA biosynthesis;ko00340//Histidine metab…	Amino acid metabolism;Biosynthesis of other secondary metabolites;Carbohydrate metabolism;Energy metabolism;Global and overview maps;Membrane transport;Metabolism of cofactors and vitamins;Metabolism of other amino acids;Translation	Environmental Information Processing;Genetic Information Processing;Metabolism
M365T38_1_POS	94051.7	76983.2	80653.6	44725.1	45292	42668.1	40111.4	25190.8	30266.9	22566.7	31868	18512.6	64062.3	28086	-1.18962	0.00403564	0.0398628	1.79576	Quinestrol	37.551	365.23	Steroids and steroid derivatives	152-43-2	HMDB0015579	-	-	-	-
M133T432_POS	21839.3	46501.4	38698.1	33884.3	42943.8	65990.1	21276.5	17039.8	15589.2	20272.5	15607.5	18495.3	41642.8	18046.8	-1.20632	0.00304331	0.0326894	1.54848	DL-asparagine	432.12	133.059	--	--	--	C00152	ko01100//Metabolic pathways;ko01110//Biosynthesis of secondary metabolites;ko01230//Biosynthesis of amino acids;ko00970//Aminoacyl-tRNA biosynthesis;ko00250//Alanine, aspartate and glutamate metabolism;ko00460//Cyanoamino acid metabolism	Amino acid metabolism;Global and overview maps;Metabolism of other amino acids;Translation	Genetic Information Processing;Metabolism
M202T87_POS	56643.4	58616.3	99054	60944	53703.2	65163	26421.8	28709.2	24889.8	24697.2	39947.8	23389	65687.3	28009.1	-1.22972	0.000424768	0.00910277	1.96766	Pro-Met-Arg	86.715	202.106	--	--	--	-	-	-	-
M365T362_POS	96814.5	145534	306179	82802.4	191108	137854	49755.8	80921.8	67951.8	88992.7	48073.4	62177.6	160049	66312.2	-1.27116	0.0197708	0.109486	2.78626	Sucrose	362.326	365.105	Organooxygen compounds	57-50-1	HMDB0000258	C00089	ko01100//Metabolic pathways;ko02010//ABC transporters;ko00052//Galactose metabolism;ko00500//Starch and sucrose metabolism	Carbohydrate metabolism;Global and overview maps;Membrane transport	Environmental Information Processing;Metabolism
M299T133_POS	27627.6	31146.8	22808	29333.3	28032.6	28880.1	10292.7	10474.7	10955.5	10194.3	14304	12597.9	27971.4	11469.9	-1.2861	2.14319e-07	0.000123476	1.38815	Triphenyltetrazolium	133.234	299.128	--	--	--	-	-	-	-
M314T48_POS	76298.2	87752.9	31457.2	39281.3	91997.4	79620.9	18463	33276	41722.4	19069.9	21413.3	31106.5	67734.6	27508.5	-1.30001	0.00493502	0.0445415	1.93388	Feruloyl tyramine	47.775	314.137	--	--	--	-	-	-	-
M410T38_2_POS	38061.1	29617.6	56075.1	43987.6	27752.1	52014.4	10172.7	16521.4	13815.2	22312.2	18529.1	18911.6	41251.3	16710.4	-1.3037	0.000650701	0.0119674	1.55998	Veratramine	37.5585	410.287	--	--	--	-	-	-	-
M352T131_POS	77891.3	71127	96578.8	69898.4	72314.6	84704.8	27182.9	35186.5	30598.7	30543.5	41742.5	24008.3	78752.5	31543.7	-1.31997	2.3288e-06	0.00044156	2.32271	Trans-zeatin-riboside	131.066	352.16	--	--	--	C02519	ko01220//Degradation of aromatic compounds	Global and overview maps	Metabolism
M282T130_POS	203599	162786	243618	167854	177394	184329	55635.8	76497.9	71927	81718.7	100653	56278.7	189930	73785.1	-1.36407	8.76975e-06	0.000780507	3.60711	1-methyladenosine	130.076	282.119	Purine nucleosides	15763-06-1	HMDB0003331	-	-	-	-
M396T105_POS	180879	126695	188112	103663	104742	146586	47846.2	53831.9	61606.6	30427.5	75544.5	47042.6	141780	52716.6	-1.42732	0.000266711	0.00674277	3.01473	N-(4-hydroxyphenyl)arachidonoyl amide	104.724	396.273	--	--	--	-	-	-	-
M401T362_NEG	17931.5	42472.2	54733.7	19378.5	56140	39905.5	12543.8	10448	11984.5	25358.2	10717.6	12788.3	38426.9	13973.4	-1.45944	0.00663867	0.0633455	1.40133	Gentiopicroside	362.055	401.13	--	--	--	C09782	ko01110//Biosynthesis of secondary metabolites	Global and overview maps	Metabolism
M189T57_POS	19622.9	19873.1	38695.6	20119.9	21455.9	9585.64	11240.6	8242.48	6070.28	6832.41	7943.57	5752.41	21558.8	7680.29	-1.48905	0.00551834	0.0477489	1.08979	Ala-Val	56.62	189.126	--	--	--	-	-	-	-
M123T413_POS	8655.11	20896.8	51308.2	29246.3	31916.2	34379.2	5044.98	7294.55	11336.4	10527.7	8048.14	20081.2	29400.3	10388.8	-1.5008	0.0118885	0.079396	1.26966	Nicotinamide	412.704	123.054	Pyridines and derivatives	98-92-0	HMDB0001406	C00153	ko01100//Metabolic pathways;ko00760//Nicotinate and nicotinamide metabolism	Global and overview maps;Metabolism of cofactors and vitamins	Metabolism
M396T74_POS	229256	181240	292235	188295	166957	214247	74636.8	74662.7	66398.6	79155.5	90129.5	63491.9	212038	74745.8	-1.50426	2.72762e-05	0.00167537	3.85969	15-ketobimatoprost	74.123	396.273	--	--	--	-	-	-	-
M476T96_NEG	25078.9	19169.6	38752.5	20288.7	27256.8	19860.9	10710.9	10947.1	11099.1	5002.57	7630.86	7608.18	25067.9	8833.11	-1.50485	0.000484491	0.0123075	1.18299	Octanediamide, n1-hydroxy-n8-[4-[4-[(1-oxo-5-hexyn-1-yl)amino]benzoyl]phenyl]-	95.68	476.233	--	--	--	-	-	-	-
M119T139_POS	30573.8	22229.7	38430	21915	25734.3	31135.5	8996.09	11834.3	8670.92	9147.04	13642.4	7426.79	28336.4	9952.93	-1.50946	5.45484e-05	0.00267287	1.40815	2-methylhippuric acid	138.957	119.034	Benzene and substituted derivatives	42013-20-7	HMDB0011723	-	-	-	-
M398T101_POS	552653	639975	993109	488721	322813	663548	227692	293836	149343	112986	303898	190929	610136	213114	-1.51751	0.00212607	0.0261514	6.11366	Bimatoprost	101.355	398.288	Fatty Acyls	155206-00-1	HMDB0015041	-	-	-	-
M499T24_NEG	51286.9	47698.3	72244.6	53099.3	50714.4	48053.4	31396.9	20363.1	15171.9	14134.9	14878.6	16196	53849.5	18690.2	-1.52665	1.87559e-05	0.00183934	1.80182	Benzoic acid, 2-[3-[3-[(5-ethyl-4'-fluoro-2-hydroxy[1,1'-biphenyl]-4-yl)oxy]propoxy]-2-propylphenoxy]-	24.391	499.206	--	--	--	-	-	-	-
M87T196_2_POS	372054	240369	408937	259300	331290	369650	96344.8	159274	106532	87927.7	163216	67797.9	330267	113515	-1.54074	4.59701e-05	0.00237249	4.80835	Diacetyl	196.043	87.0434	Organooxygen compounds	431-03-8	HMDB0003407	C00741	ko00650//Butanoate metabolism	Carbohydrate metabolism	Metabolism
M227T112_NEG	1.8063e+06	1.51688e+06	1.80154e+06	1.01518e+06	1.61393e+06	1.12669e+06	559539	523703	446880	541458	608999	341573	1.48009e+06	503692	-1.55507	4.64728e-05	0.0031856	9.59345	Ile-Pro	112.154	227.068	--	--	--	C00526	ko00240//Pyrimidine metabolism	Nucleotide metabolism	Metabolism
M131T388_NEG	97397.3	177248	172508	142783	202658	144690	50529.4	53148	27861.7	75934.3	49955.2	60873.5	156214	53050.3	-1.55809	8.15791e-05	0.00437639	3.13509	Asparagine	387.958	131.046	Carboxylic acids and derivatives	70-47-3	HMDB0000168	-	-	-	-
M341T362_NEG	73851.9	169594	240470	83899	230284	155153	42642.2	46892.5	47788.8	96968	41451.9	47628.5	158875	53895.3	-1.55966	0.00573185	0.0576993	2.9076	Trehalose	362.198	341.109	Organooxygen compounds	99-20-7	HMDB0000975	C01083	ko01100//Metabolic pathways;ko01110//Biosynthesis of secondary metabolites;ko02010//ABC transporters;ko00500//Starch and sucrose metabolism	Carbohydrate metabolism;Global and overview maps;Membrane transport	Environmental Information Processing;Metabolism
M146T196_2_POS	1.88997e+06	1.31401e+06	2.23372e+06	1.48335e+06	1.94094e+06	2.07025e+06	533354	880027	504571	469138	916114	361769	1.82204e+06	610829	-1.57671	3.53595e-05	0.00195501	11.4292	Acetylcholine	196.041	146.117	--	--	--	C01996	ko00564//Glycerophospholipid metabolism	Lipid metabolism	Metabolism
M471T25_NEG	22027.6	23232.5	35093.9	23904.1	26354	21768.4	10559	8481.6	6442.75	7914.95	6636.13	9331.09	25396.7	8227.59	-1.6261	1.20514e-05	0.00143571	1.28215	Deoxynivalenol 3-glucuronide	24.742	471.174	--	--	--	-	-	-	-
M266T227_NEG	167131	107701	235828	97409.8	130195	119681	52702.3	46572.5	37585.4	44338.3	65777.1	30261.6	142991	46206.2	-1.62977	0.00117533	0.0215528	2.85997	Deoxyguanosine	227.19	266.09	Purine nucleosides	961-07-9	HMDB0000085	C00330	ko01100//Metabolic pathways;ko00230//Purine metabolism	Global and overview maps;Nucleotide metabolism	Metabolism
M378T71_POS	29257.9	31826.9	30349.6	34147.8	16103.6	17333.5	7990.93	7674.68	7063.2	10065.6	12403	5407.77	26503.2	8434.19	-1.65184	0.000287006	0.00711155	1.34717	Prostaglandin e2 ethanolamide	70.7615	378.261	Fatty Acyls	-	HMDB0013038	-	-	-	-
M179T175_POS	21134.4	23594.1	33583.4	17096.7	30000.6	28734.2	8389.12	8827.89	8482.92	8876.13	8027.01	5967.95	25690.6	8095.17	-1.66611	4.19208e-05	0.00222947	1.40845	Cys-Gly	175.071	179.047	Carboxylic acids and derivatives	19246-18-5	HMDB0000078	C01419	ko01100//Metabolic pathways;ko00480//Glutathione metabolism	Global and overview maps;Metabolism of other amino acids	Metabolism
M483T149_NEG	181995	384664	1.1529e+06	200354	594031	410322	86296.1	94727.5	107360	242181	243568	126009	487377	150024	-1.69985	0.0480111	0.202773	4.63827	1-palmitoyl-2-hydroxy-sn-glycero-3-phospho-(1'-rac-glycerol)	149.035	483.272	--	--	--	-	-	-	-
M145T415_NEG	319092	377002	408073	366928	202936	397971	70561.2	128544	22553	134652	114119	143264	345334	102282	-1.75544	5.70163e-05	0.00353166	4.71949	L-Glutamine	415.124	145.062	Carboxylic acids and derivatives	5959-95-5	HMDB0003423	C00064	ko01100//Metabolic pathways;ko01120//Microbial metabolism in diverse environments;ko01230//Biosynthesis of amino acids;ko02010//ABC transporters;ko00230//Purine metabolism;ko00240//Pyrimidine metabolism;ko00970//Aminoacyl-tRNA biosynthesis;ko00250//Alanine, aspartate and glutamate metabolism;ko00630//Glyoxylate and dicarboxylate metabolism;ko00220//Arginine biosynthesis;ko00910//Nitrogen metaboli…	Amino acid metabolism;Carbohydrate metabolism;Energy metabolism;Global and overview maps;Membrane transport;Nucleotide metabolism;Translation	Environmental Information Processing;Genetic Information Processing;Metabolism
M404T201_POS	13288.6	16108.2	9565.9	9710.27	15577	13829	3416.89	2575.92	3208.19	4831.19	5182.06	3796.27	13013.2	3835.09	-1.76264	2.00832e-05	0.00142411	1.03876	16-phenoxytetranorprostaglandin f2.alpha. methylamide	201.193	404.226	--	--	--	-	-	-	-
M380T224_POS	192776	157110	218894	96316.9	199969	217818	72967	53361	43301.8	29888.2	61353.5	55771.3	180481	52773.8	-1.77395	8.35356e-05	0.0034708	3.73828	Prostaglandin e1 ethanolamide	223.723	380.278	--	--	--	-	-	-	-
M339T110_POS	19066.1	29932	48228.3	27458.4	51823.1	38401	5431.94	13772	10828.2	12687.8	8090.6	8695.12	35818.1	9917.62	-1.85262	0.000656543	0.0120107	1.63679	4-demethylsimmondsin 2'-ferulate	110.128	339.106	--	--	--	-	-	-	-
M244T477_POS	71132.6	45049.6	76609.4	39465.4	43802.1	33291.5	18194.9	17621.8	17308.6	6593.28	12969.9	7501.83	51558.4	13365	-1.94774	0.000515087	0.0103896	1.90786	Lys-Pro	476.515	244.164	Carboxylic acids and derivatives	-	HMDB0028959	-	-	-	-
M282T103_POS	976914	683779	960117	595805	627772	620147	172682	187052	235470	170439	275672	105646	744089	191160	-1.96069	2.63278e-05	0.00165202	7.7238	2'-o-methyladenosine	103.275	282.119	Purine nucleosides	2140-79-6	HMDB0004326	-	-	-	-
M252T140_POS	5.64691e+06	3.57967e+06	7.86677e+06	3.86687e+06	4.34785e+06	5.50525e+06	766446	1.65509e+06	1.25689e+06	1.17192e+06	1.99307e+06	1.0088e+06	5.13555e+06	1.3087e+06	-1.97238	0.000197151	0.0055649	19.8874	Deoxyadenosine	139.727	252.109	Purine nucleosides	958-09-8	HMDB0000101	C00559	ko01100//Metabolic pathways;ko00230//Purine metabolism	Global and overview maps;Nucleotide metabolism	Metabolism
M250T96_POS	19518.3	15039	26017.4	15528.3	13127.4	21318.8	4239.28	3653.39	4390.19	4402.19	5939.58	4333.69	18424.9	4493.05	-2.03589	3.61204e-05	0.0019814	1.23164	Benzeneethanamine, 2,5-dimethoxy-4-(trifluoromethyl)-	96.382	250.092	--	--	--	-	-	-	-
M188T84_POS	36434.6	28674	44629.4	36087.5	37182.9	36888.8	7582.72	9110.05	7911.82	7971.3	10139.7	9622.29	36649.5	8722.97	-2.0709	1.15325e-07	9.14419e-05	1.78187	5-Methoxyindoleacetate	83.7365	188.069	Indoles and derivatives	3471-31-6	HMDB0004096	C05660	ko00380//Tryptophan metabolism	Amino acid metabolism	Metabolism
M282T258_NEG	304829	241408	594332	239284	279694	300118	66398.7	67146.1	67898.3	70003.3	117831	75193.9	326611	77411.8	-2.07695	0.00114087	0.0211001	4.60643	His-Lys	258.415	282.084	Carboxylic acids and derivatives	-	HMDB0028890	C00387	ko01100//Metabolic pathways;ko00230//Purine metabolism	Global and overview maps;Nucleotide metabolism	Metabolism
M114T384_NEG	29672.5	58203.2	36849.8	40165	55567.3	32309.6	4077.51	9589.82	7236.45	6759.71	8530.29	10582.9	42127.9	7796.11	-2.43395	4.34619e-05	0.00305143	1.80625	Maleamic acid	383.923	114.02	--	--	--	C01596	ko01120//Microbial metabolism in diverse environments;ko00760//Nicotinate and nicotinamide metabolism	Global and overview maps;Metabolism of cofactors and vitamins	Metabolism
M192T134_POS	17613.4	21071.9	43132.6	19876.6	24447.2	23246.9	4989.38	4110.23	4466.96	3206.9	3966.09	3466.39	24898.1	4034.33	-2.62564	0.000258912	0.00658375	1.47326	5-hydroxyindoleacetate	133.96	192.064	Indoles and derivatives	54-16-0	HMDB0000763	C05635	ko01100//Metabolic pathways;ko00380//Tryptophan metabolism	Amino acid metabolism;Global and overview maps	Metabolism
M508T186_POS	10314.6	15233.5	25155.3	20242.3	16838.8	21644.4	2712.43	2991.06	2161.45	4871.46	2572.44	2047.93	18238.2	2892.8	-2.65642	3.54153e-05	0.00195501	1.29767	1-(1z-octadecenyl)-sn-glycero-3-phosphocholine	186.446	508.372	--	--	--	-	-	-	-
M599T124_NEG	19546.8	22161.8	53202.7	14236.4	81394.2	42032.8	5847.12	6238.9	6176.16	4650.55	3322.03	2488.99	38762.4	4787.29	-3.01738	0.00884622	0.0755735	1.63845	Apiin	124.304	599.14	Flavonoids	26544-34-3	HMDB0030843	C04858	ko00944//Flavone and flavonol biosynthesis	Biosynthesis of other secondary metabolites	Metabolism
M413T100_POS	25487.8	22164.1	12140.5	23122.5	56565.8	8577.58	2627.6	3188.46	2760.98	3049.26	3152.73	3009.5	24676.4	2964.75	-3.05715	0.0106784	0.0745052	1.34415	Bispyribac	100.09	413.086	--	--	--	-	-	-	-
M291T293_POS	32676.8	10012	45923	22284.4	19602.9	32375	5233.4	2443.66	2503.31	1219.21	2336.03	3245.03	27145.7	2830.11	-3.26179	0.000807282	0.0136721	1.51801	Azatadine	292.709	291.204	Benzocycloheptapyridines	3964-81-6	HMDB0014857	-	-	-	-
M190T134_POS	23731.6	20138.4	23312.1	21912.8	28187.7	27570	2565.71	2546.15	2627.42	2146.44	2458.26	2090.82	24142.1	2405.8	-3.32696	1.17338e-08	3.41141e-05	1.59468	3-(2-(Methylamino)ethyl)-1H-indol-5-ol	133.745	190.108	Indoles and derivatives	1134-01-6	HMDB0004369	C06212	ko00380//Tryptophan metabolism	Amino acid metabolism	Metabolism
M265T84_POS	67741	54662.7	94776.1	67576.5	72186.3	69976.4	5685.54	7052.55	6342.71	4101.85	8781.35	5001.07	71153.2	6160.84	-3.52973	2.77411e-07	0.000132713	2.71682	D-tryptophan	83.849	265.117	Indoles and derivatives	153-94-6	HMDB0013609	-	-	-	-
M192T118_POS	74949.8	57784	97589.4	70686.4	102212	86938.7	8025.72	6716.58	7289.2	5819.69	7063.55	5475.06	81693.3	6731.64	-3.60119	7.78492e-07	0.000245658	2.9234	5-methoxytryptophol	118.36	192.101	Indoles and derivatives	712-09-4	HMDB0001896	-	-	-	-
M376T119_POS	16652.2	11846.2	25180.4	16991.1	22899.6	19279.7	1288.4	1467.77	1342.38	1252.07	1136.23	1351.59	18808.2	1306.41	-3.84769	4.23719e-06	0.000509327	1.39394	Haloperidol	119.136	376.135	Organooxygen compounds	52-86-8	HMDB0014645	-	-	-	-
M174T39_POS	67721.2	88212.5	147492	86203.4	115004	112168	6499.13	5646.07	7777.69	4756.23	4880.24	6610.33	102800	6028.28	-4.09195	7.47446e-06	0.000699647	3.31017	5-methoxytryptamine	38.961	174.09	Indoles and derivatives	608-07-1	HMDB0004095	C05659	ko00380//Tryptophan metabolism	Amino acid metabolism	Metabolism
M249T57_1_POS	150786	124138	189552	217040	178671	183821	8224.15	9914.98	1766.48	7479.25	10723	1459.8	174001	6594.6	-4.72167	1.88251e-07	0.000123476	4.33456	6-hydroxymelatonin	56.883	249.123	Indoles and derivatives	2208-41-5	HMDB0004081	C05643	ko00380//Tryptophan metabolism	Amino acid metabolism	Metabolism
M171T132_POS	47142.3	35805.6	77706.8	51480.9	52988.7	48090.9	644.801	1461.64	2471.75	2285.11	1653.55	1622.87	52202.5	1689.95	-4.94906	4.54795e-06	0.000521937	2.35767	1h-3-benzazepine-7,8-diol, 6-chloro-2,3,4,5-tetrahydro-1-phenyl-	131.793	171.027	--	--	--	-	-	-	-
M233T39_POS	110301	117951	216701	135273	185311	174734	5093.23	5243.56	1762.67	3992.75	4141.14	542.565	156712	3462.65	-5.50009	4.53021e-06	0.000521937	4.16639	Melatonin	38.961	233.127	Indoles and derivatives	73-31-4	HMDB0001389	C01598	ko01100//Metabolic pathways;ko00380//Tryptophan metabolism	Amino acid metabolism;Global and overview maps	Metabolism
M432T36_NEG	310117	361005	526336	361584	437618	410353	3389.13	3184.49	2959.04	6316.52	4294.71	3776.06	401169	3986.66	-6.65289	1.50506e-07	0.00010196	6.31341	Nonanamide, n-[(4-hydroxy-2-iodo-5-methoxyphenyl)methyl]-8-methyl-	36.2835	432.098	--	--	--	-	-	-	-
M351T36_NEG	13756.1	15965.7	18433.9	16984.3	14075.1	14924.9	449876	124451	718785	450369	555895	477067	15690	462740	4.88229	0.000218691	0.00484316	6.48815	Prostaglandin i2	36.477	351.222	Fatty Acyls	35121-78-9	HMDB0001335	C01312	ko01100//Metabolic pathways;ko00590//Arachidonic acid metabolism	Global and overview maps;Lipid metabolism
M158T401_POS	2065.94	2048	3515.21	2985.07	2692.08	3373.29	81081.4	53425.7	50221.8	128737	98627.6	53644.9	2779.93	77623	4.80336	0.000170733	0.0029028	2.48272	Trans-4-(aminomethyl)cyclohexanecarboxylic acid	400.784	158.116	Carboxylic acids and derivatives	1197-18-8	HMDB0014447	-	-	-	-
M166T194_POS	17998.2	12293.2	19157.3	18553.2	14755.7	15014.4	532257	602919	7615.64	762760	8492.87	391401	16295.3	384241	4.55948	0.0169221	0.0644516	5.05248	Albuterol	193.845	166.071	Benzene and substituted derivatives	18559-94-9	HMDB0001937	-	-	-	-
M437T96_POS	4411.62	3619.03	4015.49	3251.06	2919.75	3389.52	65054.8	52342.5	44938.2	72411.6	69492.9	50588.6	3601.08	59138.1	4.03759	2.88335e-07	5.89903e-05	2.19536	Hc toxin	96.086	437.234	--	--	--	-	-	-	-
M525T113_POS	4111.26	4090.51	5498.29	3616.83	3503.12	1695.94	44127.6	32621.9	27631.4	50010.9	38250.3	21518.7	3752.66	35693.5	3.24967	2.4364e-05	0.000889134	1.64147	2-piperidinecarboxylic acid, 1-(3,3-dimethyl-1,2-dioxopentyl)-, (1r)-1-(3-aminophenyl)-3-(3,4-dimethoxyphenyl)propyl ester, (2s)-	113.284	525.284	--	--	--	-	-	-	-
M481T105_POS	5994.12	5787.06	7693.47	4141.7	4261.57	4813.85	57635.6	50237.3	30016.6	63374.1	74369.6	35306.7	5448.63	51823.3	3.24964	5.33508e-05	0.00142301	1.95765	17-trifluoromethylphenyltrinorprostaglandin f2.alpha. isopropyl ester	105.189	481.26	--	--	--	-	-	-	-
M497T105_POS	2461.14	2185.13	2614.61	2059.94	1974.28	1429.23	17237.8	26396	12032.3	29906.7	21782.2	12716.3	2120.72	20011.9	3.23823	0.000133135	0.00245956	1.22102	Acetamide, 2-[4-[(5,6-diphenyl-2-pyrazinyl)(1-methylethyl)amino]butoxy]-n-(methylsulfonyl)-	104.724	497.233	--	--	--	-	-	-	-
M113T150_POS	3932.69	5473.38	4668.34	3364.9	3936.17	4591.19	26369.8	17428.4	100092	27763.7	33639.5	24759	4327.78	38342.1	3.14723	0.0218139	0.0768755	1.26318	(2e,4e)-hexa-2,4-dienoic acid	149.802	113.07	--	--	--	-	-	-	-
M453T97_POS	3643.83	3326.98	4418.92	2918	2661.91	2963.29	28667.1	33434.8	14961	35168.6	26008.1	13908.1	3322.16	25358	2.93225	0.000144845	0.00260365	1.35013	17-trifluoromethylphenyltrinorprostaglandin f2.alpha. methyl ester	97.308	453.207	--	--	--	-	-	-	-
M393T90_POS	9117.62	7912.76	15213	8050.07	7418.72	9377.43	81268	73405	48404.3	111481	78427.5	42703.4	9514.93	72614.8	2.932	0.000106167	0.00218393	2.29614	Octaethylene glycol	89.6255	393.208	Organooxygen compounds	-	HMDB0094680	-	-	-	-
M723T39_NEG	50020	40297.5	94941.4	35394	31536.7	23849.7	417670	213784	566381	268628	309838	305946	46006.6	347041	2.9152	0.000195141	0.00451215	5.25769	Nigericin	38.776	723.463	--	--	--	-	-	-
M364T157_POS	12798.6	35411.1	23606.8	24587.3	16082.8	11065	30571.2	203722	28297.7	222553	74069.2	141988	20591.9	116867	2.50472	0.0206296	0.074321	2.56679	(.+/-.)-2-methylarachidonoyl-2'-fluoroethylamide	157.261	364.319	--	--	--	-	-	-	-
M571T208_POS	4823.93	5638.58	7105.18	4780.14	4890.58	4428.4	27910.1	19140.7	13285.3	52665.3	21822.5	17522.4	5277.8	25391.1	2.26631	0.00614966	0.0305974	1.22941	Arginine conjugated chenodeoxycholic acid	207.729	571.382	--	--	--	-	-	-	-
M380T197_POS	6868.21	11669.2	13950.9	6833.33	6494.84	6977.65	14151.1	23908.1	18125.7	98076.4	52164.3	39477.9	8799.02	40983.9	2.21964	0.0314433	0.0993655	1.45365	Solanidine	197.111	380.313	Steroids and steroid derivatives	80-78-4	HMDB0003236	-	-	-	-
M569T121_POS	5244.95	4190.37	8416.4	8028.26	5332.2	4862.86	22984.6	22200.2	20963.4	38328.7	32054.6	23677.4	6012.51	26701.5	2.15088	3.3395e-05	0.00107624	1.31634	Leukotriene f4	120.606	569.31	Fatty Acyls	-	HMDB0006465	C06462	ko01100//Metabolic pathways;ko00590//Arachidonic acid metabolism	Global and overview maps;Lipid metabolism	Metabolism
M362T146_POS	18174.1	36688.1	20564.8	31039.6	19831.8	14045.7	33446.5	114404	32393.4	189032	65952.1	139687	23390.7	95819.1	2.03438	0.0189311	0.0698935	2.24404	(r)-(+)-arachidonyl-1'-hydroxy-2'-propylamide	145.574	362.303	--	--	--	-	-	-	-
M393T62_POS	4726.26	4666.81	5786.11	4863.05	4386.2	4912.96	15070.9	14319.1	13894.2	25042.3	28244.4	14516.7	4890.23	18514.6	1.92069	0.000395927	0.00480958	1.03247	Met-Ser-Arg	61.964	393.207	--	--	--	-	-	-	-
M323T33_1_POS	9950.92	6676.11	10009.4	14012.9	13506.4	8253.15	37922.4	41649.9	42172.2	30284.2	30637.3	44056.6	10401.5	37787.1	1.86111	1.50803e-06	0.000167423	1.4664	15s-hydroperoxy-11z,13e-eicosadienoic acid	33.238	323.256	--	--	--	-	-	-	-
M305T74_POS	16213.8	12159.6	20113.6	11387.9	11770.5	15111.5	63454.3	18674.5	40378.9	81992.3	62379.5	43005.3	14459.5	51647.5	1.83668	0.00230063	0.0154354	1.65488	Artemisinin	73.967	305.157	--	--	--	-	-	-	-
M261T68_POS	10295.3	9877.48	10409.4	11093.3	17059.8	9830.34	42291.8	23934.5	28720.5	61884.8	41840.3	33135	11427.6	38634.5	1.75737	0.000681506	0.0066119	1.46782	Diaveridine	67.647	261.129	--	--	--	-	-	-	-
M206T72_POS	6467.47	8414.7	9740.71	17650.6	85903.5	5201.23	75570.1	21571	41758.2	104386	44539.8	114823	22229.7	67108	1.594	0.0480941	0.133719	1.55899	Pantothenol	72.337	206.137	Fatty Acyls	81-13-0	HMDB0004231	C05944	ko00770//Pantothenate and CoA biosynthesis	Metabolism of cofactors and vitamins	Metabolism
M314T251_1_POS	9569.11	10341.7	8297.24	8240.45	5916.41	6974.39	23483.6	19620.1	26490.9	23956	31554.2	22011	8223.22	24519.3	1.57614	4.11749e-06	0.000315024	1.14731	Norisoboldine	250.838	314.137	Aporphines	23599-69-1	HMDB0033357	-	-	-	-
M411T29_NEG	7671.63	6958.38	9550.63	7312.71	10782.9	6945.73	27090.1	12990.4	20985.1	20168.6	22929.1	30644.1	8203.67	22467.9	1.45352	0.000245273	0.00517951	1.18772	5-[(z)-14-(3,5-dihydroxyphenyl)tetradec-10-enyl]benzene-1,3-diol	28.9565	411.243	--	--	--	-	-	-
M344T82_POS	973121	710207	825914	667481	631419	850781	2.42784e+06	985856	1.44957e+06	3.35715e+06	2.76903e+06	1.69143e+06	776487	2.11348e+06	1.44459	0.00454445	0.024742	9.80629	Dibucaine	82.43	344.231	Quinolines and derivatives	85-79-0	HMDB0014668	-	-	-	-
M328T343_POS	64778.3	143656	76112.6	77505.4	89481.7	80271.3	414981	202843	319679	106099	112990	203620	88634.3	226702	1.35486	0.0211199	0.0755571	2.68445	O-methylarmepavine	343.012	328.174	--	--	--	-	-	-	-
M124T216_2_POS	78650.6	57996.1	76476	47991.2	57536.7	74146.7	159156	124927	142949	194581	181850	124945	65466.2	154735	1.24097	4.30232e-05	0.00125664	2.69035	Nicotinate	216.238	124.038	Carboxylic acids and derivatives	583-08-4	HMDB0003269	C00253	ko01100//Metabolic pathways;ko01110//Biosynthesis of secondary metabolites;ko01120//Microbial metabolism in diverse environments;ko00760//Nicotinate and nicotinamide metabolism;ko00960//Tropane, piperidine and pyridine alkaloid biosynthesis	Biosynthesis of other secondary metabolites;Global and overview maps;Metabolism of cofactors and vitamins	Metabolism
M239T39_NEG	17031.5	18737.8	29416.7	16853.6	18882.9	14976.2	35176.6	60375.2	39738	25330.5	35556.9	27414.1	19316.5	37265.2	0.947998	0.00884161	0.054225	1.15641	7-(2-hydroxypropan-2-yl)-1,4a-dimethyl-2,3,4,5,6,7,8,8a-octahydronaphthalen-1-ol	39.086	239.202	--	--	--	-	-	-
M163T168_2_NEG	164292	147129	210438	153772	141483	99626.1	263701	253430	292763	303360	282625	277278	152790	278859	0.867989	1.72215e-05	0.000912279	3.58396	P-coumaric acid	168.087	163.041	Cinnamic acids and derivatives	-	HMDB0128076	C00811	ko01100//Metabolic pathways;ko01110//Biosynthesis of secondary metabolites;ko00350//Tyrosine metabolism;ko01220//Degradation of aromatic compounds;ko00360//Phenylalanine metabolism;ko00940//Phenylpropanoid biosynthesis;ko00950//Isoquinoline alkaloid biosynthesis;ko00130//Ubiquinone and other terpenoid-quinone biosynthesis	Amino acid metabolism;Biosynthesis of other secondary metabolites;Global and overview maps;Metabolism of cofactors and vitamins
M191T103_NEG	13638.3	12526.3	18642.8	10258.3	16702.7	14941.4	26739.5	24712.1	20185.4	25382.5	24353.7	25774.2	14451.6	24524.6	0.762994	6.46226e-05	0.00210621	1.01474	Sedoheptulosan	103.288	191.074	--	--	--	-	-	-
M439T206_POS	15702.2	27131.5	14594.7	15957.9	28174	20571.4	37010.5	27151.8	30720.6	37593.6	30738.2	38354.1	20355.3	33594.8	0.722834	0.00165812	0.0122353	1.00221	(2r,3s,4s,5r,6r)-5-[(2s,3r,4r)-3,4-dihydroxy-4-(hydroxymethyl)oxolan-2-yl]oxy-2-(hydroxymethyl)-6-(2-phenylethoxy)oxane-3,4-diol	205.539	439.156	--	--	--	-	-	-	-
M137T167_2_POS	349763	431719	458082	439034	252099	383732	574099	513757	678409	554706	661406	790323	385738	628783	0.704941	0.000858643	0.007689	4.11793	Hypoxanthine	166.998	137.045	Imidazopyrimidines	68-94-0	HMDB0000157	C00262	ko01100//Metabolic pathways;ko00230//Purine metabolism	Global and overview maps;Nucleotide metabolism	Metabolism
M159T176_POS	100626	46999.5	51777.9	76187.9	72294.2	56808.4	81416.5	80535.7	90225	111881	94224.2	151259	67449	101590	0.590894	0.0313163	0.0990359	1.31711	1,4-naphthoquinone	175.795	159.027	--	--	--	-	-	-	-
M113T103_NEG	74009	77445.9	86399.4	59269.8	72034.5	74276	90491.5	74017.7	92310.6	106803	108046	94739.5	73905.8	94401.3	0.35312	0.00810067	0.051107	1.29443	2-isopropylmalic acid	103.312	113.061	Fatty Acyls	3237-44-3	HMDB0000402	C02504	ko01100//Metabolic pathways;ko01110//Biosynthesis of secondary metabolites;ko01230//Biosynthesis of amino acids;ko01210//2-Oxocarboxylic acid metabolism;ko00290//Valine, leucine and isoleucine biosynthesis;ko00620//Pyruvate metabolism	Amino acid metabolism;Carbohydrate metabolism;Global and overview maps
M151T212_2_NEG	108740	99201.4	114858	74048.3	92127.3	82018	79736.4	78963.1	77715	74263.4	87475	83241.9	95165.5	80232.5	-0.246253	0.0481975	0.161412	1.06209	Xanthine	211.969	151.026	Imidazopyrimidines	69-89-6	HMDB0000292	C00385	ko01100//Metabolic pathways;ko01110//Biosynthesis of secondary metabolites;ko01120//Microbial metabolism in diverse environments;ko00230//Purine metabolism;ko00232//Caffeine metabolism	Biosynthesis of other secondary metabolites;Global and overview maps;Nucleotide metabolism
M91T219_POS	239101	272290	338169	252929	226802	222797	201621	230263	204923	229183	219327	210552	258681	215978	-0.26029	0.0411784	0.119919	1.38951	Benzyl alcohol	218.571	91.0533	Benzene and substituted derivatives	100-51-6	HMDB0003119	C00556	ko01120//Microbial metabolism in diverse environments;ko01220//Degradation of aromatic compounds	Global and overview maps	Metabolism
M155T67_POS	130209	153955	144596	93913.7	94025.4	118255	97338.1	89607.4	92344.6	89663.5	97267.9	97583.5	122492	93967.5	-0.382457	0.020941	0.0751948	1.20576	Dflnha	67.37	155.105	--	--	--	-	-	-	-
M241T306_POS	248080	215146	376851	224077	238841	255472	181231	196474	195161	205370	202479	210131	259744	198474	-0.388141	0.0316673	0.0998302	1.83947	Pheniramine	305.521	241.155	Pyridines and derivatives	86-21-5	HMDB0015557	-	-	-	-
M309T66_NEG	7.08185e+06	6.32886e+06	4.52309e+06	6.26302e+06	6.86369e+06	6.58258e+06	4.42931e+06	4.88764e+06	6.21954e+06	4.01883e+06	4.82593e+06	3.98522e+06	6.27385e+06	4.72775e+06	-0.408198	0.0116749	0.0637799	11.9015	9-hydroperoxy-10e,12z,15z-octadecatrienoic acid	65.724	309.208	--	--	--	-	-	-
M365T116_POS	130349	88544.9	124114	81512.2	85843.2	95285.8	68096	51982.7	90488	66943.7	103623	63576.7	100941	74118.4	-0.445614	0.0429853	0.123409	1.26135	Ganoderic acid h	116.316	365.191	Prenol lipids	98665-19-1	HMDB0035987	-	-	-	-
M138T288_POS	2.99965e+06	2.40764e+06	3.64136e+06	2.88417e+06	3.26229e+06	2.73674e+06	1.99059e+06	2.07222e+06	2.20871e+06	2.19795e+06	2.30152e+06	1.87354e+06	2.98864e+06	2.10742e+06	-0.504011	0.000797064	0.0073256	8.18549	Trigonelline	287.548	138.054	-	535-83-1	HMDB0000875	C01004	ko00760//Nicotinate and nicotinamide metabolism	Metabolism of cofactors and vitamins	Metabolism
M168T100_POS	130651	105106	213920	141390	128911	146279	97288.9	65081.6	105747	105973	133530	93823.5	144376	100241	-0.526363	0.0309146	0.0980743	1.59559	Pyridoxal	99.835	168.065	Pyridines and derivatives	66-72-8	HMDB0001545	C00250	ko01100//Metabolic pathways;ko01120//Microbial metabolism in diverse environments;ko00750//Vitamin B6 metabolism	Global and overview maps;Metabolism of cofactors and vitamins	Metabolism
M187T341_2_NEG	567973	559635	1.02758e+06	399604	631282	581398	449159	412195	408954	444234	415597	454335	627913	430746	-0.543728	0.0458133	0.155906	3.6168	Azelaic acid	341.178	187.099	Fatty Acyls	123-99-9	HMDB0000784	-	-	-
M114T75_POS	127448	94506.7	136661	128385	166015	146926	37731.8	95246.1	49962.3	94719.6	144850	118587	133324	90182.8	-0.564009	0.048279	0.134015	1.48601	Guanidinopropionic acid	74.6215	114.09	Organonitrogen compounds	-	HMDB0013222	-	-	-	-
M170T113_POS	205103	258145	386412	206603	171453	236050	187381	141897	181719	154814	148118	174452	243961	164730	-0.566545	0.0322967	0.101269	2.0283	Pyridoxine	113.058	170.08	Pyridines and derivatives	65-23-6	HMDB0000239	C00314	ko01100//Metabolic pathways;ko01120//Microbial metabolism in diverse environments;ko00750//Vitamin B6 metabolism	Global and overview maps;Metabolism of cofactors and vitamins	Metabolism
M130T307_POS	88081.9	50613.6	72544.4	86498.6	83683.3	70328.7	36462.4	71472.4	58668.1	31487.2	68048.1	28886.4	75291.8	49170.8	-0.614691	0.0227296	0.0790145	1.32438	L-pipecolic acid	307.346	130.085	Carboxylic acids and derivatives	-	HMDB0062767	C00408	ko01100//Metabolic pathways;ko01110//Biosynthesis of secondary metabolites;ko00310//Lysine degradation;ko00960//Tropane, piperidine and pyridine alkaloid biosynthesis	Amino acid metabolism;Biosynthesis of other secondary metabolites;Global and overview maps	Metabolism
M341T113_POS	61803	45373.2	83695.5	38500.9	41620.2	58383.9	41424.6	13913.1	44815.2	31921.1	49202.6	30427.8	54896.1	35284.1	-0.637687	0.046554	0.130662	1.04924	Yohimbic acid	113.181	341.194	--	--	--	-	-	-	-
M138T338_POS	208753	159391	249681	205616	212490	219050	120359	135874	141184	136727	159228	112292	209163	134277	-0.639413	0.000268181	0.00381578	2.44503	Anthranilic acid (Vitamin L1)	337.576	138.054	--	--	--	C00108	ko01100//Metabolic pathways;ko01110//Biosynthesis of secondary metabolites;ko01120//Microbial metabolism in diverse environments;ko01130//Biosynthesis of antibiotics;ko01230//Biosynthesis of amino acids;ko00380//Tryptophan metabolism;ko01220//Degradation of aromatic compounds;ko00400//Phenylalanine, tyrosine and tryptophan biosynthesis;ko01058//Acridone alkaloid biosynthesis	Amino acid metabolism;Biosynthesis of other secondary metabolites;Global and overview maps	Metabolism
M150T101_POS	443339	366459	728323	599172	454243	477098	331244	223353	362920	337461	371230	328319	511439	325755	-0.650776	0.00897335	0.0407411	3.501	4-hydroxymandelonitrile	100.933	150.054	--	--	--	-	-	-	-
M72T305_POS	146339	108558	184910	108458	101428	114988	50581.9	121809	65199.4	58114.2	97450.9	83192.7	127447	79391.4	-0.682843	0.0187731	0.0695146	1.69621	1,2-diamino-2-methylpropane	304.683	72.08	--	--	--	-	-	-	-
M752T151_2_NEG	39613.4	31753.1	30296	33762.7	42742.5	35315.1	24178.2	16244.7	25155.1	20961.3	26905	18219.2	35580.5	21943.9	-0.697265	0.000361971	0.0066518	1.20735	Pe(16:0/8-hepe)	151.452	752.489	--	--	--	-	-	-
M365T395_2_POS	42906.7	56308.2	74963.5	33899.5	45250.8	43986	23688.4	22930.1	37630.5	28677.7	34704	31967.3	49552.5	29933	-0.727219	0.0113537	0.0483768	1.08036	Melibiose	395.423	365.104	Organooxygen compounds	585-99-9	HMDB0000048	C05402	ko02010//ABC transporters;ko00052//Galactose metabolism	Carbohydrate metabolism;Membrane transport	Environmental Information Processing;Metabolism
M191T254_NEG	43321	23187.3	45182.6	22439.9	28046.9	23539.3	17858.2	22191.6	17180.9	18171.5	24296	10598.4	30952.8	18382.8	-0.751717	0.0233747	0.100475	1.05413	D-Galactarate	254.028	191.02	--	--	--	C00879	ko00053//Ascorbate and aldarate metabolism	Carbohydrate metabolism
M265T224_NEG	42669.4	24117.2	43678.7	21820.8	31615.4	25714.8	24278	17492.4	16595	19327.8	16945.1	17919.4	31602.7	18759.6	-0.752418	0.01017	0.0587939	1.08335	Thr-Phe	224.226	265.12	Carboxylic acids and derivatives	-	HMDB0029068	-	-	-
M316T233_NEG	34858.4	34128	73754.5	33379.6	35704	33984.8	25948.8	25449.4	26014.7	22646.1	24014.8	20365.6	40968.2	24073.2	-0.767076	0.0289206	0.11495	1.1029	Trp-Leu	233.242	316.188	Carboxylic acids and derivatives	-	HMDB0029087	-	-	-
M191T338_NEG	170934	161260	312565	170977	182764	144036	107691	128639	112366	95341.9	123041	99854.8	190423	111156	-0.776623	0.0111918	0.0622431	2.54164	Quinate	337.906	191.057	Quinolines and derivatives	91-63-4	HMDB0042004	C00296	ko00400//Phenylalanine, tyrosine and tryptophan biosynthesis	Amino acid metabolism
M213T114_POS	51816.1	43051.6	39890.3	33480.4	32996.8	36105.4	22657.9	17020.7	23347.1	22467.9	28890.2	23869.4	39556.8	23042.2	-0.779647	0.000530807	0.00570533	1.10393	Limonene-1,2-epoxide	113.521	213.147	Oxepanes	1195-92-2	HMDB0035158	C07271	ko00903//Limonene and pinene degradation	Metabolism of terpenoids and polyketides	Metabolism
M461T34_1_NEG	63992.8	90961.7	156710	100381	113647	84914.5	96937	15801.1	63844.6	61239.7	54377.2	58966	101768	58527.6	-0.798093	0.0268176	0.109515	1.70366	Arachidonoylserotonin	34.215	461.326	--	--	--	-	-	-
M149T302_NEG	29911.6	35447.7	76878.9	29719	42695.8	31257	20135.6	24133.6	29834.9	21265.5	26242.9	19498.4	40985	23518.5	-0.8013	0.0450765	0.154734	1.08839	L-Arabinose	301.921	149.046	Organooxygen compounds	5328-37-0	HMDB0000646	-	-	-
M130T269_2_NEG	234423	360188	492642	174321	248987	333882	144394	283635	170672	153723	169860	132770	307407	175842	-0.805868	0.0283965	0.113704	2.98102	L-Isoleucine	269.085	130.088	Carboxylic acids and derivatives	1509-34-8	HMDB0000557	C00407	ko01100//Metabolic pathways;ko01110//Biosynthesis of secondary metabolites;ko01130//Biosynthesis of antibiotics;ko01230//Biosynthesis of amino acids;ko02010//ABC transporters;ko01210//2-Oxocarboxylic acid metabolism;ko00970//Aminoacyl-tRNA biosynthesis;ko00960//Tropane, piperidine and pyridine alkaloid biosynthesis;ko00290//Valine, leucine and isoleucine biosynthesis;ko00460//Cyanoamino acid meta…	Amino acid metabolism;Biosynthesis of other secondary metabolites;Global and overview maps;Membrane transport;Metabolism of other amino acids;Translation
M102T371_NEG	78787.7	79020	95405.3	57974.4	81855.2	61145.5	36893.5	45578.8	47957.6	35985.4	52520.3	36359.7	75698	42549.2	-0.831123	0.000407355	0.0072245	1.84836	Dimethylglycine	370.645	102.056	Carboxylic acids and derivatives	1118-68-9	HMDB0000092	C01026	ko01100//Metabolic pathways;ko00260//Glycine, serine and threonine metabolism	Amino acid metabolism;Global and overview maps
M475T35_NEG	105558	152913	313094	203804	205345	156772	171248	12674.5	134316	116386	95450.4	102075	189581	105358	-0.847509	0.0420283	0.14768	2.29763	Thyroxine 4'-o-.beta.-d-glucuronide	34.849	475.343	--	--	--	-	-	-
M431T245_NEG	37223.3	36532	78612.5	31199.3	42632.1	34977.2	26515.7	20612.4	24270	28486.2	20449.7	24655.5	43529.4	24164.9	-0.849077	0.0241227	0.102382	1.17943	1-Palmitoyl Lysophosphatidic Acid	245.475	431.22	--	--	--	C00416	ko01100//Metabolic pathways;ko01110//Biosynthesis of secondary metabolites;ko00564//Glycerophospholipid metabolism;ko00561//Glycerolipid metabolism;ko04070//Phosphatidylinositol signaling system	Global and overview maps;Lipid metabolism;Signal transduction
M229T198_NEG	394487	351136	619374	369391	350146	362512	243937	239652	245736	204416	226791	181011	407841	223591	-0.867147	0.00189483	0.0199338	4.1368	Val-Leu	197.637	229.156	Carboxylic acids and derivatives	-	HMDB0029131	-	-	-
M239T300_NEG	61374.6	49920.7	96089	34375.5	58878.4	47541.8	24111.1	25742.6	40711.8	32600.5	37736.5	29248.1	58030	31691.8	-0.87269	0.0148716	0.0748522	1.48588	D-Mannose	299.975	239.077	Organooxygen compounds	3458-28-4	HMDB0000169	C00159	ko01100//Metabolic pathways;ko02010//ABC transporters;ko00520//Amino sugar and nucleotide sugar metabolism;ko00052//Galactose metabolism;ko00051//Fructose and mannose metabolism	Carbohydrate metabolism;Global and overview maps;Membrane transport
M783T80_NEG	40810.2	38937.2	63507.1	38159.2	48704.8	36702.1	25172.2	11403.6	27224.8	29283.8	27928.4	22880.8	44470.1	23982.3	-0.890867	0.00205605	0.0211657	1.3659	Ginsenoside rg3(s-form)	80.29	783.49	--	--	--	-	-	-
M147T301_POS	66069.8	39623.2	89661.3	71656.2	39487.2	21663.7	26151.4	31988.7	39365.4	32878.3	13869.9	32552.4	54693.6	29467.7	-0.892237	0.0433018	0.124224	1.16702	4-Hydroxycinnamic acid	300.532	147.043	Cinnamic acids and derivatives	-	HMDB0128076	C00811	ko01100//Metabolic pathways;ko01110//Biosynthesis of secondary metabolites;ko00350//Tyrosine metabolism;ko01220//Degradation of aromatic compounds;ko00360//Phenylalanine metabolism;ko00940//Phenylpropanoid biosynthesis;ko00950//Isoquinoline alkaloid biosynthesis;ko00130//Ubiquinone and other terpenoid-quinone biosynthesis	Amino acid metabolism;Biosynthesis of other secondary metabolites;Global and overview maps;Metabolism of cofactors and vitamins	Metabolism
M179T300_NEG	868023	750650	1.60822e+06	709226	642907	512748	337596	512194	463720	433917	515636	410634	848630	445616	-0.929333	0.0318455	0.123507	5.41326	D-(+)-mannose	299.954	179.057	--	--	--	-	-	-
M116T297_NEG	27603.7	32256.7	56039.4	31740.9	41951.8	27893.8	19687.6	16942.2	22895.3	15978.2	18611.2	19424.9	36247.7	18923.2	-0.937732	0.00367553	0.0304076	1.22555	Dl-homocysteine	296.883	116.036	Carboxylic acids and derivatives	454-29-5	HMDB0000742	C00155	ko01100//Metabolic pathways;ko01110//Biosynthesis of secondary metabolites;ko01230//Biosynthesis of amino acids;ko00270//Cysteine and methionine metabolism;ko00920//Sulfur metabolism	Amino acid metabolism;Energy metabolism;Global and overview maps
M330T215_NEG	81678	87504.1	187729	93026.8	86095.2	86423.5	59958	55093.7	55970.3	46199.1	53214.5	43922.3	103743	52393	-0.985566	0.0130697	0.068915	1.99025	Thr-Val-Leu	214.833	330.203	--	--	--	-	-	-
M860T193_NEG	22092.6	24733.6	19849	21783.6	29952.9	19950.5	12765.7	8759.82	13570.1	12780.7	10862.2	10051.2	23060.4	11465	-1.00818	5.49923e-05	0.00186996	1.09429	Pi 36:3	193.17	859.531	--	--	--	-	-	-
M235T258_1_POS	2.13408e+06	1.24927e+06	3.41327e+06	2.54995e+06	1.07877e+06	1.56518e+06	769820	1.16394e+06	868358	1.03863e+06	1.0678e+06	999442	1.99842e+06	984666	-1.02115	0.01982	0.0720892	7.74283	Coumaroyl putrescin	258.444	235.144	--	--	--	C18326	ko00330//Arginine and proline metabolism	Amino acid metabolism	Metabolism
M190T197_NEG	42242.9	36222	63639.9	39032.7	40107	37053.1	21057.3	19354.3	23629.1	19355.8	22906.9	19719.2	43049.6	21003.8	-1.03535	0.000430982	0.00746337	1.47847	N-acetyl-l-methionine	196.517	190.055	Carboxylic acids and derivatives	65-82-7	HMDB0011745	-	-	-
M298T98_POS	244001	165177	270065	212345	166944	226961	99752.3	87754.2	96425.7	139381	103125	94590.6	214249	103505	-1.04959	0.000146619	0.00261515	2.92157	S-methyl-5'-thioadenosine	98.484	298.096	5'-deoxyribonucleosides	2457-80-9	HMDB0001173	C00170	ko01100//Metabolic pathways;ko00270//Cysteine and methionine metabolism;ko00908//Zeatin biosynthesis	Amino acid metabolism;Global and overview maps;Metabolism of terpenoids and polyketides	Metabolism
M717T211_NEG	159894	71077.3	187070	64467.5	92316.7	66807.2	35697	66018.6	67254.2	46839.6	55960.5	37459.5	106939	51538.2	-1.05307	0.0330799	0.126757	2.15689	Ciwujianoside b	210.712	717.435	--	--	--	-	-	-
M322T432_NEG	27003.5	25108.3	33608.7	26301.9	27478.3	36867.8	14894	12794.5	15787.8	11812.5	17440	10526.2	29394.8	13875.9	-1.08298	3.45905e-05	0.00138713	1.27408	Cytidine 3'-monophosphate	432.197	322.045	--	--	--	C05822	ko00240//Pyrimidine metabolism	Nucleotide metabolism
M150T149_1_POS	399611	193355	539549	340182	502337	456020	177128	77790.1	294294	84083.9	185932	325435	405176	190777	-1.08666	0.00906483	0.0409231	3.97139	Pyridoxal (Vitamin B6)	149.394	150.054	--	--	--	C00250	ko01100//Metabolic pathways;ko01120//Microbial metabolism in diverse environments;ko00750//Vitamin B6 metabolism	Global and overview maps;Metabolism of cofactors and vitamins	Metabolism
M774T71_NEG	314661	211252	89267.6	220171	334844	258009	48853.1	82909.6	110951	166943	110833	144099	238034	110765	-1.10367	0.00961874	0.0571762	3.27087	1,2-distearoyl-sn-glycero-3-phospho-l-serine	71.347	773.536	--	--	--	-	-	-
M203T291_NEG	66627.4	56117.3	130831	50690.8	57326.2	61102	33185	37354.1	34550	28836.5	33926.4	26704.2	70449.2	32426	-1.11943	0.0117824	0.064187	1.7584	3,5-dihydroxydecanoic acid	291.217	203.104	--	--	--	-	-	-
M391T300_POS	34118.9	24241.1	40463.5	27182.5	27893.8	19801.3	11169	14906.7	14183.9	10589.9	16009.8	9722.62	28950.2	12763.6	-1.18153	0.000468929	0.0053048	1.11421	Curcumin	300.384	391.101	Diarylheptanoids	458-37-7	HMDB0002269	C10443	ko01110//Biosynthesis of secondary metabolites;ko00945//Stilbenoid, diarylheptanoid and gingerol biosynthesis	Biosynthesis of other secondary metabolites;Global and overview maps	Metabolism
M383T206_POS	34778.8	25754.5	19255.5	23510.9	30750.1	27854.7	8256.82	10161.9	17972	9421.32	14775.1	9947.9	26984.1	11755.8	-1.19873	0.000221446	0.00344288	1.11292	10(s),17(s)-dihydroxy-4z,7z,11e,13z,15e,19z-docosahexaenoic acid	206.211	383.201	--	--	--	-	-	-	-
M367T300_NEG	665853	663041	1.36064e+06	694636	740000	623090	412345	261638	395035	307920	411187	274854	791211	343830	-1.20237	0.00362942	0.0301706	6.27151	Trans-3'-hydroxycotinine o-.beta.-d-glucuronide	299.918	367.106	--	--	--	-	-	-
M325T111_POS	534398	161561	345868	162070	393787	449913	81384.7	73976	203714	88712.1	357002	82214.9	341266	147834	-1.20692	0.0319119	0.100447	3.52043	Retinol (Vitamin A)	111.004	325.2	--	--	--	C00473	ko01100//Metabolic pathways	Global and overview maps	Metabolism
M323T412_1_NEG	25270.9	24054.3	30934.8	30953.6	30438.9	33452.3	13428.9	11923.4	12324.6	13080.1	14490.5	8881.39	29184.1	12354.8	-1.24011	1.68975e-06	0.000208491	1.33881	Uridine 5'-monophosphate (UMP)	412.155	323.029	--	--	--	C00105	ko01100//Metabolic pathways;ko00240//Pyrimidine metabolism	Global and overview maps;Nucleotide metabolism
M232T118_POS	30673.6	35528.9	47871.6	22081.5	20670.9	22264.7	12074.6	8827.18	12120.8	15431.2	20517.1	6430.32	29848.5	12566.9	-1.24803	0.00468205	0.025286	1.02919	Arg-gly	117.706	232.117	Carboxylic acids and derivatives	-	HMDB0028709	-	-	-	-
M293T296_POS	1.65446e+06	703017	1.91685e+06	1.86711e+06	1.81336e+06	2.11374e+06	1.2515e+06	243521	787373	599959	574073	755253	1.67809e+06	701947	-1.25738	0.00258528	0.0168301	8.59564	Phenyl-butyryl-glutamine	296.043	293.16	--	--	--	-	-	-	-
M181T294_NEG	52294.6	40813.4	45680.8	21549.6	22238.3	24646.4	14187.9	10609.8	9610.71	30375.2	9098.34	12712.8	34537.2	14432.4	-1.25883	0.0102899	0.0593284	1.27959	Homovanillic acid	293.759	181.074	Phenols	306-08-1	HMDB0000118	C05582	ko01100//Metabolic pathways;ko00350//Tyrosine metabolism	Amino acid metabolism;Global and overview maps
M369T293_1_NEG	58900	52984	51348.7	28808.9	38111.9	28423	17349.6	14561.2	12201.1	37953.9	11257.6	13647.8	43096.1	17828.5	-1.27337	0.00383661	0.0313796	1.48153	Mollicellin i	293.17	369.122	--	--	--	-	-	-
M850T198_POS	26178.8	26580.4	43178.6	22128.5	28795.4	26568.8	10392.9	12885.5	13632.4	11172.4	13774	9475.05	28905.1	11888.7	-1.28173	0.000251257	0.00369864	1.1354	1,2-dipalmitoyl-sn-glycero-3-phospho-(1'-myo-inositol)	198.441	849.511	--	--	--	-	-	-	-
M146T297_2_NEG	428668	442145	920092	440889	594330	376238	241615	218089	234118	177805	233640	194516	533727	216631	-1.30086	0.0034918	0.0294231	5.2883	N-acetylserine	296.922	146.047	Carboxylic acids and derivatives	16354-58-8	HMDB0002931	-	-	-
M451T26_NEG	24237.4	18935.8	33657.6	29109.3	22304.5	23483	19130.2	2193.55	9718.36	12826.1	8533.48	9075.98	25287.9	10246.3	-1.30335	0.000711958	0.0103348	1.18471	L-carnosine	25.504	451.225	Peptidomimetics	305-84-0	HMDB0000033	C00386	ko01100//Metabolic pathways;ko00340//Histidine metabolism;ko00410//beta-Alanine metabolism	Amino acid metabolism;Global and overview maps;Metabolism of other amino acids
M869T83_NEG	12366.1	17711.8	42813.7	20895.4	25705.8	15586.9	7970.36	8695.41	11025.1	9513.03	4401.4	8592.07	22513.3	8366.23	-1.42813	0.0111816	0.0622264	1.03393	Furostane base -1h2o -2h + 1o, o-hex, o-pen-dhex	83.0905	869.476	--	--	--	-	-	-
M293T264_POS	440388	559408	1.20105e+06	516757	646282	562334	327408	272121	193787	262203	179654	218773	654369	242324	-1.43317	0.00497723	0.0263259	5.09949	Ala-Gly	263.627	293.16	Carboxylic acids and derivatives	687-69-4	HMDB0006899	-	-	-	-
M509T237_POS	27895.6	21138.4	36626.6	17837.2	25163.1	29712.9	11303.9	6876.27	13897.4	8504.43	9621.7	8019.29	26395.6	9703.83	-1.44367	0.000185015	0.00305626	1.15499	Scutellarioside ii	236.64	509.158	--	--	--	-	-	-	-
M189T83_1_NEG	53833.3	206191	349268	188208	163038	237269	90468	55191.7	86140.4	60973.4	75796.4	61944	199635	71752.3	-1.47626	0.00934486	0.0562842	3.00461	2,4-dichlorobenzoic acid	82.821	189.005	--	--	--	C06670	ko01100//Metabolic pathways;ko01120//Microbial metabolism in diverse environments	Global and overview maps
M336T189_POS	68328.6	59017	58099.3	40182.8	63215.3	65483.9	15147	22458.1	29367	19523.9	23678.4	16195.1	59054.5	21061.6	-1.48743	9.25387e-06	0.000504695	1.77655	Validamycin a	189.003	336.178	Organooxygen compounds	37248-47-8	HMDB0036592	C12112	ko01130//Biosynthesis of antibiotics	Global and overview maps	Metabolism
M70T48_POS	136941	99286.8	221273	105486	95460.1	135176	39911.3	32463.9	56848	56960.4	52735	41825	132270	46790.6	-1.4992	0.00146268	0.0112203	2.47657	2-Amino-2-methyl-1,3-propanediol	48.4705	70.0645	--	--	--	-	-	-	-
M328T265_NEG	21514.8	20934.2	45328.7	31377.3	39984.6	25316.2	14114.1	9101.79	12146.2	9065.19	12493.9	7381.08	30742.6	10717	-1.52033	0.000830366	0.0115675	1.37773	Adenosine 3',5'-cyclic monophosphate	264.721	328.045	Purine nucleotides	60-92-4	HMDB0000058	C00575	ko00230//Purine metabolism	Nucleotide metabolism
M282T304_NEG	20104.1	15021	34174.7	20088.7	21175.5	20685.8	7650.77	8500.81	7311.14	6472.76	8856.2	5664.59	21875	7409.38	-1.56186	0.000293373	0.00582497	1.20134	Guanosine	303.812	282.085	Purine nucleosides	118-00-3	HMDB0000133	C00387	ko01100//Metabolic pathways;ko00230//Purine metabolism	Global and overview maps;Nucleotide metabolism
M428T93_POS	185634	372872	217531	213089	155055	257668	50162	53364	71511.1	74424.9	188882	34442	233641	78797.7	-1.56807	0.00248126	0.0163209	3.09235	Arachidonoyl ethanolamide phosphate	93.095	428.263	--	--	--	-	-	-	-
M412T137_POS	47532.8	36040.9	48273	27525.9	10969.4	44504.7	8188.63	11426.6	17670.9	9931.64	12314.3	9034.45	35807.8	11427.8	-1.64773	0.00250256	0.0164238	1.3057	Lys-His-Lys	136.752	412.267	--	--	--	-	-	-	-
M330T266_POS	16187	16259.9	38508.4	24865.4	30221.9	20852.1	8890.16	5656.98	8855.24	6361.66	11842.1	4774.88	24482.5	7730.17	-1.66318	0.00112485	0.00926921	1.10964	Adenosine 2',3'-cyclic monophosphate	266.345	330.058	--	--	--	-	-	-	-
M360T412_POS	26351.5	19280.7	25053.5	19839.5	15327.5	18949.6	5654.07	7000.79	5903.52	5793.62	8089.63	5878.22	20800.4	6386.64	-1.70348	8.39282e-06	0.000478445	1.08799	Maltose	412.493	360.149	Carbohydrates and carbohydrate conjugates	9050-36-6	HMDB0037138	C00208	ko01100//Metabolic pathways;ko02010//ABC transporters;ko00500//Starch and sucrose metabolism	Carbohydrate metabolism;Global and overview maps;Membrane transport	Environmental Information Processing;Metabolism
M204T89_POS	58298.2	44054	135080	54085.5	51746.3	58291.5	18146.5	18471.4	22796.3	19065.7	24206.3	12276.1	66925.9	19160.4	-1.80444	0.00638166	0.0314113	1.76838	Isopentenyladenine	88.5155	204.137	--	--	--	C04083	ko01110//Biosynthesis of secondary metabolites;ko00908//Zeatin biosynthesis;ko04075//Plant hormone signal transduction	Global and overview maps;Metabolism of terpenoids and polyketides;Signal transduction	Environmental Information Processing;Metabolism
M478T190_POS	175974	238666	690791	297556	256183	167069	89914.2	75149.2	100223	86218.5	71630	72338.2	304373	82578.8	-1.882	0.0197056	0.0718228	3.53955	4-[5-[[4-[5-[acetyl(hydroxy)amino]pentylamino]-4-oxobutanoyl]-hydroxyamino]pentylamino]-4-oxobutanoic acid	190.369	478.291	--	--	--	-	-	-	-
M140T195_NEG	27788.8	27727.3	65946.6	25117.2	29371	28176.9	7909.71	9178.22	9519.06	8343.64	11513.6	6960.74	34021.3	8904.16	-1.93389	0.00296682	0.0265263	1.48507	Ecgonine	194.673	140.072	Tropane alkaloids	481-37-8	HMDB0006548	C10858	ko00960//Tropane, piperidine and pyridine alkaloid biosynthesis	Biosynthesis of other secondary metabolites
M245T68_NEG	61840.6	53986	82610.8	51082.9	72912.8	60818.9	15139.3	8958.52	21011.8	16519.5	19560	15137.6	63875.4	16054.4	-1.99229	3.14075e-06	0.000294855	2.28632	2-chloro-2'-hydroxy-4'-methylbenzophenone	68.159	245.031	--	--	--	-	-	-
M339T145_POS	9448.22	16611.5	59959.2	25428.5	18532.5	18392.6	4143.44	6145.71	14769.2	1783.12	3925.7	5768.71	24728.8	6089.31	-2.02184	0.0336651	0.104234	1.01918	1,2-dioleoyl-sn-glycerol	144.922	339.287	--	--	--	-	-	-	-
M281T229_NEG	71909.7	70233.6	216450	70400.7	89530.6	61839.3	26701.9	20503.3	27977.4	24269.4	15778.1	26763.5	96727.3	23665.6	-2.03113	0.0132094	0.0693199	2.3775	13-cis-acitretin	229.247	281.213	Prenol lipids	55079-83-9	HMDB0014602	-	-	-
M147T118_POS	56135	26736.4	53272.4	37286.5	28503.5	26765.9	9608.99	5558.06	9157.11	10992	6970.98	11202.2	38116.6	8914.9	-2.09613	0.000377641	0.00467203	1.50035	Farrerol	118.111	147.043	--	--	--	-	-	-	-
M266T463_POS	191728	787801	303835	136353	193935	196888	65176.9	73564.1	60862.3	32514.6	60416.5	41241.9	301757	55629.4	-2.43947	0.0334936	0.103924	3.24933	Anisomycin	462.682	266.159	--	--	--	-	-	-	-
M520T186_2_POS	319967	443110	1.2506e+06	647858	456881	280326	97117.1	95011.2	149011	97038	86281.7	93496	566457	102992	-2.45943	0.0102358	0.0445493	5.31051	Lpc 18:2	186.052	520.338	--	--	--	-	-	-	-
M322T246_POS	32788.1	57793.1	77858.7	79976.4	41351.2	64581	10749.8	9497.76	11529.1	9399.03	6670.76	12602.6	59058.1	10074.8	-2.55138	9.61919e-05	0.00203535	1.92663	(2e)-1-(2-hydroxyphenyl)-3-[(1r,4r)-5-(2-pyridinyl)-2,5-diazabicyclo[2.2.1]hept-2-yl]-2-propen-1-one	246.469	322.15	--	--	--	-	-	-	-
M351T213_NEG	4280.42	5399.75	7542.39	6697.65	4508.12	4643.18	16729.4	15548.2	12337.2	18578.9	14951.9	16187.7	5511.92	15722.2	1.51218	1.37329e-06	0.000149948	1.08788	5,6,7,8-tetrahydro-2-Naphthoic Acid	212.875	351.166	--	--	--	C14111	ko01120//Microbial metabolism in diverse environments	Global and overview maps	Metabolism
M147T36_1_POS	6563.61	15181.1	19263	14439.1	6610.26	10487.3	22020.5	35257	21384.4	33474.8	23574.6	30533.7	12090.7	27707.5	1.19638	0.000721607	0.00618257	1.15746	Trans-2-hydroxycinnamic acid	35.603	147.042	Cinnamic acids and derivatives	583-17-5	HMDB0002641	C01772	ko01110//Biosynthesis of secondary metabolites;ko01120//Microbial metabolism in diverse environments;ko00360//Phenylalanine metabolism;ko00940//Phenylpropanoid biosynthesis	Amino acid metabolism;Biosynthesis of other secondary metabolites;Global and overview maps	Metabolism
M266T181_NEG	105292	67513.3	53493.7	71165.6	84578.4	30699	223915	103008	241331	106888	85458.5	92164.6	68790.3	142128	1.04691	0.0380604	0.125997	2.27747	S-(2,3,4-trihydroxybutyl)mercapturic acid	180.645	266.05	--	--	--	-	-	-	-
M403T35_NEG	684794	736712	834152	597247	452407	649080	1.14395e+06	1.82441e+06	753472	1.44287e+06	850591	1.27509e+06	659065	1.21506e+06	0.882537	0.0082815	0.0431928	7.08816	1-o-(9z-octadecenyl)-sn-glycero-2,3-cyclic-phosphate	34.8265	403.286	--	--	--	-	-	-	-
M284T125_POS	18453.3	19370.4	18512.4	17350.8	21284.2	20899.4	38570.5	19215.6	29555.2	40422.2	34289.3	31738.3	19311.7	32298.5	0.74199	0.00211989	0.0136556	1.06406	15-deoxy-goyazensolide	125.314	284.329	--	--	--	-	-	-	-
M251T177_NEG	65157.7	42344.9	26855	29208.2	41922.9	21723.5	50972.1	46470.5	62106.5	64594	64277.2	72000.5	37868.7	60070.1	0.665643	0.0143479	0.0628244	1.36297	Deoxyinosine	177.3	251.078	Purine nucleosides	890-38-0	HMDB0000071	C05512	ko01100//Metabolic pathways;ko00230//Purine metabolism	Global and overview maps;Nucleotide metabolism	Metabolism
M257T86_NEG	46818.7	54849	53764.6	49643.3	34647.3	59713	77005.7	39731.7	93800.9	79730.6	82703.8	92405.8	49906	77563.1	0.636157	0.0104755	0.0502651	1.54161	2'-o-methyluridine	85.657	257.079	--	--	--	-	-	-	-
M146T356_2_POS	368971	383868	386765	443991	411569	456401	644646	515714	638416	720711	500922	628033	408594	608074	0.573578	0.000319298	0.00351143	4.27794	G-guanidinobutyrate	356.332	146.092	Carboxylic acids and derivatives	463-00-3	HMDB0003464	C01035	ko01100//Metabolic pathways;ko00330//Arginine and proline metabolism	Amino acid metabolism;Global and overview maps	Metabolism
M373T34_NEG	303056	273661	311628	315731	178897	239642	472914	321877	358288	427744	284864	459604	270436	387549	0.51909	0.0120557	0.0554743	3.24567	Isodeoxycholic acid	34.138	373.275	Steroids and steroid derivatives	566-17-6	HMDB0002536	-	-	-	-
M314T393_POS	41080.3	43100.6	38086.8	55898.6	39369	29695.8	52192.4	58196.3	56286.9	66100.4	49521.9	55347	41205.2	56274.2	0.449647	0.00492531	0.0251237	1.08382	N,o-dimethylcoclaurine	393.295	314.16	--	--	--	-	-	-	-
M317T301_POS	41332.4	46828.7	55769.8	40722.2	37398.9	46038	73665.8	58348.4	68066.2	54874.5	46746.8	60896.6	44681.7	60433	0.435655	0.00743556	0.0338835	1.02937	Dibutyl phthalate	300.795	317.12	Benzene and substituted derivatives	84-74-2	HMDB0033244	-	-	-	-
M339T36_NEG	50993.9	48746.7	48749	46194	46751.1	51183.1	76230.9	73649.7	86272.1	53211.3	44762.6	55269.7	48769.6	64899.4	0.412221	0.0352435	0.118859	1.08415	Behenic acid	36.3885	339.327	Fatty Acyls	112-85-6	HMDB0000944	C08281	ko01040//Biosynthesis of unsaturated fatty acids;ko00073//Cutin, suberine and wax biosynthesis	Lipid metabolism	Metabolism
M121T34_NEG	43353	39506.1	50062.7	40862.3	39822.2	43330.2	49731.6	66919.4	49136.4	53649.2	51837.4	52326.7	42822.7	53933.5	0.332803	0.00523092	0.0312444	1.00908	4-hydroxybenzaldehyde	34.1795	121.03	Organooxygen compounds	123-08-0	HMDB0011718	C00633	ko01100//Metabolic pathways;ko01120//Microbial metabolism in diverse environments	Global and overview maps	Metabolism
M132T402_2_NEG	200207	213114	198837	227209	189267	222065	205386	159135	173301	203213	196649	179654	208450	186223	-0.162669	0.0440733	0.138978	1.23157	Aspartic acid	401.993	132.031	Carboxylic acids and derivatives	1783-96-6	HMDB0006483	-	-	-	-
M175T355_2_NEG	169570	156967	147625	132146	143418	153779	142093	120643	125492	137970	126729	132823	150584	130958	-0.201461	0.00981089	0.0480093	1.2641	Allantoic acid	354.637	175.047	Carboxylic acids and derivatives	99-16-1	HMDB0001209	C00499	ko01100//Metabolic pathways;ko01120//Microbial metabolism in diverse environments;ko00230//Purine metabolism	Global and overview maps;Nucleotide metabolism	Metabolism
M119T37_POS	88273	101816	87520.1	86738.1	81518.2	96523	74940.6	76855.8	84770.3	76800.2	74790.3	77456.2	90398	77602.2	-0.220193	0.00349721	0.0196158	1.01089	Polygodial	36.9035	119.084	--	--	--	-	-	-	-
M274T65_POS	3.53004e+06	3.16905e+06	3.07679e+06	3.1565e+06	3.2337e+06	3.39433e+06	2.95579e+06	2.6705e+06	2.59866e+06	2.2645e+06	2.5152e+06	2.60965e+06	3.26007e+06	2.60238e+06	-0.325068	0.000190967	0.00251603	7.89134	Fenpropidin	64.867	274.274	--	--	--	-	-	-	-
M411T34_POS	294428	335926	294675	265240	286781	264051	222805	207335	221427	210334	277489	234363	290183	228959	-0.341877	0.00219865	0.014018	2.24152	Stigmasta-4,22-dien-3-one	33.593	411.36	--	--	--	-	-	-	-
M218T272_NEG	101740	104784	101076	99648.2	93252.1	124682	93236.2	74912.9	92654.3	84666.3	76579.1	69745	104197	81965.6	-0.346224	0.0037675	0.0245399	1.41085	Pantothenate	272.193	218.104	--	--	--	C00864	ko01100//Metabolic pathways;ko01110//Biosynthesis of secondary metabolites;ko00410//beta-Alanine metabolism;ko00770//Pantothenate and CoA biosynthesis	Global and overview maps;Metabolism of cofactors and vitamins;Metabolism of other amino acids	Metabolism
M164T268_NEG	195176	200266	163825	166232	176782	174178	126941	156132	139251	140342	155437	121098	179410	139867	-0.359206	0.000895885	0.00912471	2.01094	Phenylalanine	267.954	164.072	Carboxylic acids and derivatives	63-91-2	HMDB0000159	-	-	-	-
M397T34_2_POS	82036	92510.4	84738.6	79544.6	84384.5	66523.6	61342.7	53072.6	57594.1	63237.3	73387.1	70884.7	81623	63253.1	-0.367839	0.00300378	0.0175479	1.20291	Calciferol	33.603	397.345	Steroids and steroid derivatives	50-14-6	HMDB0000900	C05441	ko01100//Metabolic pathways;ko01130//Biosynthesis of antibiotics;ko00100//Steroid biosynthesis	Global and overview maps;Lipid metabolism	Metabolism
M272T455_POS	95708	108647	86205.8	84481.6	76262.6	78674	64011.1	68289.2	88169.6	60839.5	69307.7	53299.1	88329.8	67319.4	-0.391879	0.0120489	0.0480963	1.26298	Arg-Pro	455.334	272.171	Carboxylic acids and derivatives	-	HMDB0028717	-	-	-	-
M715T38_1_NEG	88136.5	81537.1	73676.4	48442.9	53199.4	79677.9	48475	68820.7	56931	45698.5	51057.5	41603.7	70778.4	52097.7	-0.442087	0.0357796	0.120245	1.16394	2-linoleoyl-1-palmitoyl-sn-glycero-3-phosphoethanolamine	37.855	714.513	--	--	--	-	-	-	-
M134T403_POS	52698.2	62435.9	57112.8	60006	62004.1	67864.8	38900.7	47052.6	43224.6	42007.3	52205	40899.1	60353.6	44048.2	-0.454357	0.000211357	0.00269118	1.17986	D-aspartic acid	403.226	134.044	Carboxylic acids and derivatives	1783-96-6	HMDB0006483	C00402	ko00250//Alanine, aspartate and glutamate metabolism	Amino acid metabolism	Metabolism
M166T264_POS	64499.7	92464.7	78086.7	64722.9	79528.6	76583	42297.7	62886.7	59539.8	57789	55855.6	41886.2	75980.9	53375.8	-0.509451	0.00250449	0.0153616	1.34773	DL-phenylalanine	264.331	166.085	--	--	--	-	-	-	-
M330T38_1_POS	92470.4	133923	86267.7	79526.2	102440	124894	65116.8	93853.8	72631.5	60733.5	75205.2	59867	103253	71234.7	-0.53554	0.0110952	0.0453693	1.56991	Eicosapentaenoic Acid ethyl ester	38.239	330.262	Fatty Acyls	86227-47-6	HMDB0039530	-	-	-	-
M295T55_POS	1.38803e+06	1.55106e+06	1.16792e+06	1.13511e+06	1.25553e+06	921502	743675	727597	940135	895498	955327	833670	1.23652e+06	849317	-0.541916	0.0026119	0.0158421	5.63077	13-keto-9z,11e-octadecadienoic acid	54.961	295.227	Fatty Acyls	-	HMDB0004668	-	-	-	-
M260T289_POS	59037.1	57159.2	45893.6	53417.4	56698.1	46459.8	36843.2	39037.6	38822.6	31252.6	36998.5	32459.6	53110.9	35902.4	-0.564928	7.51462e-05	0.00131104	1.28991	Gln-leu	289.01	260.159	Carboxylic acids and derivatives	34027-65-1	HMDB0028801	-	-	-	-
M277T172_NEG	135357	89183.4	64597.5	98096.3	109607	77305.9	71717.5	56675.1	70173.3	69758.8	56102.6	52190.9	95691.2	62769.7	-0.608318	0.0122697	0.0562195	1.62837	Leu-Phe	172.008	277.156	Carboxylic acids and derivatives	3063-05-06	HMDB0013243	-	-	-	-
M271T60_NEG	1.29387e+06	724766	844566	812038	762017	748524	512911	821159	670615	367918	435311	507976	864297	552648	-0.645166	0.0184099	0.0746391	4.86834	16-hydroxyhexadecanoic acid	59.5115	271.229	Fatty Acyls	-	HMDB0006294	C18218	ko01100//Metabolic pathways;ko00073//Cutin, suberine and wax biosynthesis	Global and overview maps;Lipid metabolism	Metabolism
M120T265_POS	127270	200103	134183	149710	150963	159382	80551.9	122395	87125.3	84357.2	123203	81838.7	153602	96578.5	-0.669422	0.00166422	0.0114024	2.18819	2-amino-1-phenylethanol	264.505	120.08	Organonitrogen compounds	7568-93-6	HMDB0001065	-	-	-	-
M195T67_POS	102044	121963	95959.8	193850	130410	95439.5	98075	64761.6	61003.9	32972.8	102356	94452.4	123278	75603.7	-0.705386	0.0303393	0.0954616	1.76634	Leu-Thr-Arg	66.683	195.137	--	--	--	-	-	-	-
M121T66_POS	38410.9	47157.8	39426.2	38405.2	50981.4	33486.7	27502.9	30197	28549.1	26899	20208.3	17775.4	41311.4	25188.6	-0.713767	0.00068782	0.00596561	1.20452	Cedrol	65.8635	121.1	--	--	--	-	-	-	-
M133T120_NEG	379821	368390	364907	286710	296978	561578	247206	152089	233516	223289	250669	203099	376397	218311	-0.78587	0.0043033	0.0270704	3.74084	2,3-Dihydroxy-3-methylbutyric acid	119.927	133.051	--	--	--	-	-	-	-
M739T211_NEG	73698.9	132610	138147	137335	156527	63421.9	61831.9	69298.5	74888.1	70506.7	73558.2	54503.6	116957	67431.2	-0.794485	0.0114845	0.0536223	2.12033	17-phenyltrinor-13,14-dihydroprostaglandin a2	210.781	739.42	--	--	--	-	-	-	-
M513T31_NEG	29315.5	27875.2	36282.4	34885.9	29748.8	18583.5	22398.7	8581.53	16437.1	18204.2	16502.3	17344.6	29448.5	16578.1	-0.828918	0.00220112	0.0167498	1.10589	11-ketofusidic acid	30.572	513.31	--	--	--	-	-	-	-
M328T38_POS	92273.9	105605	87502.4	66651.1	82954	108778	3566.77	98700.4	73806.6	62460.9	4489.99	55925.1	90627.4	49825	-0.863078	0.0363031	0.108847	1.62984	(4Z,7Z,10Z,13Z,16Z,19Z)-4,7,10,13,1 6,19-Docosahexaenoic acid	38.2645	328.247	--	--	--	-	-	-	-
M187T258_NEG	157369	154814	105946	121615	122290	148109	77204.6	81769.4	72394.2	63799.8	70760.1	58356.5	135024	70714.1	-0.933145	4.27132e-05	0.00123797	2.64929	Val-Ala	257.914	187.109	Carboxylic acids and derivatives	-	HMDB0029120	-	-	-	-
M180T256_1_POS	22887.3	39032.8	34628.1	24188.8	24283.2	39812.8	12946.7	14784	17196.6	16472.7	18968.4	15116	30805.5	15914.1	-0.952885	0.00121628	0.00898711	1.09148	Pro-Ser-Arg	255.87	180.085	--	--	--	-	-	-	-
M757T146_1_POS	626700	381624	337805	331569	561570	420155	485708	89764.9	177345	171530	297258	137682	443237	226548	-0.968261	0.0188255	0.0671009	3.88698	PC(16:0/16:0)	146.391	756.552	Glycerophospholipids	-	HMDB0011206	C00157	ko01100//Metabolic pathways;ko01110//Biosynthesis of secondary metabolites;ko00564//Glycerophospholipid metabolism;ko00590//Arachidonic acid metabolism;ko00591//Linoleic acid metabolism;ko00592//alpha-Linolenic acid metabolism	Global and overview maps;Lipid metabolism	Metabolism
M113T422_POS	20760.2	21955.1	20435.7	21073.7	29569.3	20974.7	10706.2	12403.3	12331.3	9669.95	12562.4	9439.14	22461.4	11185.4	-1.00584	2.69575e-05	0.000650803	1.03303	2-furancarboxylic acid	422.494	112.998	Furans	88-14-2	HMDB0000617	C01546	ko01120//Microbial metabolism in diverse environments	Global and overview maps	Metabolism
M329T103_3_NEG	2.47909e+06	1.16407e+06	1.08984e+06	1.21081e+06	2.63457e+06	1.21813e+06	763279	671541	761179	864257	877402	819980	1.63275e+06	792939	-1.04202	0.0173949	0.0716514	8.16907	Fa 18:1+3o	103.448	329.233	--	--	--	-	-	-	-
M88T347_2_NEG	71442.3	111296	135934	79853.4	81058.4	148332	36899.5	68144.4	54420.4	48282.4	55337	39112.1	104653	50365.9	-1.05509	0.00306208	0.0211917	2.25402	Alanine	346.719	88.0405	Carboxylic acids and derivatives	302-72-7	HMDB0062251	C00133	ko01100//Metabolic pathways;ko01502//Vancomycin resistance	Drug resistance;Global and overview maps	Human Diseases;Metabolism
M231T246_NEG	130483	119808	91678.3	98294.8	111569	109906	70147.4	71834.6	37555.2	32162.5	65075.6	32662.9	110290	51573	-1.09661	0.000129565	0.00255171	2.52977	Thr-Leu	245.878	231.135	Carboxylic acids and derivatives	-	HMDB0029065	-	-	-	-
M295T203_POS	20233	24514.3	17049.6	20620.5	20760.5	17042.1	9449	10208.9	9827.65	7906.63	10425.9	7021.18	20036.7	9139.87	-1.1324	6.24629e-06	0.000257269	1.03544	Tyr-Ile	202.634	295.164	Carboxylic acids and derivatives	-	HMDB0029108	-	-	-	-
M509T145_NEG	58484.4	133646	147880	143414	186665	215144	48324.5	37448.1	85141.3	76731	57564.6	84551.6	147539	64960.2	-1.18347	0.00529426	0.0314812	2.72885	1-oleoyl-2-hydroxy-sn-glycero-3-phospho-(1'-rac-glycerol)	145.12	509.288	--	--	--	-	-	-	-
M130T100_POS	50791.6	14107	39751.6	51914.3	16080.4	28017.7	11276	13368.2	23374.8	11731.1	16120.4	11303.3	33443.7	14529	-1.2028	0.023211	0.0782255	1.07147	.beta.-Homoproline	100.002	130.085	Pyrrolidines	-	HMDB0029444	-	-	-	-
M241T395_NEG	33257	26792.7	26918.7	23340.2	33822.3	35418.6	12257.1	12384.8	15947.5	12800.8	13364.3	10468	29924.9	12870.4	-1.21729	1.11962e-05	0.000501729	1.37481	.alpha.-d-galactose 1-phosphate	395.387	241.012	--	--	--	C00446	ko01100//Metabolic pathways;ko00520//Amino sugar and nucleotide sugar metabolism;ko00052//Galactose metabolism	Carbohydrate metabolism;Global and overview maps	Metabolism
M249T202_POS	40873.9	33301.6	24416.9	35410.7	30737.7	26384.4	13732.6	13377.7	12961	11639.8	14132.1	9014.56	31854.2	12476.3	-1.35229	2.07887e-05	0.000554492	1.35614	Val-met	201.555	249.126	Carboxylic acids and derivatives	-	HMDB0029133	-	-	-	-
M247T132_POS	33092.9	17035.2	40982.5	21327.9	44763.5	53309.7	16834.6	7912.8	21720.6	5278.54	22428.8	8228.96	35085.3	13734.1	-1.35311	0.00816438	0.0362065	1.21787	Monastrol	132.298	247.041	--	--	--	-	-	-	-
M355T114_POS	20306.3	26540.2	18081.4	18755.8	24970.6	42436	9195.5	7529.4	9004.78	9574.98	12263.1	9997.78	25181.7	9594.25	-1.39213	0.00204096	0.0132746	1.09613	.gamma.-muricholic acid	113.687	355.241	Steroids and steroid derivatives	547-75-1	HMDB0000760	-	-	-	-
M191T502_NEG	1.14338e+06	1.45045e+06	1.01514e+06	378069	797099	2.10631e+06	504102	541191	426325	431143	601812	77720.7	1.14841e+06	430382	-1.41595	0.0174878	0.0718565	7.60925	Citrate	501.813	191.021	Carboxylic acids and derivatives	77-92-9	HMDB0000094	C00158	ko01100//Metabolic pathways;ko01110//Biosynthesis of secondary metabolites;ko01120//Microbial metabolism in diverse environments;ko01130//Biosynthesis of antibiotics;ko01230//Biosynthesis of amino acids;ko01210//2-Oxocarboxylic acid metabolism;ko01200//Carbon metabolism;ko00250//Alanine, aspartate and glutamate metabolism;ko00630//Glyoxylate and dicarboxylate metabolism;ko00020//Citrate cycle (TC…	Amino acid metabolism;Carbohydrate metabolism;Global and overview maps	Metabolism
M285T81_NEG	542501	243266	232644	633576	824836	267836	282354	137570	122602	104447	105155	242251	457443	165730	-1.46476	0.0201291	0.0794948	4.79452	Aleuritic acid	80.6385	285.207	--	--	--	-	-	-	-
M304T319_NEG	18375	16929.4	16247.9	20214.3	24044.2	19263.1	7465.29	6578.73	7011.26	6923.46	7796.24	5419.64	19179	6865.77	-1.48203	1.16006e-06	0.000143135	1.19276	Cytidine 2',3'-cyclic phosphate	318.733	304.034	Pyrimidine nucleotides	15718-51-1	HMDB0011691	C02354	ko00240//Pyrimidine metabolism	Nucleotide metabolism	Metabolism
M347T158_NEG	15518.8	12614.1	12708.7	14805.9	19399	23419.8	5559.89	2807.46	5063.79	3493.6	6188.48	570.719	16411.1	3947.32	-2.05572	7.16149e-05	0.00172853	1.15841	Anacardic acid	158.236	347.244	Benzene and substituted derivatives	103904-74-1	HMDB0033896	-	-	-	-

## Sheet: (GN42).filter.name.annot
index	CK42-1	CK42-2	CK42-3	CK42-4	CK42-5	CK42-6	LP42-1	LP42-2	LP42-3	LP42-4	LP42-5	LP42-6	control_mean	case_mean	log2_FC(case_mean/control_mean)	Pvalue	fdr	vip	MS2_name	RT	m/z	Class	CAS	HMDB	C_ID	Pathway	KEGG_B_class	KEGG_A_class
M144T46_1_POS	493.813	268.612	266.508	563.687	568.249	330.735	7200.42	26023.8	28637.5	31384.4	30454	25782.9	415.267	24913.8	5.90676	5.43068e-05	0.00170998	1.52603	5-(2-hydroxyethyl)-4-methylthiazole	45.7935	144.046	Azoles	137-00-8	HMDB0032985	C04294	ko01100//Metabolic pathways;ko00730//Thiamine metabolism	Global and overview maps;Metabolism of cofactors and vitamins	Metabolism
M351T36_NEG	6809.38	10391.9	7283.06	8883.63	5743.02	7358.83	132149	387539	264375	667301	306031	245684	7744.97	333846	5.42978	0.0014304	0.0215364	6.32177	Prostaglandin i2	36.477	351.222	Fatty Acyls	35121-78-9	HMDB0001335	C01312	ko01100//Metabolic pathways;ko00590//Arachidonic acid metabolism	Global and overview maps;Lipid metabolism	Metabolism
M191T177_POS	2501.38	2842.63	2704.41	2367.11	2337.48	2215.83	47918.1	54020.8	70192.1	65497.3	74106.8	52484.4	2494.81	60703.3	4.60477	1.05043e-07	4.36278e-05	2.46032	6h-dibenzo[b,d]pyran, 3-(1,1-dimethylbutyl)-6a,7,10,10a-tetrahydro-6,6,9-trimethyl-, (6ar,10ar)-	176.888	191.128	--	--	--	-	-	-	-
M293T296_POS	218031	128346	73575.1	415427	1.04828e+06	519973	7.17148e+06	7.02594e+06	3.73036e+06	4.0691e+06	1.97658e+06	6.36403e+06	400605	5.05625e+06	3.65782	0.000335197	0.00602803	20.8357	Phenyl-butyryl-glutamine	296.043	293.16	--	--	--	-	-	-	-
M293T264_POS	119376	79255.9	219563	207353	236718	159504	1.64473e+06	1.61337e+06	1.13458e+06	1.18319e+06	761090	1.41851e+06	170295	1.29258e+06	2.92414	1.10075e-05	0.000640051	10.6143	Ala-Gly	263.627	293.16	Carboxylic acids and derivatives	687-69-4	HMDB0006899	-	-	-	-
M339T110_POS	2522.7	1879.29	3071.69	4085.27	5217.54	3873.65	11463.8	47238.6	23539.9	24084.2	22976.1	26502.4	3441.69	25967.5	2.91552	0.000839655	0.011113	1.41971	4-demethylsimmondsin 2'-ferulate	110.128	339.106	--	--	--	-	-	-	-
M281T229_NEG	41207.4	27209.8	40609.3	37643.2	34096.9	26178.6	162933	186507	173028	176232	150797	205560	34490.9	175843	2.35	9.04951e-09	3.19502e-05	4.50213	13-cis-acitretin	229.247	281.213	Prenol lipids	55079-83-9	HMDB0014602	-	-	-	-
M110T481_POS	108316	77224.5	118790	126771	87148.5	72551	533071	478742	186868	516835	51370.8	626707	98466.9	398932	2.01843	0.00891449	0.0564194	4.76079	N-.alpha.-(tert-butoxycarbonyl)-l-histidine	481.456	110.07	--	--	--	-	-	-	-
M472T389_POS	3153.37	3653.87	4054.34	3850.33	5593.27	3906.85	18743.1	19855.5	15764.3	14865.9	8707.47	16844.7	4035.34	15796.8	1.96887	3.04065e-05	0.00118926	1.08195	Puromycin	388.97	472.218	--	--	--	C01610	ko01130//Biosynthesis of antibiotics	Global and overview maps	Metabolism
M403T35_NEG	192768	178203	54185.8	160679	720132	191262	1.92204e+06	709857	661640	706180	788211	642763	249538	905115	1.85884	0.0158266	0.100511	7.83186	1-o-(9z-octadecenyl)-sn-glycero-2,3-cyclic-phosphate	34.8265	403.286	--	--	--	-	-	-	-
M114T384_NEG	6551.95	11846.8	3156.86	10677.6	5856.87	11466	34259	14818.3	36098.4	10760.4	54422.7	28915.1	8259.35	29879	1.85503	0.00853543	0.067202	1.44847	Maleamic acid	383.923	114.02	--	--	--	C01596	ko01120//Microbial metabolism in diverse environments;ko00760//Nicotinate and nicotinamide metabolism	Global and overview maps;Metabolism of cofactors and vitamins	Metabolism
M295T286_NEG	3213.78	2606.76	3379.73	2995.36	3103.55	2426.47	8765.58	11377.6	10889.4	9847.86	9995.58	12337.8	2954.27	10535.6	1.8344	6.25125e-08	7.51334e-05	1.03985	(e)-1,7-bis(4-hydroxyphenyl)hept-1-en-3-one	285.773	295.192	--	--	--	-	-	-	-
M177T234_POS	29980.4	22943.6	13705.4	31801.8	31309.5	28775.7	88253.5	100612	68180.7	105329	44468.8	109106	26419.4	85991.7	1.7026	0.000232506	0.00473812	2.37709	Serotonin	233.901	177.101	Indoles and derivatives	50-67-9	HMDB0000259	C00780	ko01100//Metabolic pathways;ko00380//Tryptophan metabolism	Amino acid metabolism;Global and overview maps	Metabolism
M244T477_POS	13955.9	13355.6	9547.91	10862.6	11015.7	13007.9	35735.7	36880.6	42972.9	46351.6	30539.1	36687.2	11957.6	38194.5	1.67544	7.01368e-07	0.000130156	1.65527	Lys-Pro	476.515	244.164	Carboxylic acids and derivatives	-	HMDB0028959	-	-	-	-
M381T67_POS	9812.39	11108	9195.05	11742.9	12258	9929.61	25652.8	46546.5	28909.6	33420.3	22797.4	36394.9	10674.3	32286.9	1.59681	0.000112864	0.00283688	1.44024	(z)-3-(4-hydroxyphenyl)-n-[4-[[(e)-3-(4-hydroxyphenyl)prop-2-enoyl]amino]butyl]prop-2-enamide	67.1495	381.179	--	--	--	-	-	-	-
M297T104_NEG	9898.93	29158.5	14044.4	24331.3	26286.4	26771.1	75199.6	91881.6	1240.62	81464.2	60126	78242.8	21748.4	64692.5	1.57269	0.0107988	0.0783118	2.09854	Nname,cis-9,10-Epoxystearic acid	103.642	297.245	--	--	--	-	-	-	-
M333T175_NEG	4320.19	3002.01	4838.88	3948.66	4588.67	3310.8	9165.17	12871.7	10117.9	9321.57	13230.8	16070.3	4001.54	11796.2	1.5597	5.02485e-05	0.00256712	1.01177	Prostaglandin b2	174.515	333.205	Fatty Acyls	13367-85-6	HMDB0004236	C05954	ko01100//Metabolic pathways;ko00590//Arachidonic acid metabolism	Global and overview maps;Lipid metabolism	Metabolism
M147T36_1_POS	3477.05	3963.79	683.545	6577.66	19508.5	3653.15	16332.3	27502.3	22116.2	14389.9	15284.2	15379.6	6310.61	18500.8	1.55173	0.00565256	0.0408464	1.0376	Trans-2-hydroxycinnamic acid	35.603	147.042	Cinnamic acids and derivatives	583-17-5	HMDB0002641	C01772	ko01110//Biosynthesis of secondary metabolites;ko01120//Microbial metabolism in diverse environments;ko00360//Phenylalanine metabolism;ko00940//Phenylpropanoid biosynthesis	Amino acid metabolism;Biosynthesis of other secondary metabolites;Global and overview maps	Metabolism
M322T246_POS	6963.64	4859.47	6782.35	37429.7	11600.9	21343.8	41655.2	40927.6	62051	31730.5	29972.8	41970.9	14830	41384.7	1.48058	0.00330934	0.0281477	1.47979	(2e)-1-(2-hydroxyphenyl)-3-[(1r,4r)-5-(2-pyridinyl)-2,5-diazabicyclo[2.2.1]hept-2-yl]-2-propen-1-one	246.469	322.15	--	--	--	-	-	-	-
M131T388_NEG	55004.8	71270	10757	64087.2	95526.7	67445.9	213008	84880.6	179424	76833	190764	133465	60681.9	146396	1.27053	0.00796495	0.0639938	2.90858	Asparagine	387.958	131.046	Carboxylic acids and derivatives	70-47-3	HMDB0000168	-	-	-	-
M373T34_NEG	121864	106158	55599.3	118825	310212	122123	367301	398892	263443	340729	307341	296994	139130	329117	1.24216	0.000942789	0.0166181	4.83299	Isodeoxycholic acid	34.138	373.275	Steroids and steroid derivatives	566-17-6	HMDB0002536	-	-	-	-
M113T387_NEG	20427.3	26529.4	6299.63	25212.2	31643.3	22067.2	73161.8	31690.9	60138	27177.5	51793.4	65969.4	22029.8	51655.2	1.22945	0.00542366	0.0509888	1.73962	Dihydrouracil	387.369	113.036	Diazines	504-07-4	HMDB0000076	C00429	ko01100//Metabolic pathways;ko00240//Pyrimidine metabolism;ko00410//beta-Alanine metabolism;ko00770//Pantothenate and CoA biosynthesis	Global and overview maps;Metabolism of cofactors and vitamins;Metabolism of other amino acids;Nucleotide metabolism	Metabolism
M341T362_NEG	36591.4	28211.5	34082.6	35802.1	50230.2	33156.3	59146.3	109165	88340.1	81354.8	111375	56709.1	36345.7	84348.3	1.21458	0.000763026	0.0141711	2.4391	Trehalose	362.198	341.109	Organooxygen compounds	99-20-7	HMDB0000975	C01083	ko01100//Metabolic pathways;ko01110//Biosynthesis of secondary metabolites;ko02010//ABC transporters;ko00500//Starch and sucrose metabolism	Carbohydrate metabolism;Global and overview maps;Membrane transport	Environmental Information Processing;Metabolism
M465T26_NEG	13757.7	3110.69	4273.23	58792.4	7842.97	56272.3	22113.4	77583.6	47780.2	52576.8	53143.7	80691.7	24008.2	55648.2	1.21281	0.0454282	0.198967	1.6707	Deoxycholic acid methyl ester	25.71	465.339	--	--	--	-	-	-	-
M282T103_POS	485649	440884	461281	365889	469851	502842	815390	1.02845e+06	1.29901e+06	1.41036e+06	599358	1.06105e+06	454399	1.0356e+06	1.18844	0.000855997	0.0112064	7.21087	2'-o-methyladenosine	103.275	282.119	Purine nucleosides	2140-79-6	HMDB0004326	-	-	-	-
M133T432_POS	16715.8	28002.5	8489.95	19391.9	26322.4	17517.1	66056.9	27171.8	38138.3	23488.7	50738.2	59698.7	19406.6	44215.4	1.188	0.0089962	0.0566945	1.35676	DL-asparagine	432.12	133.059	--	--	--	C00152	ko01100//Metabolic pathways;ko01110//Biosynthesis of secondary metabolites;ko01230//Biosynthesis of amino acids;ko00970//Aminoacyl-tRNA biosynthesis;ko00250//Alanine, aspartate and glutamate metabolism;ko00460//Cyanoamino acid metabolism	Amino acid metabolism;Global and overview maps;Metabolism of other amino acids;Translation	Genetic Information Processing;Metabolism
M417T200_POS	9081.41	6605.99	8040.43	10116.3	11163.8	14211.7	13856	32387.1	18958.5	28953.6	19648.2	21058.8	9869.94	22477	1.18734	0.00186897	0.0188017	1.06774	Magnolin	199.755	417.172	--	--	--	-	-	-	-
M262T434_1_POS	15098.9	15189.4	11181.3	12324.3	15354.9	11273.6	28480.7	27790.7	41874.4	30948.2	27124.7	26719.7	13403.7	30489.7	1.18569	4.51294e-05	0.00151392	1.29608	Glu-Asn	434.271	262.102	Carboxylic acids and derivatives	36314-37-1	HMDB0028814	-	-	-	-
M281T210_NEG	17593.3	20803.4	11177	17496.4	7371.69	19408	34181.4	31387.7	37890	34289.7	31257.8	41182.3	15641.6	35031.5	1.16326	2.57753e-05	0.00175292	1.60336	12(s)-hydroxy-16-heptadecynoic acid	210.185	281.213	--	--	--	-	-	-	-
M218T344_POS	7442.16	12658.9	23192.1	34864.1	28112.4	21990.6	47024.8	61588.4	46071.9	45901.7	33869.6	50788.8	21376.7	47540.9	1.15313	0.000752281	0.0103656	1.54734	Acetylcitrulline	343.894	218.122	--	--	--	-	-	-	-
M401T362_NEG	9757.3	9144.48	8224.66	8379.43	13335.5	8331.65	14841.5	28280.1	21246.9	20160	26636.2	15427.4	9528.84	21098.7	1.14678	0.000713236	0.0136791	1.20348	Gentiopicroside	362.055	401.13	--	--	--	C09782	ko01110//Biosynthesis of secondary metabolites	Global and overview maps	Metabolism
M439T381_POS	7779.03	9966.53	20575.9	26001.2	30682.9	14799.8	33569.8	40638.3	49664.2	34163.6	33710.4	50830.9	18300.9	40429.5	1.1435	0.00119727	0.0140547	1.3628	Quinapril	380.787	439.216	Carboxylic acids and derivatives	85441-61-8	HMDB0015019	-	-	-	-
M257T86_NEG	44164.3	55689.7	99626.8	63148	56652.3	59707.5	133966	115655	131295	154087	142828	157590	63164.8	139237	1.14035	1.87275e-05	0.0015049	3.16508	2'-o-methyluridine	85.657	257.079	--	--	--	-	-	-	-
M509T145_NEG	60044	40455	49497.9	59557.9	56058.7	42206.3	79608.6	120074	98356.5	80142.9	98419.4	199274	51303.3	112646	1.13467	0.00827148	0.0657229	2.5344	1-oleoyl-2-hydroxy-sn-glycero-3-phospho-(1'-rac-glycerol)	145.12	509.288	--	--	--	-	-	-	-
M869T83_NEG	5927.57	8568.71	5444.31	8434.87	12223.6	9319.76	18744.5	16939.2	28529.5	15061.4	13919.3	13153.4	8319.8	17724.5	1.09113	0.00393916	0.0420031	1.02995	Furostane base -1h2o -2h + 1o, o-hex, o-pen-dhex	83.0905	869.476	--	--	--	-	-	-	-
M295T104_NEG	13453.9	30444.4	39051.6	32227.2	36079.7	25027.3	54901.3	80908.4	59781.7	61040.4	47777.3	69529.6	29380.7	62323.1	1.0849	0.000277227	0.00748252	2.05092	9(S)-HODE	104.329	295.229	Fatty Acyls	73543-67-6	HMDB0004670	C14767	ko00591//Linoleic acid metabolism	Lipid metabolism	Metabolism
M365T362_POS	30656.8	26232.1	29119	44511	48958	31924.2	42564.5	106006	77726.3	78054.1	86126	51110.4	35233.5	73597.9	1.06272	0.00377549	0.03092	1.84197	Sucrose	362.326	365.105	Organooxygen compounds	57-50-1	HMDB0000258	C00089	ko01100//Metabolic pathways;ko02010//ABC transporters;ko00052//Galactose metabolism;ko00500//Starch and sucrose metabolism	Carbohydrate metabolism;Global and overview maps;Membrane transport	Environmental Information Processing;Metabolism
M146T196_2_POS	1.10358e+06	633372	631315	452524	504652	718317	1.22624e+06	962655	1.79063e+06	1.82544e+06	1.5333e+06	931748	673959	1.37834e+06	1.0322	0.00376751	0.0308837	7.67244	Acetylcholine	196.041	146.117	--	--	--	C01996	ko00564//Glycerophospholipid metabolism	Lipid metabolism	Metabolism
M411T88_POS	31753.3	18987.5	20322.2	23105.4	32217.2	26534.2	27548.8	80108.7	40089	42763.9	34067.3	87474.9	25486.6	52008.8	1.02901	0.031029	0.129848	1.26378	Oleanolic acid methyl ester	88.0485	411.36	--	--	--	-	-	-	-
M87T196_2_POS	199913	121597	114191	86513.7	87917.8	132042	215136	166592	318566	332146	269886	192699	123696	249171	1.01034	0.00323359	0.0277047	3.22656	Diacetyl	196.043	87.0434	Organooxygen compounds	431-03-8	HMDB0003407	C00741	ko00650//Butanoate metabolism	Carbohydrate metabolism	Metabolism
M347T158_NEG	10998.8	9052.82	15298.5	9255.9	7113.92	8515.52	16572	24798.7	27021.6	23498.6	14702.2	12725.2	10039.2	19886.4	0.986129	0.00445807	0.0452636	1.06111	Anacardic acid	158.236	347.244	Benzene and substituted derivatives	103904-74-1	HMDB0033896	-	-	-	-
M337T77_POS	18798.2	21481.5	45427.5	29188.9	28044.5	47932.6	44194.6	58555.6	51175.6	49836.6	79930.3	91203	31812.2	62482.6	0.973875	0.00732176	0.0490103	1.43076	MG(18:2(9Z,12Z)/0:0/0:0)[rac]	76.521	337.272	--	--	--	-	-	-	-
M243T61_NEG	35537.6	27796.2	40035.8	36070.4	29588.8	33840.8	52292	69239.2	48377.7	74502.9	67659.7	75956.2	33811.6	64671.3	0.935607	0.000119113	0.00455774	2.00214	2-hydroxymyristic acid	61.489	243.197	Fatty Acyls	2507-55-3	HMDB0002261	-	-	-	-
M399T33_NEG	64144.3	81809	69582.6	80601.4	110879	104053	127656	171042	173652	171873	192336	124510	85178.3	160178	0.91112	0.000254026	0.00703211	3.12207	N,n'-dicarbobenzyloxy-l-ornithine	32.531	399.133	--	--	--	-	-	-	-
M345T185_NEG	129727	88387.8	107728	74821.6	83886.7	84518.9	142716	193540	227919	179115	140990	182386	94845	177778	0.906432	0.000361155	0.00909415	3.28164	Corticosterone	185.333	345.228	Steroids and steroid derivatives	50-22-6	HMDB0001547	C02140	ko01100//Metabolic pathways	Global and overview maps	Metabolism
M815T69_NEG	60768.6	69582.8	70403.8	76588.9	106704	73745.1	119844	150395	152316	137017	155587	134560	76298.9	141620	0.89229	1.72666e-05	0.0014203	2.98184	Ginsenoside f3	68.751	815.5	Prenol lipids	62025-50-7	HMDB0039556	-	-	-	-
M85T261_POS	27205.6	26473.8	22950.8	28243.2	32377.7	28509.5	46288.5	58588	45451.8	55833.5	49257.9	47536.8	27626.8	50492.7	0.87001	4.22114e-06	0.000357272	1.56103	1h-1,2,4-triazol-3-amine	261.079	85.0752	--	--	--	-	-	-	-
M401T36_NEG	12825.5	12477.5	14019.8	16671.8	18111.3	12233.1	26487.5	32309.8	31008.9	34593.5	16881.3	15300.5	14389.8	26096.9	0.858831	0.00737287	0.0612892	1.13379	Acetic acid, 2-[4-[3-(4-acetyl-3-hydroxy-2-propylphenoxy)propoxy]phenoxy]-	36.224	401.148	--	--	--	-	-	-	-
M175T455_POS	15403	37616.8	44669.3	12992.3	43031.3	59230.9	60470.5	50027.7	67608.4	58465.4	73117.4	74726.8	35490.6	64069.3	0.852197	0.00631244	0.043902	1.45883	Arginine	455.325	175.118	Carboxylic acids and derivatives	74-79-3	HMDB0000517	-	-	-	-
M314T393_POS	12404.3	22465.9	17632.1	16226	22581.4	7092.53	34926.2	35798.8	33317.2	31586.5	25092.8	14964.6	16400.4	29281	0.836239	0.0101124	0.0610485	1.05882	N,o-dimethylcoclaurine	393.295	314.16	--	--	--	-	-	-	-
M145T375_2_NEG	570101	673761	160373	507553	588177	399019	847098	579216	1.3565e+06	688140	1.14906e+06	546391	483164	861068	0.833614	0.0332536	0.163281	5.70383	Glutamine	374.844	145.063	Carboxylic acids and derivatives	5959-95-5	HMDB0003423	-	-	-	-
M150T219_NEG	22116	21585.5	23170.9	23496.5	26388.8	21870.6	44843.4	43888.3	44870.7	43887.6	37895	30944.2	23104.7	41054.9	0.829366	2.11938e-05	0.00155128	1.55396	Norephedrine	219.249	150.092	Benzene and substituted derivatives	14838-15-4	HMDB0001942	-	-	-	-
M276T427_POS	276906	235710	172846	180366	212739	153633	353141	233268	465720	319641	452496	312463	205367	356121	0.794167	0.00418116	0.0330327	3.45567	Gamma-glu-glu	426.866	276.119	Carboxylic acids and derivatives	1116-22-9	HMDB0011737	-	-	-	-
M840T66_NEG	41872	48416.5	57459.7	50065.4	68416.3	53854.9	15203.8	113468	112534	95575.6	105448	109799	53347.5	92004.8	0.786289	0.0365154	0.173746	1.92446	Pg 42:11	66.006	839.507	--	--	--	-	-	-	-
M239T39_NEG	28493.4	28236.8	32708.5	23857.6	21342	22112.9	57485	52554.3	29039.4	55926.6	39653.6	34126	26125.2	44797.5	0.777975	0.00529117	0.0502196	1.415	7-(2-hydroxypropan-2-yl)-1,4a-dimethyl-2,3,4,5,6,7,8,8a-octahydronaphthalen-1-ol	39.086	239.202	--	--	--	-	-	-	-
M180T191_POS	5.0381e+06	2.32345e+06	2.98217e+06	3.16447e+06	5.31632e+06	4.51104e+06	6.60789e+06	6.86595e+06	6.28696e+06	7.4048e+06	6.01823e+06	6.66856e+06	3.88926e+06	6.64206e+06	0.772137	0.000454498	0.00736766	16.2468	P-methoxymethamphetamine	191.433	180.138	--	--	--	-	-	-	-
M133T120_NEG	164988	106272	86974.8	105634	62026.2	84975.1	112405	176357	256408	151146	147625	192169	101812	172685	0.762239	0.0165475	0.103566	2.67007	2,3-Dihydroxy-3-methylbutyric acid	119.927	133.051	--	--	--	-	-	-	-
M261T185_NEG	28443.6	15116.3	14015.1	14936.9	19568.5	13149.6	25066.6	21506.8	42194.4	27898.6	35083.2	24786.5	17538.3	29422.7	0.746418	0.0131391	0.0894787	1.09148	9-(2,3-dihydroxypropoxy)-9-oxononanoic acid	184.511	261.134	--	--	--	-	-	-	-
M166T169_2_POS	1.37212e+07	1.16076e+07	1.0935e+07	1.21663e+07	1.73718e+07	1.23764e+07	2.82916e+07	1.98088e+07	2.42094e+07	2.01326e+07	1.9688e+07	1.87673e+07	1.30297e+07	2.18163e+07	0.743599	0.000595181	0.00881353	29.1201	Hordenine	168.954	166.122	Benzene and substituted derivatives	539-15-1	HMDB0004366	C06199	ko00350//Tyrosine metabolism	Amino acid metabolism	Metabolism
M127T375_NEG	112229	130583	35885.4	111469	115035	106562	165924	114786	242233	159602	222190	107297	101961	168672	0.726208	0.029099	0.150767	2.43106	Dihydrothymine	374.802	127.052	Diazines	696-04-8	HMDB0000079	-	-	-	-
M109T58_POS	41333	64690.7	55234.7	35508.6	28995.3	44250.1	42555.4	63729.4	83112.5	76524.6	90466.2	82425.8	45002	73135.7	0.700585	0.0101141	0.0610485	1.36538	3-methyl-l-histidine	58.064	109.075	Carboxylic acids and derivatives	368-16-1	HMDB0000479	C01152	ko00340//Histidine metabolism	Amino acid metabolism	Metabolism
M461T34_1_NEG	74618.5	68711.1	75105	75269.9	106655	75750.9	54475	197534	133562	127336	147160	111976	79351.7	128674	0.697386	0.0322883	0.160734	2.20318	Arachidonoylserotonin	34.215	461.326	--	--	--	-	-	-	-
M121T169_POS	4.89851e+06	4.27002e+06	3.41243e+06	3.95829e+06	6.08539e+06	4.0592e+06	7.56583e+06	6.5053e+06	8.39767e+06	7.1501e+06	7.03349e+06	6.5677e+06	4.44731e+06	7.20335e+06	0.695736	0.000181777	0.00388594	16.5468	4-hydroxyphenethyl alcohol	169.402	121.064	Phenols	501-94-0	HMDB0004284	C06044	ko00350//Tyrosine metabolism	Amino acid metabolism	Metabolism
M274T427_NEG	37623.3	48818.7	17145.7	41157.5	32117.8	22403.6	56879.1	41042.3	67512.1	44361.3	71815.7	39912.3	33211.1	53587.1	0.69022	0.021122	0.122249	1.331	Glu-gln	427.13	274.105	Carboxylic acids and derivatives	26848-14-6	HMDB0028817	-	-	-	-
M276T406_POS	63585.4	47645.5	51872.5	45215.8	63594.7	44176.6	44990.8	66513.7	105405	99709.2	80086.7	108935	52681.8	84273.4	0.677774	0.0158444	0.0830999	1.43221	.gamma.-L-Glu-.epsilon.-L-Lys	406.271	276.16	--	--	--	-	-	-	-
M235T258_1_POS	488175	373205	298003	1.43108e+06	933291	995476	1.3391e+06	1.1027e+06	1.30521e+06	1.13957e+06	1.23212e+06	1.10793e+06	753206	1.20444e+06	0.677246	0.0348085	0.140621	5.78527	Coumaroyl putrescin	258.444	235.144	--	--	--	C18326	ko00330//Arginine and proline metabolism	Amino acid metabolism	Metabolism
M257T140_NEG	92120.1	64918.7	73630.6	63683.5	80437.8	62274.4	99918.9	102165	115860	120134	103804	122420	72844.2	110717	0.603991	0.000124574	0.00470853	2.23107	Acadesine (drug)	140.078	257.078	--	--	--	-	-	-	-
M476T191_NEG	89659.6	99918.1	89975.5	83288.5	115977	68195.1	141524	112617	105711	125413	144152	192400	91169	136970	0.587239	0.00944364	0.0718	2.12802	1-(9z,12z-octadecadienoyl)-2-hydroxy-sn-glycero-3-phosphoethanolamine	191.256	476.278	Glycerophospholipids	85046-18-0	HMDB0011507	-	-	-	-
M164T218_POS	66332	75659.6	70450.7	75526.5	78607	63421.5	121812	97210.9	127207	103539	99040.4	86851.1	71666.2	105943	0.56393	0.000489896	0.00769887	1.81265	1,2-dimethoxy-4-(2-propenyl)benzene	218.311	164.069	Benzene and substituted derivatives	93-15-2	HMDB0031864	C10454	ko00940//Phenylpropanoid biosynthesis	Biosynthesis of other secondary metabolites	Metabolism
M299T146_NEG	44310.2	33160.8	37564	52186.9	96814.6	51286.5	71520.7	85060.6	68244.9	79111.5	60446.9	92900.2	52553.9	76214.1	0.536262	0.0484942	0.207919	1.4593	Salidroside	146.053	299.114	--	--	--	C06046	ko00350//Tyrosine metabolism	Amino acid metabolism	Metabolism
M150T225_NEG	20936.7	22966	19217.6	24226.4	36431.1	22268.9	36546.1	35138.4	42978.2	36360.5	30806.6	29784.9	24341.1	35269.1	0.535011	0.00631413	0.0560485	1.09551	2-hydroxyadenine	224.804	150.042	Imidazopyrimidines	3373-53-3	HMDB0000403	-	-	-	-
M271T60_NEG	817899	900710	894735	884593	766732	844548	1.4035e+06	1.11504e+06	1.12024e+06	1.39294e+06	1.07332e+06	1.29481e+06	851536	1.23331e+06	0.534396	0.000145103	0.00513629	6.91102	16-hydroxyhexadecanoic acid	59.5115	271.229	Fatty Acyls	-	HMDB0006294	C18218	ko01100//Metabolic pathways;ko00073//Cutin, suberine and wax biosynthesis	Global and overview maps;Lipid metabolism	Metabolism
M227T112_NEG	1.87006e+06	1.55019e+06	2.36507e+06	1.36437e+06	923211	1.40079e+06	2.33707e+06	2.41945e+06	2.02736e+06	2.24724e+06	1.53491e+06	3.12967e+06	1.57895e+06	2.28262e+06	0.531723	0.03723	0.175906	7.86804	Ile-Pro	112.154	227.068	--	--	--	C00526	ko00240//Pyrimidine metabolism	Nucleotide metabolism	Metabolism
M427T34_2_POS	180655	187761	182416	187632	236489	181526	262384	309602	284748	238915	253624	304221	192746	275582	0.515779	0.000206992	0.0043014	2.77184	Echinocystic acid	34.306	427.355	--	--	--	-	-	-	-
M102T303_POS	27448.5	26216.3	24733.7	23585.8	28326.4	21880.4	40703	34930.5	39791.5	36103.4	29979.6	35209	25365.2	36119.5	0.509928	0.000178536	0.00383545	1.01628	4-hydroxy-l-isoleucine	302.534	102.09	--	--	--	-	-	-	-
M421T221_NEG	78479.8	54712.4	39066.5	42031.2	75613.1	42512.3	81218.7	64085.7	89655.7	77070.4	77258.9	76400.5	55402.5	77615	0.486383	0.018992	0.114071	1.47582	1,3-cyclobutanedicarboxylic acid, 2,4-diphenyl-, 1-(1-naphthalenyl) ester, (1.beta.,2r,3.alpha.,4r)-	220.574	421.165	--	--	--	-	-	-	-
M146T356_2_POS	219844	357233	183914	232669	340295	232359	489456	362349	292662	290307	363378	389971	261052	364687	0.48232	0.0316931	0.131576	2.75462	G-guanidinobutyrate	356.332	146.092	Carboxylic acids and derivatives	463-00-3	HMDB0003464	C01035	ko01100//Metabolic pathways;ko00330//Arginine and proline metabolism	Amino acid metabolism;Global and overview maps	Metabolism
M103T218_POS	370494	411355	377067	398276	412806	383509	584863	518675	600263	518493	507530	506222	392251	539341	0.45942	1.29163e-05	0.000708723	3.8801	Phenylacetaldehyde	218.351	103.053	Benzene and substituted derivatives	6314-97-2	HMDB0041610	C00601	ko01100//Metabolic pathways;ko01120//Microbial metabolism in diverse environments;ko00360//Phenylalanine metabolism	Amino acid metabolism;Global and overview maps	Metabolism
M121T218_2_POS	6.65821e+06	7.61953e+06	6.7942e+06	7.38975e+06	7.09726e+06	6.69135e+06	1.0353e+07	9.13261e+06	1.08657e+07	9.40643e+06	9.02465e+06	9.11089e+06	7.04172e+06	9.64888e+06	0.454435	2.4407e-05	0.00103843	16.1769	Tyramine	218.351	121.064	Benzene and substituted derivatives	-	HMDB0062629	C00483	ko01110//Biosynthesis of secondary metabolites;ko00350//Tyrosine metabolism;ko00950//Isoquinoline alkaloid biosynthesis	Amino acid metabolism;Biosynthesis of other secondary metabolites;Global and overview maps	Metabolism
M243T238_NEG	76466.5	64356.9	58255.5	44239	70849.4	50199.3	88302.2	73687.3	95165.4	92240.4	74270.7	74879.2	60727.8	83090.8	0.452334	0.00597158	0.0541202	1.5749	Pseudouridine	238.068	243.063	Nucleoside and nucleotide analogues	1445-07-4	HMDB0000767	C02067	ko00240//Pyrimidine metabolism	Nucleotide metabolism	Metabolism
M478T190_POS	78843.8	76379.5	91848.6	66147.8	86192.6	75383.2	101124	89991.5	92352.7	98623.4	111439	154012	79132.6	107924	0.447669	0.0197015	0.0966458	1.28584	4-[5-[[4-[5-[acetyl(hydroxy)amino]pentylamino]-4-oxobutanoyl]-hydroxyamino]pentylamino]-4-oxobutanoic acid	190.369	478.291	--	--	--	-	-	-	-
M167T374_NEG	58107.5	64210.1	21783.3	54619.8	62760.5	55867.2	69532.3	80060.2	85912.4	68609.9	74954.5	51598.4	52891.4	71778	0.440508	0.0404438	0.185509	1.30604	Uric acid	373.909	167.044	Imidazopyrimidines	69-93-2	HMDB0000289	C00366	ko01100//Metabolic pathways;ko01120//Microbial metabolism in diverse environments;ko00230//Purine metabolism	Global and overview maps;Nucleotide metabolism	Metabolism
M152T218_POS	2.82982e+06	3.04027e+06	2.83012e+06	2.94626e+06	3.00643e+06	2.84584e+06	4.19452e+06	3.87512e+06	4.24945e+06	3.78211e+06	3.76985e+06	3.61871e+06	2.91646e+06	3.91496e+06	0.424781	3.80095e-06	0.000332736	10.2133	N-methyltyramine	218.308	152.107	Benzene and substituted derivatives	370-98-9	HMDB0003633	C02442	ko00350//Tyrosine metabolism	Amino acid metabolism	Metabolism
M282T258_NEG	165628	132011	148984	98810.5	117048	110963	184642	142180	218132	181373	168042	139557	128908	172321	0.418762	0.020385	0.119854	2.03734	His-Lys	258.415	282.084	Carboxylic acids and derivatives	-	HMDB0028890	C00387	ko01100//Metabolic pathways;ko00230//Purine metabolism	Global and overview maps;Nucleotide metabolism	Metabolism
M91T219_POS	179301	186515	168105	180226	190211	168249	255521	219845	272099	222263	239552	221035	178768	238386	0.415212	9.85337e-05	0.00254264	2.41207	Benzyl alcohol	218.571	91.0533	Benzene and substituted derivatives	100-51-6	HMDB0003119	C00556	ko01120//Microbial metabolism in diverse environments;ko01220//Degradation of aromatic compounds	Global and overview maps	Metabolism
M282T130_POS	156051	131905	145629	117951	144476	153441	145349	160002	251547	179911	236271	144824	141575	186318	0.396192	0.0485511	0.175565	1.64534	1-methyladenosine	130.076	282.119	Purine nucleosides	15763-06-1	HMDB0003331	-	-	-	-
M448T387_POS	72470.9	72656.2	80446.9	85628.7	92500	90486.4	132062	122153	89434.2	92552.3	85260.1	122529	82364.8	107332	0.381978	0.0202929	0.0985491	1.33976	Sulprostone	386.524	448.193	--	--	--	-	-	-	-
M131T363_POS	52464.7	60067.1	53251.9	72047.2	54664.7	74137.5	75093.1	73312.5	94197.3	77813.3	87488.8	69693.4	61105.5	79599.7	0.381461	0.00715353	0.0482172	1.22688	Agmatine	363.389	131.128	Organonitrogen compounds	306-60-5	HMDB0001432	C00179	ko01100//Metabolic pathways;ko00330//Arginine and proline metabolism	Amino acid metabolism;Global and overview maps	Metabolism
M130T262_2_POS	146946	113019	135259	122073	170921	130111	187844	159492	154735	171236	144652	164377	136388	163723	0.263539	0.0243965	0.110653	1.42922	DL-arginine	261.68	130.096	--	--	--	C00792	ko01100//Metabolic pathways;ko00472//D-Arginine and D-ornithine metabolism	Global and overview maps;Metabolism of other amino acids	Metabolism
M114T181_NEG	146230	104741	115951	111620	123183	106333	132075	137313	127434	132158	135209	165305	118010	138249	0.228363	0.0366533	0.174133	1.34512	D-proline	181.397	114.031	Carboxylic acids and derivatives	344-25-2	HMDB0003411	C00763	ko01100//Metabolic pathways;ko00330//Arginine and proline metabolism	Amino acid metabolism;Global and overview maps	Metabolism
M397T34_2_POS	111534	114438	103955	101882	110946	103348	82193.7	104657	91500.1	97375.5	80726	98242.3	107684	92449.1	-0.22007	0.00631335	0.043902	1.08722	Calciferol	33.603	397.345	Steroids and steroid derivatives	50-14-6	HMDB0000900	C05441	ko01100//Metabolic pathways;ko01130//Biosynthesis of antibiotics;ko00100//Steroid biosynthesis	Global and overview maps;Lipid metabolism	Metabolism
M111T85_2_NEG	1.09132e+06	1.30645e+06	1.13562e+06	1.08086e+06	986459	849833	789300	918691	768410	884042	868828	1.07132e+06	1.07509e+06	883433	-0.283266	0.0309214	0.156455	4.27245	Uracil	85.082	111.02	Diazines	66-22-8	HMDB0000300	C00106	ko01100//Metabolic pathways;ko00240//Pyrimidine metabolism;ko00410//beta-Alanine metabolism;ko00770//Pantothenate and CoA biosynthesis	Global and overview maps;Metabolism of cofactors and vitamins;Metabolism of other amino acids;Nucleotide metabolism	Metabolism
M171T65_POS	152237	151801	123477	118898	136292	110374	98175.8	114727	109230	107710	123773	92322.3	132180	107656	-0.29607	0.0162709	0.0845736	1.29341	(3s)-3-hydroxyquinidine	65.3565	171.1	--	--	--	-	-	-	-
M197T213_POS	106461	119329	118684	119812	128751	120199	75782.6	86094.8	107807	102483	98350.7	103547	118873	95677.5	-0.313164	0.00248547	0.0228192	1.41316	Phe-Ala-Arg	212.828	197.091	--	--	--	-	-	-	-
M138T288_POS	4.07028e+06	4.32178e+06	4.12979e+06	3.69115e+06	3.31792e+06	3.78803e+06	2.78419e+06	2.68149e+06	3.27936e+06	3.08808e+06	3.27108e+06	3.56555e+06	3.88649e+06	3.11162e+06	-0.320801	0.00313598	0.0271451	8.60358	Trigonelline	287.548	138.054	-	535-83-1	HMDB0000875	C01004	ko00760//Nicotinate and nicotinamide metabolism	Metabolism of cofactors and vitamins	Metabolism
M365T435_POS	98465	98700.6	101940	83277.5	133394	103245	82889	70541.1	89409.6	84730.3	97749.9	68609.2	103170	82321.5	-0.325689	0.0278814	0.120986	1.1207	4.beta.-galactobiose	434.901	365.105	--	--	--	-	-	-	-
M88T402_NEG	56953.9	64968	56867.1	57343.9	43768.7	51002.9	40970.6	37513.9	51534.5	49746.3	50180.9	34083.2	55150.7	44004.9	-0.325716	0.024419	0.134937	1.04588	Sarcosine	402.041	88.0406	Carboxylic acids and derivatives	107-97-1	HMDB0000271	C00213	ko01100//Metabolic pathways;ko00330//Arginine and proline metabolism;ko00260//Glycine, serine and threonine metabolism	Amino acid metabolism;Global and overview maps	Metabolism
M244T254_POS	387429	325731	330920	258135	300816	270322	203977	211455	306628	213861	316556	239646	312226	248687	-0.328257	0.0471002	0.172174	2.13379	Cytidine	253.597	244.079	Pyrimidine nucleosides	65-46-3	HMDB0000089	C00475	ko01100//Metabolic pathways;ko00240//Pyrimidine metabolism	Global and overview maps;Nucleotide metabolism	Metabolism
M293T38_POS	389860	370602	360074	352873	399087	322503	314709	237162	308192	305784	290686	244958	365833	283582	-0.367421	0.000964884	0.0121264	2.61807	Desogestrel	38.2605	293.21	Steroids and steroid derivatives	54024-22-5	HMDB0014449	-	-	-	-
M452T200_NEG	248414	211089	231761	142811	205467	180187	124843	124389	187586	140092	186424	179346	203288	157113	-0.371723	0.0420902	0.190133	1.95913	1-palmitoyl-2-hydroxy-sn-glycero-3-phosphoethanolamine	199.511	452.279	Glycerophospholipids	-	HMDB0011503	-	-	-	-
M132T402_2_NEG	426163	474932	415335	440350	311579	358227	288547	286996	376619	349029	341038	231296	404431	312254	-0.373172	0.0176608	0.10832	3.06724	Aspartic acid	401.993	132.031	Carboxylic acids and derivatives	1783-96-6	HMDB0006483	-	-	-	-
M155T67_POS	139092	152229	106155	107095	137133	110366	89721.8	92948.6	94455.6	93445.2	108548	101222	125345	96723.6	-0.373964	0.0076125	0.0505651	1.46811	Dflnha	67.37	155.105	--	--	--	-	-	-	-
M847T199_NEG	82907.9	64825.9	71211.8	61412	77571	61994.7	47306.4	51360.5	61506.3	58183.7	56618.3	48951	69987.2	53987.7	-0.374461	0.003824	0.0414132	1.30408	Pi(16:1/13-hode)	199.411	847.5	--	--	--	-	-	-	-
M411T34_POS	419517	397367	401306	359371	392320	367533	267414	324937	298545	299474	288120	315568	389569	299010	-0.381687	2.47701e-05	0.00104369	3.03648	Stigmasta-4,22-dien-3-one	33.593	411.36	--	--	--	-	-	-	-
M363T34_NEG	71054.1	74521.3	85533.4	75514.4	78472.1	83123.5	44029	65832.8	63819.5	49603.4	65509.6	69318	78036.4	59685.4	-0.38677	0.00316085	0.0362162	1.41019	1-methyluric acid	33.9645	363.076	Imidazopyrimidines	708-79-2	HMDB0003099	C16359	ko00232//Caffeine metabolism	Biosynthesis of other secondary metabolites	Metabolism
M275T150_POS	360822	382564	435307	427418	589762	411285	226239	349081	392611	373062	347502	302757	434526	331875	-0.388801	0.0316808	0.131576	2.48887	Nandrolone	149.879	275.2	Steroids and steroid derivatives	434-22-0	HMDB0002725	-	-	-	-
M328T38_POS	78996.3	81321.8	76856.3	76735.8	84491.7	65748.4	60543.8	49436.6	64821.3	61482.2	68810.4	49303.3	77358.4	59066.3	-0.389223	0.00142842	0.0159114	1.22978	(4Z,7Z,10Z,13Z,16Z,19Z)-4,7,10,13,1 6,19-Docosahexaenoic acid	38.2645	328.247	--	--	--	-	-	-	-
M351T171_2_NEG	139574	75951.7	92882	87485.5	105851	101003	65389.3	62029.2	94626	87619.9	73312.1	75407.3	100458	76397.3	-0.394996	0.0416065	0.189009	1.38339	(2-acetyloxy-3,6-diphenylcyclohexyl) acetate	171.447	351.185	--	--	--	-	-	-	-
M344T82_POS	1.02668e+06	1.12417e+06	782972	730498	848979	760876	545876	543537	867486	757976	731333	543887	879030	665016	-0.402523	0.0332548	0.136367	3.70065	Dibucaine	82.43	344.231	Quinolines and derivatives	85-79-0	HMDB0014668	-	-	-	-
M613T33_POS	409164	419388	490277	378951	436448	481034	288766	323781	335270	315108	328406	326038	435877	319562	-0.447827	0.000102202	0.00262177	3.40556	Dilinolenin (9c,12c,15c)	32.884	613.48	--	--	--	-	-	-	-
M217T212_2_POS	99786	99002.3	98562.4	102685	116982	104182	57273	63372.7	99643.3	88847.3	62878.1	81704.6	103533	75619.8	-0.453261	0.00390508	0.031625	1.50831	Val-Val	212.031	217.153	Carboxylic acids and derivatives	-	HMDB0029140	-	-	-	-
M68T371_POS	36127.8	35460.2	41873.4	33834.4	34664.7	32420.2	25336.8	21914.5	26003.6	25945.2	25915.6	28526.8	35730.1	25607.1	-0.480598	8.35789e-05	0.00227283	1.02964	Pyrrol	370.878	68.0488	Heteroaromatic compounds	109-97-7	HMDB0035924	-	-	-	-
M191T338_NEG	169831	156302	182228	227988	196209	137717	123016	110482	150522	129024	132768	117598	178379	127235	-0.487452	0.00465882	0.0461977	2.45437	Quinate	337.906	191.057	Quinolines and derivatives	91-63-4	HMDB0042004	C00296	ko00400//Phenylalanine, tyrosine and tryptophan biosynthesis	Amino acid metabolism	Metabolism
M223T65_POS	63760	59290.3	49310.1	46950.4	38856	37029	29963	30785.1	42965	34510	40205.9	32014	49199.3	35073.8	-0.488242	0.0161143	0.0840103	1.05028	Zectran	64.7205	223.131	--	--	--	-	-	-	-
M220T100_NEG	521359	681066	409392	643694	545550	731518	205610	445464	410185	506008	414990	508883	588763	415190	-0.503916	0.0259144	0.139889	3.86981	Isoetharine	100.191	220.147	Phenols	530-08-5	HMDB0014366	-	-	-	-
M134T403_POS	116170	136710	129584	121217	82371.6	101468	74274.9	68204	94133	92289.6	83702.7	72022.8	114587	80771.2	-0.504528	0.00442193	0.0343438	1.70794	D-aspartic acid	403.226	134.044	Carboxylic acids and derivatives	1783-96-6	HMDB0006483	C00402	ko00250//Alanine, aspartate and glutamate metabolism	Amino acid metabolism	Metabolism
M177T174_NEG	63874.1	57980.7	63100.7	68826.6	62199.9	56360.7	29570.7	40454.1	49782.5	42531.9	52668.2	46618.9	62057.1	43604.4	-0.509123	0.000685271	0.0134211	1.50945	3-methoxycinnamic acid	174.466	177.041	--	--	--	-	-	-	-
M218T272_NEG	176529	143509	165021	141401	142144	129711	97117	93800.4	115537	98585.7	110381	115375	149719	105133	-0.510049	0.000273794	0.00741305	2.38047	Pantothenate	272.193	218.104	--	--	--	C00864	ko01100//Metabolic pathways;ko01110//Biosynthesis of secondary metabolites;ko00410//beta-Alanine metabolism;ko00770//Pantothenate and CoA biosynthesis	Global and overview maps;Metabolism of cofactors and vitamins;Metabolism of other amino acids	Metabolism
M367T156_NEG	84945.1	139757	103876	132741	97839.2	88156.4	52099.5	99801.8	61061.3	89568.9	72808.8	77113.2	107886	75408.9	-0.516698	0.0208992	0.121585	1.78393	7Z, 10Z, 13Z, 16Z, 19Z-Docosapentaenoic acid	156.102	367.208	--	--	--	-	-	-	-
M69T371_POS	104444	105902	128149	97642	103420	98708.1	69694.8	63532.9	72135.5	73713.9	69876.4	85080.5	106377	72339	-0.556347	8.94949e-05	0.00238641	1.88877	Crotonic acid	370.793	69.0328	Fatty Acyls	3724-65-0	HMDB0010720	-	-	-	-
M118T274_2_POS	3.47806e+06	2.76413e+06	2.82305e+06	2.74752e+06	2.31015e+06	2.04643e+06	1.26962e+06	1.57888e+06	2.69438e+06	1.61585e+06	2.20312e+06	1.52607e+06	2.69489e+06	1.81465e+06	-0.570534	0.0136552	0.0751423	8.40216	Betaine	274.108	118.086	Carboxylic acids and derivatives	-	HMDB0059606	C00719	ko01100//Metabolic pathways;ko02010//ABC transporters;ko00260//Glycine, serine and threonine metabolism	Amino acid metabolism;Global and overview maps;Membrane transport	Environmental Information Processing;Metabolism
M87T371_2_POS	697106	701875	838421	659172	698715	652847	449606	417591	490443	479625	470756	545072	708023	475515	-0.574304	3.13882e-05	0.00120908	4.96646	3-hydroxybutyric acid	370.861	87.0442	Hydroxy acids and derivatives	300-85-6	HMDB0000357	C01089	ko01100//Metabolic pathways;ko00650//Butanoate metabolism;ko00072//Synthesis and degradation of ketone bodies	Carbohydrate metabolism;Global and overview maps;Lipid metabolism	Metabolism
M195T61_POS	58482.7	61847.5	49368.4	49522	51519.8	43408.7	21768.5	33391.7	37458.1	35640.7	42165.1	39483	52358.2	34984.5	-0.581698	0.0014677	0.0161428	1.25581	Tetraethylene glycol	61.144	195.122	Organooxygen compounds	-	HMDB0094708	-	-	-	-
M134T426_POS	38310.4	43175.2	40427.6	32987.3	31479	33062.2	22659.6	24644.9	22861.2	27999.8	24942.3	22618	36573.6	24287.7	-0.59058	0.000171918	0.00373931	1.08706	L-Aspartate	426.089	134.043	Carboxylic acids and derivatives	56-84-8	HMDB0000191	C00049	ko01100//Metabolic pathways;ko01110//Biosynthesis of secondary metabolites;ko01120//Microbial metabolism in diverse environments;ko01130//Biosynthesis of antibiotics;ko01230//Biosynthesis of amino acids;ko02010//ABC transporters;ko01210//2-Oxocarboxylic acid metabolism;ko01200//Carbon metabolism;ko00970//Aminoacyl-tRNA biosynthesis;ko00760//Nicotinate and nicotinamide metabolism;ko00340//Histidin…	Amino acid metabolism;Biosynthesis of other secondary metabolites;Energy metabolism;Global and overview maps;Membrane transport;Metabolism of cofactors and vitamins;Metabolism of other amino acids;Translation	Environmental Information Processing;Genetic Information Processing;Metabolism
M330T38_1_POS	106241	104688	100960	89231.5	91895	88679	88378.9	53269.7	70448	62990.5	60042.9	46130.8	96949.1	63543.5	-0.609483	0.000635017	0.00929298	1.70591	Eicosapentaenoic Acid ethyl ester	38.239	330.262	Fatty Acyls	86227-47-6	HMDB0039530	-	-	-	-
M104T371_2_POS	663805	669649	828813	639650	681632	629398	422905	408806	434540	466069	438542	517968	685491	448138	-0.613193	3.57742e-05	0.00131102	4.99573	.gamma.-aminobutyric acid	370.85	104.071	Carboxylic acids and derivatives	1956-12-02	HMDB0000112	C00334	ko01100//Metabolic pathways;ko01120//Microbial metabolism in diverse environments;ko00330//Arginine and proline metabolism;ko00760//Nicotinate and nicotinamide metabolism;ko00250//Alanine, aspartate and glutamate metabolism;ko00410//beta-Alanine metabolism;ko00650//Butanoate metabolism	Amino acid metabolism;Carbohydrate metabolism;Global and overview maps;Metabolism of cofactors and vitamins;Metabolism of other amino acids	Metabolism
M138T338_POS	345642	359071	341781	281169	247978	344556	220730	11197.8	303726	193552	255730	267646	320033	208764	-0.616348	0.0368076	0.145594	2.90592	Anthranilic acid (Vitamin L1)	337.576	138.054	--	--	--	C00108	ko01100//Metabolic pathways;ko01110//Biosynthesis of secondary metabolites;ko01120//Microbial metabolism in diverse environments;ko01130//Biosynthesis of antibiotics;ko01230//Biosynthesis of amino acids;ko00380//Tryptophan metabolism;ko01220//Degradation of aromatic compounds;ko00400//Phenylalanine, tyrosine and tryptophan biosynthesis;ko01058//Acridone alkaloid biosynthesis	Amino acid metabolism;Biosynthesis of other secondary metabolites;Global and overview maps	Metabolism
M126T254_POS	57428.2	65791.8	53081	38557.9	36803	38297.1	30177	22410.6	41239.3	31490.1	36950.8	25990.2	48326.5	31376.3	-0.623137	0.014095	0.0765961	1.15376	5-Methylcytosine	253.653	126.065	Diazines	554-01-8	HMDB0002894	C02376	ko00240//Pyrimidine metabolism	Nucleotide metabolism	Metabolism
M719T76_NEG	144522	147528	208976	147051	123924	122836	64467.9	111218	113720	120366	69962	100393	149139	96687.9	-0.625252	0.00856901	0.0672823	2.32065	Pg 32:1	75.933	719.488	--	--	--	-	-	-	-
M161T384_NEG	27572.1	26983	59916.7	52596.1	27259	45047.1	25583.2	23925.4	25386.9	23612.6	28662.4	26235.1	39895.7	25567.6	-0.641915	0.0383433	0.178625	1.15667	3-hydroxy-3-methylglutaric acid	384.379	161.046	Fatty Acyls	-	HMDB0059737	-	-	-	-
M815T147_NEG	154163	120247	118473	72869.8	96248.4	68088.6	51570.7	46353.5	89283.5	77394.6	91639.2	41733.8	105015	66329.2	-0.662879	0.037506	0.176342	1.84107	Pc 34:3	147.01	814.57	--	--	--	-	-	-	-
M235T104_POS	120832	94868.6	106657	84748	61161.7	68874.1	46779	60036	66419.2	57921.6	56256.1	50161.5	89523.6	56262.2	-0.670101	0.00632205	0.043902	1.70236	5-hexenoic acid, 6-[(2r,3s)-3-[[[(4-chloro-2-methylphenyl)sulfonyl]amino]methyl]bicyclo[2.2.2]oct-2-yl]-, (5z)-	103.601	235.168	--	--	--	-	-	-	-
M329T70_NEG	521147	538364	849758	476122	512696	541161	496647	324344	321966	345156	309820	356370	573208	359050	-0.674872	0.00671146	0.058671	4.82941	21-hydroxyprogesterone	69.7755	329.232	Steroids and steroid derivatives	64-85-7	HMDB0000016	C03205	ko01100//Metabolic pathways	Global and overview maps	Metabolism
M839T145_NEG	74851.2	61171.5	57671.8	33827.8	50655.5	36942	26620.1	22960.6	39511.1	38801.1	43999.1	25437.2	52520	32888.2	-0.675295	0.0224842	0.127428	1.3515	Pc(16:1e/8,9-epete)	144.684	838.562	--	--	--	-	-	-	-
M293T59_NEG	1.10843e+06	1.14883e+06	1.21407e+06	975877	829750	891993	486451	848442	952989	636325	464855	451183	1.02816e+06	640041	-0.683825	0.00480006	0.0468983	6.41761	9-OxoODE	58.9945	293.212	Fatty Acyls	-	HMDB0004669	C14766	ko00591//Linoleic acid metabolism	Lipid metabolism	Metabolism
M752T151_2_NEG	82939.7	69976.3	55949	40021.9	55134.1	40076.9	29804.8	26774.7	44845.4	39278.3	39579.1	31189.5	57349.6	35245.3	-0.702353	0.0141108	0.0936058	1.47134	Pe(16:0/8-hepe)	151.452	752.489	--	--	--	-	-	-	-
M195T67_POS	128142	134229	233132	96804.9	124669	95430.9	86770.5	65238.9	90702.6	85496.7	93476.4	72543.9	135401	82371.5	-0.717026	0.031055	0.129848	2.02264	Leu-Thr-Arg	66.683	195.137	--	--	--	-	-	-	-
M277T54_POS	1.60487e+06	1.56926e+06	1.29914e+06	1.38596e+06	1.28677e+06	1.11395e+06	702874	767024	867773	1.00071e+06	871510	791862	1.37666e+06	833625	-0.723699	9.45212e-05	0.0024683	7.1978	9-oxo-10(e),12(e)-octadecadienoic acid	54.2315	277.216	--	--	--	-	-	-	-
M783T39_POS	687657	552976	542245	291611	359504	275383	170561	280972	287200	318755	309367	273347	451563	273367	-0.724087	0.0319357	0.132222	3.63356	2-oleoyl-1-palmitoyl-sn-glycero-3-phosphocholine	38.962	782.566	--	--	--	-	-	-	-
M102T371_NEG	180418	168473	195227	131775	148565	113783	85967.8	68483.4	112761	90182.5	99825.9	100432	156373	92942	-0.750591	0.00108029	0.0178744	2.77742	Dimethylglycine	370.645	102.056	Carboxylic acids and derivatives	1118-68-9	HMDB0000092	C01026	ko01100//Metabolic pathways;ko00260//Glycine, serine and threonine metabolism	Amino acid metabolism;Global and overview maps	Metabolism
M313T70_NEG	1.18522e+06	1.30699e+06	1.4941e+06	1.08059e+06	1.12244e+06	990888	526153	752897	990817	751543	662619	457418	1.1967e+06	690241	-0.793894	0.00078817	0.0144839	7.78092	Progesterone	70.3755	313.238	Steroids and steroid derivatives	57-83-0	HMDB0001830	C00410	ko01100//Metabolic pathways	Global and overview maps	Metabolism
M496T193_2_POS	892133	447720	580248	292532	459539	416575	201794	202207	353420	250008	331856	439261	514791	296424	-0.796324	0.040366	0.154689	4.08466	1-palmitoyl-sn-glycero-3-phosphocholine	193.431	496.338	Glycerophospholipids	-	HMDB0062541	-	-	-	-
M237T68_POS	28840	28628.8	31303	22282	51158.7	40802.6	17658.2	13519	19797.5	19811.8	25097.5	19603.2	33835.9	19247.9	-0.813855	0.00897942	0.0566945	1.02387	N-.gamma.-acetyl-n-2-formyl-5-methoxykynurenamine	68.497	237.147	--	--	--	-	-	-	-
M112T204_2_POS	478960	327726	418586	254222	305715	369047	147012	230788	216853	205420	138964	234339	359043	195562	-0.876525	0.00136616	0.0154749	3.92915	Cytosine	204.103	112.05	Diazines	71-30-7	HMDB0000630	C00380	ko01100//Metabolic pathways;ko00240//Pyrimidine metabolism	Global and overview maps;Nucleotide metabolism	Metabolism
M757T146_1_POS	1.64829e+06	1.24488e+06	1.28794e+06	650511	863193	708113	292797	402014	944163	717906	811790	317408	1.06715e+06	581013	-0.877127	0.0324141	0.133735	5.89675	PC(16:0/16:0)	146.391	756.552	Glycerophospholipids	-	HMDB0011206	C00157	ko01100//Metabolic pathways;ko01110//Biosynthesis of secondary metabolites;ko00564//Glycerophospholipid metabolism;ko00590//Arachidonic acid metabolism;ko00591//Linoleic acid metabolism;ko00592//alpha-Linolenic acid metabolism	Global and overview maps;Lipid metabolism	Metabolism
M226T205_NEG	57587.5	31267.7	41466	22998.2	30323.8	31592.9	15637.1	22042.2	24057.5	19452	13708.6	20945.4	35872.7	19307.1	-0.893753	0.00989596	0.0738553	1.26607	Deoxycytidine	204.859	226.084	Pyrimidine nucleosides	951-77-9	HMDB0000014	C00881	ko00240//Pyrimidine metabolism	Nucleotide metabolism	Metabolism
M322T432_NEG	57453.5	55393.7	28682.1	35928.7	42603.4	30327.7	21600.4	15077.7	29716.4	22236	24102.1	19526.3	41731.5	22043.2	-0.920807	0.00468011	0.0462917	1.47234	Cytidine 3'-monophosphate	432.197	322.045	--	--	--	C05822	ko00240//Pyrimidine metabolism	Nucleotide metabolism	Metabolism
M409T252_NEG	29394.7	22758.2	23031.9	18629.1	23547.5	18241.3	10055.8	9311.59	14396.6	11850.3	13058.3	12450.9	22600.5	11853.9	-0.93099	0.000153979	0.00536796	1.16705	1-hexadecanoyl-2-sn-glycero-3-phosphate	251.838	409.235	--	--	--	-	-	-	-
M129T167_NEG	28200.7	25845.4	28178.8	40194.7	17940.6	21432.1	7303.72	19636.1	10485.5	13456.4	20276.8	12226.5	26965.4	13897.5	-0.956285	0.00592245	0.0540112	1.22076	4-acetylbutyrate	166.814	129.056	Fatty Acyls	3128-06-01	HMDB0061881	-	-	-	-
M172T378_2_NEG	311803	210832	241117	220636	202222	113753	88766.7	64417.9	165590	73137.8	123964	131670	216727	107924	-1.00586	0.00523213	0.0498785	3.51118	Quinaldic acid	377.94	172.062	Quinolines and derivatives	1993-10-07	HMDB0000842	-	-	-	-
M295T55_POS	1.41013e+06	1.42744e+06	1.12092e+06	1.20178e+06	1.07196e+06	953193	513884	521736	637645	695797	644899	552713	1.19757e+06	594446	-1.01049	2.75846e-05	0.00112427	7.70587	13-keto-9z,11e-octadecadienoic acid	54.961	295.227	Fatty Acyls	-	HMDB0004668	-	-	-	-
M686T150_NEG	59034.1	50392.7	63316.3	62311.7	42664.5	38425.4	16799.4	23878.4	27342.1	32508	23473.4	27618.5	52690.8	25270	-1.06013	0.000198137	0.00618422	1.89193	1,2-dipalmitoleoyl-sn-glycero-3-phosphoethanolamine	149.649	686.478	--	--	--	-	-	-	-
M207T146_1_NEG	65331	31612	38758.4	76293.9	65828.6	31812.9	19758.7	22130.9	24313.5	24068.9	28374.5	28166.5	51606.1	24468.8	-1.0766	0.00784663	0.063623	1.72836	D-Arabinono-1,4-lactone	145.67	207.051	--	--	--	-	-	-	-
M295T103_POS	1.29317e+06	1.53481e+06	2.0938e+06	1.25399e+06	1.04283e+06	1.04723e+06	556413	746777	651072	564733	517072	576352	1.37764e+06	602070	-1.19419	0.000838253	0.011113	8.66857	16-Hydroxypalmitic acid	102.625	295.226	Fatty Acyls	-	HMDB0006294	C18218	ko01100//Metabolic pathways;ko00073//Cutin, suberine and wax biosynthesis	Global and overview maps;Lipid metabolism	Metabolism
M297T38_3_POS	145921	139911	152121	130422	128872	117508	101105	44790.1	51847.8	53212.1	53862.2	50997.4	135793	59302.4	-1.19524	1.60984e-05	0.000797786	2.75999	9,10-dihydroxy-12z-octadecenoic acid	38.2465	297.24	Fatty Acyls	-	HMDB0031679	C14828	ko00591//Linoleic acid metabolism	Lipid metabolism	Metabolism
M117T82_NEG	80982.3	61011.9	73107	52146.8	98692.3	71336.7	32066.4	22994.2	27527.1	32059.9	42509.3	33549.5	72879.5	31784.4	-1.19719	0.000178776	0.00580483	2.25674	Succinate	81.513	117.02	Carboxylic acids and derivatives	110-15-6	HMDB0000254	C00042	ko01100//Metabolic pathways;ko01110//Biosynthesis of secondary metabolites;ko01120//Microbial metabolism in diverse environments;ko01130//Biosynthesis of antibiotics;ko01200//Carbon metabolism;ko00350//Tyrosine metabolism;ko00760//Nicotinate and nicotinamide metabolism;ko00250//Alanine, aspartate and glutamate metabolism;ko01220//Degradation of aromatic compounds;ko00360//Phenylalanine metabolism…	Amino acid metabolism;Carbohydrate metabolism;Energy metabolism;Global and overview maps;Metabolism of cofactors and vitamins	Metabolism
M241T395_NEG	41814.6	39536.8	41357.8	29513.8	32499.6	31526.7	12612.6	11081.4	21771	13133.4	20649.9	13942.3	36041.6	15531.8	-1.21444	3.33688e-05	0.00191523	1.65102	.alpha.-d-galactose 1-phosphate	395.387	241.012	--	--	--	C00446	ko01100//Metabolic pathways;ko00520//Amino sugar and nucleotide sugar metabolism;ko00052//Galactose metabolism	Carbohydrate metabolism;Global and overview maps	Metabolism
M128T378_2_POS	218464	141941	187600	160375	144592	86834.3	53568.7	46711.7	97568	51219	66517.5	86469.1	156634	67009	-1.22497	0.00124016	0.014403	2.93695	2,6-diaminopimelic acid	378.049	128.07	Carboxylic acids and derivatives	583-93-7	HMDB0001370	C00666	ko01100//Metabolic pathways;ko01110//Biosynthesis of secondary metabolites;ko01120//Microbial metabolism in diverse environments;ko01130//Biosynthesis of antibiotics;ko01230//Biosynthesis of amino acids;ko00300//Lysine biosynthesis	Amino acid metabolism;Global and overview maps	Metabolism
M323T412_1_NEG	63741.3	54748.5	36443.4	50573	55351.5	38525.4	20302.2	15158.6	26258.4	21827.2	20578.4	17850.3	49897.2	20329.2	-1.29541	7.14015e-05	0.00316254	1.97054	Uridine 5'-monophosphate (UMP)	412.155	323.029	--	--	--	C00105	ko01100//Metabolic pathways;ko00240//Pyrimidine metabolism	Global and overview maps;Nucleotide metabolism	Metabolism
M293T387_POS	17690.4	16196.2	34631	38622.1	17365.7	17630.1	11451	8598.25	9165.02	9039.42	10242.4	8869.95	23689.3	9561	-1.309	0.00674869	0.04612	1.08758	Coumarin	387.123	293.084	Coumarins and derivatives	91-64-5	HMDB0001218	C05851	ko01110//Biosynthesis of secondary metabolites;ko00940//Phenylpropanoid biosynthesis	Biosynthesis of other secondary metabolites;Global and overview maps	Metabolism
M304T319_NEG	19254.9	18617.9	17575.2	14849.4	17520.2	13881.3	5747.52	5518.17	8850.87	7335.41	6783.68	6084.7	16949.8	6720.06	-1.33472	1.36234e-06	0.000256306	1.18889	Cytidine 2',3'-cyclic phosphate	318.733	304.034	Pyrimidine nucleotides	15718-51-1	HMDB0011691	C02354	ko00240//Pyrimidine metabolism	Nucleotide metabolism	Metabolism
M245T68_NEG	86765.4	75891.4	77834.9	63943	76792.8	54841.4	8243.57	26519.2	44608.2	25371.1	39253.5	24396.8	72678.2	28065.4	-1.37273	7.91791e-05	0.00343653	2.39918	2-chloro-2'-hydroxy-4'-methylbenzophenone	68.159	245.031	--	--	--	-	-	-	-
M191T502_NEG	290672	2.99257e+06	994146	2.75258e+06	2.94155e+06	1.66696e+06	562787	427584	1.9857e+06	459945	654525	196001	1.93975e+06	714424	-1.44102	0.0443017	0.195821	10.4198	Citrate	501.813	191.021	Carboxylic acids and derivatives	77-92-9	HMDB0000094	C00158	ko01100//Metabolic pathways;ko01110//Biosynthesis of secondary metabolites;ko01120//Microbial metabolism in diverse environments;ko01130//Biosynthesis of antibiotics;ko01230//Biosynthesis of amino acids;ko01210//2-Oxocarboxylic acid metabolism;ko01200//Carbon metabolism;ko00250//Alanine, aspartate and glutamate metabolism;ko00630//Glyoxylate and dicarboxylate metabolism;ko00020//Citrate cycle (TC…	Amino acid metabolism;Carbohydrate metabolism;Global and overview maps	Metabolism
M159T176_POS	224749	234546	303051	288693	101500	148493	48335.1	86328.9	72788.5	84234.8	65862.5	99304.8	216839	76142.4	-1.50985	0.00163207	0.0172754	3.65752	1,4-naphthoquinone	175.795	159.027	--	--	--	-	-	-	-
M137T167_2_POS	1.11906e+06	1.48968e+06	2.06022e+06	1.45582e+06	761965	905971	395797	452674	453295	538409	377272	472831	1.29879e+06	448380	-1.53437	0.00138293	0.015604	8.99519	Hypoxanthine	166.998	137.045	Imidazopyrimidines	68-94-0	HMDB0000157	C00262	ko01100//Metabolic pathways;ko00230//Purine metabolism	Global and overview maps;Nucleotide metabolism	Metabolism
M455T204_POS	349630	132437	194636	64656.5	99545	138763	31315	63799	66324.4	48622.1	21291.7	71546	163278	50483	-1.69346	0.0230972	0.107099	2.95851	2'-deoxycytidine	204.293	455.187	Pyrimidine nucleosides	951-77-9	HMDB0000014	C00881	ko00240//Pyrimidine metabolism	Nucleotide metabolism	Metabolism
M123T63_POS	126935	53001.4	40151.9	34408.9	30351	31232.7	12775.5	12094.8	16569.2	15536.2	22697.6	15986.6	52680.2	15943.4	-1.7243	0.0373719	0.147093	1.5944	Niacinamide	63.075	123.054	Pyridines and derivatives	98-92-0	HMDB0001406	C00153	ko01100//Metabolic pathways;ko00760//Nicotinate and nicotinamide metabolism	Global and overview maps;Metabolism of cofactors and vitamins	Metabolism
M574T33_3_NEG	2.50425e+06	2.35454e+06	3.90863e+06	2.98188e+06	3.20636e+06	2.31736e+06	804860	1.05686e+06	661517	804722	646116	1.20463e+06	2.87884e+06	863118	-1.73786	2.02422e-05	0.00151005	16.501	Sulfobacin b	32.935	574.453	--	--	--	-	-	-	-
M161T309_POS	143673	182429	141127	462648	451227	288424	65607.6	151803	66893.2	91782.3	43959.4	63867.4	278255	80652.2	-1.78662	0.0101689	0.0612524	3.59502	Tolazoline	309.354	161.083	Benzene and substituted derivatives	59-98-3	HMDB0014935	-	-	-	-
M618T36_NEG	2.49637e+06	2.75356e+06	3.23381e+06	2.17886e+06	1.9351e+06	2.43588e+06	136880	741919	768020	984166	698184	977663	2.5056e+06	717805	-1.80349	1.21288e-05	0.001123	15.4378	N-palmitoyl-d-erythro-dihydroceramide-1-phosphate	35.5025	618.479	--	--	--	-	-	-	-
M189T83_1_NEG	132752	219738	274913	127991	256039	195848	26518.4	20264.1	104684	65971.4	68300.5	57531.5	201213	57211.7	-1.81434	0.000442776	0.010308	4.17258	2,4-dichlorobenzoic acid	82.821	189.005	--	--	--	C06670	ko01100//Metabolic pathways;ko01120//Microbial metabolism in diverse environments	Global and overview maps	Metabolism
M247T132_POS	12991.4	16315.7	16336.5	50223.7	21662.2	57601.7	7137.41	5574.22	4617.76	11039.9	14824.8	4334.26	29188.5	7921.4	-1.88157	0.0258974	0.115067	1.15395	Monastrol	132.298	247.041	--	--	--	-	-	-	-
M267T147_NEG	78732	25382.4	44290.2	67644.8	46320.4	38886.5	14849.6	9244.43	12463.9	8400.56	13529.8	21001.5	50209.4	13248.3	-1.92215	0.0011261	0.018433	2.12467	2'-Deoxy-D-ribose	146.793	267.109	Organooxygen compounds	533-67-5	HMDB0003224	C01801	ko00030//Pentose phosphate pathway	Carbohydrate metabolism	Metabolism
M116T256_2_POS	608794	698233	556436	919201	1.02253e+06	1.09127e+06	219582	348729	170661	266284	138511	144767	816078	214756	-1.92601	0.000107921	0.0027523	7.23093	3-dehydrocarnitine	255.805	116.106	Keto acids and derivatives	10457-99-5	HMDB0012154	-	-	-	-
M153T247_POS	104532	30246	19214.2	42282.3	50471.6	22795.9	7140.94	15773.1	10346.9	10216.7	16250.7	7784.5	44923.6	11252.2	-1.99727	0.0265108	0.116898	1.49591	N-acetylputrescine	246.6	153.101	Carboximidic acids and derivatives	18233-70-0	HMDB0002064	C02714	ko01100//Metabolic pathways;ko00330//Arginine and proline metabolism	Amino acid metabolism;Global and overview maps	Metabolism
M207T146_2_NEG	51731.4	17354	24238.9	49885.3	28738.6	21694.6	7523.75	6416.88	9037.6	3648.54	8317.35	11245.6	32273.8	7698.28	-2.06775	0.00252375	0.0310951	1.70696	Mevalonic acid	146.194	207.088	Fatty Acyls	150-97-0	HMDB0000227	C00418	ko01100//Metabolic pathways;ko01110//Biosynthesis of secondary metabolites;ko01130//Biosynthesis of antibiotics;ko00900//Terpenoid backbone biosynthesis	Global and overview maps;Metabolism of terpenoids and polyketides	Metabolism
M173T431_POS	15139.1	13338.5	14446.1	11736.9	9981.29	9703.96	2312.25	1562.21	3750.68	2745	3279.66	3958.68	12391	2934.75	-2.07798	2.75633e-06	0.000273606	1.00648	Glycerol 3-phosphate	430.876	173.02	Glycerophospholipids	1957-03-04	HMDB0000126	C00093	ko01100//Metabolic pathways;ko01110//Biosynthesis of secondary metabolites;ko02010//ABC transporters;ko00564//Glycerophospholipid metabolism;ko00561//Glycerolipid metabolism	Global and overview maps;Lipid metabolism;Membrane transport	Environmental Information Processing;Metabolism
M162T353_POS	915439	454983	492861	337015	237230	237345	106619	145417	73046.8	81744.7	95127	99887	445812	100307	-2.15201	0.00774308	0.0510856	5.37368	L-Carnitine	352.837	162.111	Organonitrogen compounds	541-15-1	HMDB0000062	-	-	-	-
M293T424_POS	18345	26964	34675.8	31954.7	19942.4	29253.8	4206.73	5110.23	5164.65	6517.66	8667.37	5582.05	26855.9	5874.78	-2.19263	1.72691e-05	0.000835829	1.46348	Ethylenediaminetetraacetic acid	423.875	293.097	Carboxylic acids and derivatives	62-33-9	HMDB0015109	-	-	-	-
M112T393_POS	14353.9	21376.2	9945.96	17236.9	25009.7	26150.3	4297.92	4203.4	4083.72	4389.99	3583.12	3811.36	19012.1	4061.59	-2.22681	0.000175368	0.00378603	1.13393	Histamine	392.598	112.086	Organonitrogen compounds	51-45-6	HMDB0000870	C00388	ko01100//Metabolic pathways;ko01110//Biosynthesis of secondary metabolites;ko00340//Histidine metabolism	Amino acid metabolism;Global and overview maps	Metabolism
M171T430_NEG	65709.3	57711.8	54344.8	44253.9	40642.7	40547.8	8327.49	5654.96	12915.8	9523.07	11769.1	12949.7	50535	10190	-2.31013	3.35285e-06	0.000425861	2.36097	Glycerophosphate(2)	430.282	171.007	--	--	--	C00093	ko01100//Metabolic pathways;ko01110//Biosynthesis of secondary metabolites;ko02010//ABC transporters;ko00564//Glycerophospholipid metabolism;ko00561//Glycerolipid metabolism	Global and overview maps;Lipid metabolism;Membrane transport	Environmental Information Processing;Metabolism
M258T384_POS	981258	623287	482788	434321	433758	302072	97590.2	133664	66485.4	65122.4	144805	105778	542914	102241	-2.40875	0.00116714	0.0137917	6.30819	Glycerophosphocholine	384.413	258.11	Glycerophospholipids	-	HMDB0011290	C00670	ko00564//Glycerophospholipid metabolism;ko00565//Ether lipid metabolism	Lipid metabolism	Metabolism
M184T486_POS	2.70107e+06	2.04202e+06	1.87675e+06	1.50844e+06	1.82762e+06	1.72407e+06	287339	146122	427457	195586	324544	355072	1.94666e+06	289353	-2.7501	2.29274e-06	0.00024673	13.123	1-o-hexadecyl-2-deoxy-2-thio-s-acetyl-sn-glyceryl-3-phosphorylcholine	485.52	184.073	--	--	--	-	-	-	-
M270T180_NEG	97732.2	23511.5	42258.7	57908.7	146942	89355	9559.86	10258.6	10510.1	11281.2	12712.8	12308.8	76284.6	11105.2	-2.78015	0.00496213	0.0479395	2.58626	5,2'-O-dimethylcytidine	179.845	270.086	--	--	--	-	-	-	-
M214T390_NEG	53288.7	37138	27001.8	24134.1	35533.9	22475.2	4933.04	4146.91	4092.82	3702.76	6306.85	5749.59	33261.9	4821.99	-2.78617	0.000125491	0.00470853	1.90423	sn-Glycerol 3-phosphoethanolamine	390.446	214.049	--	--	--	C01233	ko00564//Glycerophospholipid metabolism;ko00565//Ether lipid metabolism	Lipid metabolism	Metabolism
M162T365_POS	180331	104209	182765	127061	60943.5	87825.3	21752.6	23531	10932.2	15317.1	14642.4	13503.1	123856	16613.1	-2.89827	0.000363991	0.00636218	3.26491	N-methyl-l-glutamic acid	364.986	162.075	Carboxylic acids and derivatives	35989-16-3	HMDB0062660	C01046	ko01120//Microbial metabolism in diverse environments	Global and overview maps	Metabolism
M243T470_POS	27324.1	16164.3	23698.7	20218.2	20185.4	25069.6	1810.33	1972.05	3075.95	1423.31	2896.08	5156.74	22110.1	2722.41	-3.02175	5.68291e-07	0.000118015	1.43701	D-glucose 6-phosphate	469.595	243.025	Organooxygen compounds	56-73-5	HMDB0001401	C00092	ko01100//Metabolic pathways;ko01130//Biosynthesis of antibiotics;ko00500//Starch and sucrose metabolism;ko04931//Insulin resistance;ko00562//Inositol phosphate metabolism	Carbohydrate metabolism;Endocrine and metabolic diseases;Global and overview maps	Human Diseases;Metabolism
M229T452_NEG	34985.9	41681.2	34755.6	14769.8	34997.5	26872.1	7672.54	1921.63	4469.04	2856.69	2733.74	2884.27	31343.7	3756.32	-3.06078	3.57223e-05	0.00200346	1.89469	D-ribose 1-phosphate	452.386	229.012	Organooxygen compounds	14075-00-4	HMDB0001489	C00620	ko00230//Purine metabolism;ko00030//Pentose phosphate pathway	Carbohydrate metabolism;Nucleotide metabolism	Metabolism
M259T468_NEG	170514	100587	150400	130617	122763	121398	6339.68	5196.71	15468	5381.47	13620.6	5989.07	132713	8665.91	-3.93682	2.53851e-07	0.000109625	4.17328	D-mannose 6-phosphate	468.276	259.023	Organooxygen compounds	3672-15-9	HMDB0001078	C00275	ko01100//Metabolic pathways;ko01110//Biosynthesis of secondary metabolites;ko01130//Biosynthesis of antibiotics;ko00520//Amino sugar and nucleotide sugar metabolism;ko00051//Fructose and mannose metabolism	Carbohydrate metabolism;Global and overview maps	Metabolism
M432T36_NEG	1438.94	3001.56	3064.52	1935.38	2191.79	2118.11	102209	867740	527134	548474	638888	594755	2291.72	546533	7.89774	0.000329115	0.00681671	8.65535	Nonanamide, n-[(4-hydroxy-2-iodo-5-methoxyphenyl)methyl]-8-methyl-	36.2835	432.098	--	--	--	-
M376T119_POS	1262.48	1279.29	1051.13	1131	1222.18	1133.66	99700.3	47499.5	35833.4	48227.5	36415.5	47327.3	1179.96	52500.6	5.47553	0.000357722	0.00585376	2.34064	Haloperidol	119.136	376.135	Organooxygen compounds	52-86-8	HMDB0014645	-	-	-	-
M233T39_POS	2839.17	4191.06	2563.4	2086.37	4548.22	1461.73	62518.7	106792	157293	156507	166068	91758.5	2948.33	123490	5.38835	4.0057e-05	0.00142603	3.74112	Melatonin	38.961	233.127	Indoles and derivatives	73-31-4	HMDB0001389	C01598	ko01100//Metabolic pathways;ko00380//Tryptophan metabolism	Amino acid metabolism;Global and overview maps	Metabolism
M171T132_POS	1076.88	1209.97	1062.85	1464.93	1440.29	1336.73	31065.5	42133.3	30387	30616.1	38689.6	37415.1	1265.27	35051.1	4.79194	1.43059e-08	2.58718e-05	2.08194	1h-3-benzazepine-7,8-diol, 6-chloro-2,3,4,5-tetrahydro-1-phenyl-	131.793	171.027	--	--	--	-	-	-	-
M392T180_POS	660.74	717.978	801.327	924.917	927.108	778.252	24680.7	21025.8	18591.1	16197.5	18848.1	23966.6	801.72	20551.6	4.68001	4.45406e-08	3.53646e-05	1.56624	Amlodipine	180.15	392.13	Pyridines and derivatives	88150-42-9	HMDB0005018	-	-	-	-
M249T57_1_POS	8019.04	7239.06	6420.41	3448.48	6909.44	6082.85	78304.1	158929	195425	170528	197704	174778	6353.21	162611	4.6778	5.54232e-06	0.000397432	4.3462	6-hydroxymelatonin	56.883	249.123	Indoles and derivatives	2208-41-5	HMDB0004081	C05643	ko00380//Tryptophan metabolism	Amino acid metabolism	Metabolism
M192T118_POS	6623.85	7838.19	7508.39	8009.47	10822.2	7226.33	194914	192542	138964	180908	156142	191807	8004.74	175880	4.45759	6.85081e-09	2.58718e-05	4.61773	5-methoxytryptophol	118.36	192.101	Indoles and derivatives	712-09-4	HMDB0001896	-	-	-	-
M190T134_POS	2649.4	5636.75	3264.36	3301.47	2514.87	3054.31	32114.7	71491.6	30379.2	41189.3	65512	70922.3	3403.53	51934.9	3.9316	0.000117632	0.00278342	2.41366	3-(2-(Methylamino)ethyl)-1H-indol-5-ol	133.745	190.108	Indoles and derivatives	1134-01-6	HMDB0004369	C06212	ko00380//Tryptophan metabolism	Amino acid metabolism	Metabolism
M413T100_POS	2345.39	2592.68	2628.12	2462.41	2555.1	2280.54	32601.1	21237.8	20673.1	27209.1	45780.3	56234.9	2477.37	33956	3.77679	0.000304093	0.00520058	1.85227	Bispyribac	100.09	413.086	--	--	--	-	-	-	-
M174T39_POS	5796.69	6173.73	6551.69	7197.56	6041.33	4695.67	36448.9	73637.3	98913.6	101199	110849	68389	6076.11	81572.8	3.74687	5.42507e-05	0.00168991	2.9609	5-methoxytryptamine	38.961	174.09	Indoles and derivatives	608-07-1	HMDB0004095	C05659	ko00380//Tryptophan metabolism	Amino acid metabolism	Metabolism
M192T134_POS	4277.08	4219.39	4718.59	4593.89	8431.41	5426.06	51574.2	72905.7	38640.9	27851.5	75756.9	74690.5	5277.74	56903.3	3.43052	0.000115248	0.00273894	2.46453	5-hydroxyindoleacetate	133.96	192.064	Indoles and derivatives	54-16-0	HMDB0000763	C05635	ko01100//Metabolic pathways;ko00380//Tryptophan metabolism	Amino acid metabolism;Global and overview maps	Metabolism
M147T118_POS	5260.82	2738.66	1194.05	9996.47	10394.9	5960	77486.7	89712.6	36892.6	49305.2	46054.5	79319.4	5924.15	63128.5	3.41361	8.08648e-05	0.0021674	2.60964	Farrerol	118.111	147.043	--	--	--	-	-	-	-
M265T84_POS	7804.64	7294.83	7470.64	5814.05	5277.36	6439.63	35772.8	72907.6	53403.2	45244.5	54487.4	69908.4	6683.52	55287.3	3.04827	8.03114e-06	0.000504922	2.45082	D-tryptophan	83.849	265.117	Indoles and derivatives	153-94-6	HMDB0013609	-	-	-	-
M285T382_NEG	9333.31	7016.4	7736.32	6874.42	9082.42	6591.63	49730.2	59780.8	53163.4	95158.6	62015	54482	7772.42	62388.3	3.00484	1.16779e-05	0.000909839	2.86413	4',5-dihydroxy-7-methoxyflavanone	381.523	285.067	Flavonoids	2957-21-3	HMDB0030090	C09833
M743T183_NEG	12696.9	9697.01	16808	11908.5	8112.78	8556.82	96112	89149.4	75205.4	101814	59139.7	88128.5	11296.7	84924.9	2.91029	4.71409e-07	0.000156598	3.31072	1-stearoyl-2-linoleoyl-sn-glycero-3-phosphoethanolamine	183.466	742.55	Glycerophospholipids	-	HMDB0008994	C00350
M415T36_1_NEG	4147.32	5668.1	6284.73	9424.72	5858.56	9460.37	22770.3	33037.2	20763.5	56752.1	27932.5	105938	6807.3	44532.3	2.7097	0.0183312	0.101687	1.92711	3r-[[(4-fluorophenyl)sulfonyl]amino]-1,2,3,4-tetrahydro-9h-carbazole-9-propanoic acid	35.7045	415.129	--	--	--	-
M311T148_POS	2928.51	2767.23	2394.82	3229.46	2422.45	2794.82	35595	12982.8	22813.5	9606.98	13981.4	5270.01	2756.21	16708.3	2.5998	0.0107368	0.0632749	1.07367	Monopalmitolein (9c)	148.02	311.255	--	--	--	-	-	-	-
M437T33_1_NEG	9045.12	9355.76	8927.14	6252.52	11396.3	8902.57	18554.6	60586.1	45049.8	61301.1	27831.1	89545.9	8979.91	50478.1	2.49089	0.00275486	0.0290877	2.24108	Thaxtomin a	32.529	437.129	--	--	--	-
M227T30_NEG	979.161	3895.01	3807.05	4608.29	3972.05	4246.14	27402.7	20726.5	18091.6	1025.56	21497.9	29312.7	3584.62	19676.2	2.45656	0.00305718	0.0312552	1.31765	2'-Deoxyuridine	30.245	227.07	Pyrimidine nucleosides	951-78-0	HMDB0000012	C00526
M212T25_NEG	1543.09	2237.16	1622.63	11625.1	1085.21	1864.1	23885.5	15744	12008.9	15401.6	20261.1	22203.1	3329.55	18250.7	2.45455	0.000139485	0.00398452	1.3917	N,n-bis(2-hydroxyethyl)-2-aminoethanesulfonic acid	25.278	212.063	--	--	--	-
M474T138_POS	3592.53	3078.78	4748.7	2995.72	2681.34	3234.89	27212.1	13075.1	16885.8	10966.6	14170.7	10313.5	3388.66	15437.3	2.18763	0.000836745	0.0105464	1.09732	N-nervonoyltaurine	137.676	474.376	--	--	--	-	-	-	-
M145T415_NEG	124873	119348	42582	120467	137324	97969.1	277031	579129	607118	495363	475468	299739	107094	455641	2.08902	0.000137073	0.00394635	7.13224	L-Glutamine	415.124	145.062	Carboxylic acids and derivatives	5959-95-5	HMDB0003423	C00064
M485T31_NEG	26298.5	22272.3	21187.8	32206.6	44183	21922.9	42124	55909	115185	162567	124160	179554	28011.9	113250	2.0154	0.00393359	0.0371305	3.23907	Kendomycin	30.513	485.281	--	--	--	-
M529T32_NEG	15382	10213.3	13186	12810.2	25875.8	11668.1	18297.7	23464.9	61915.7	85743.8	67885.5	96051.6	14855.9	58893.2	1.98706	0.00765344	0.0583431	2.27706	Kukoamine a	32.056	529.307	Benzene and substituted derivatives	75288-96-9	HMDB0030392	-
M675T214_1_NEG	4197.85	3525.77	4005.32	3887.7	4462.92	3846.17	19649	13665.8	15579.8	13167.4	18803	12606.8	3987.62	15578.6	1.96597	2.84133e-06	0.000402305	1.29806	Dgmg 18:3	213.83	675.361	--	--	--	-
M441T30_NEG	44807.9	30271.6	31469.1	39933.1	66288.3	31261.6	30524.4	72997.4	204633	203150	165934	239314	40671.9	152759	1.90915	0.00836822	0.0619334	3.65201	6,8-dihydroxy-2,2,4,4-tetramethyl-7-(3-methylbutanoyl)-9-(2-methylpropyl)-9h-xanthene-1,3-dione	29.9195	441.253	--	--	--	-
M206T72_POS	9188.26	7826.12	5698.7	7032.27	8692.08	7941.82	24053.8	14463.6	70001.5	13635.3	28978.4	22840.5	7729.87	28995.5	1.90731	0.0323169	0.131714	1.21565	Pantothenol	72.337	206.137	Fatty Acyls	81-13-0	HMDB0004231	C05944	ko00770//Pantothenate and CoA biosynthesis	Metabolism of cofactors and vitamins	Metabolism
M387T28_NEG	9267.05	9378.96	5578.74	9471.52	15251.1	10204	8506.24	12957	19056.1	58728.2	55088.8	56799.4	9858.57	35189.3	1.83569	0.0282595	0.135825	1.60714	(4e,8e)-10-(4-hydroxy-6-methoxy-7-methyl-3-oxo-1h-2-benzofuran-5-yl)-4,8-dimethyldeca-4,8-dienoic acid	28.372	387.184	--	--	--	-
M519T30_1_NEG	6867.68	7718.64	6336.9	9577.33	5374.24	8689.96	9483.89	8680.11	13661.5	41928.6	34017.7	45644.1	7427.46	25569.3	1.78347	0.0256534	0.127119	1.35921	3-hydroxystanozolol glucuronide	29.9215	519.272	--	--	--	-
M397T29_NEG	99634.1	61336.1	64342.4	76979.2	133799	61302.7	65423.1	133702	372616	326710	285678	382633	82899	261127	1.65533	0.00887946	0.0643661	4.6052	Mitragynine	29.0575	397.227	Corynanthean-type alkaloids	6202-22-8	HMDB0041933	-
M417T29_2_NEG	7862.82	8443.94	6255.23	7475.53	7575.52	8036.96	7449.5	11695.5	19677.5	29816.2	21165.8	52223.7	7608.33	23671.4	1.63749	0.0339809	0.153822	1.23003	Dauricine	29.4965	417.21	--	--	--	-
M821T200_1_NEG	7583.09	5381.02	327.488	6260.6	7719.51	5485.81	24811.4	12638	12559.7	15388.4	12477.6	15924.1	5459.59	15633.2	1.51775	0.00104303	0.0148714	1.10543	1-stearoyl-2-linoleoyl-sn-glycero-3-phosphocholine	199.679	820.538	Glycerophospholipids	-	HMDB0008039	C00157
M485T24_NEG	48060.3	44297	29915	52613.5	64761.3	45172.3	140158	103684	122024	219192	90262.4	103447	47469.9	129794	1.45114	0.00194811	0.0230807	3.27563	Rutaevin	24.4865	485.19	--	--	--	-
M353T28_2_NEG	197002	109387	92008.5	132676	245201	122563	98992.8	231437	667897	430913	464110	505447	149806	399799	1.41618	0.0160766	0.0942446	5.35617	Rauwolscine	28.086	353.201	Yohimbine alkaloids	146-48-5	HMDB0015464	-
M461T30_2_NEG	5212.17	8662.95	8327.22	9729.59	7302.89	7699.62	12074.5	14913.9	22897.6	27054.5	20572.3	27211	7822.41	20787.3	1.41002	0.000592536	0.0100151	1.33193	Hydrocortisone 21-hemisuccinate	29.507	461.224	--	--	--	-
M188T84_POS	9691.91	11689.4	10785	10959.9	12233.8	13139	19667.7	29928.9	28811	25066.8	28769.5	30326.2	11416.5	27095	1.24691	4.08648e-06	0.000330021	1.39115	5-Methoxyindoleacetate	83.7365	188.069	Indoles and derivatives	3471-31-6	HMDB0004096	C05660	ko00380//Tryptophan metabolism	Amino acid metabolism	Metabolism
M499T24_NEG	9454.07	8928.58	10900.4	7756.13	16214.2	12591.8	27166	20429.4	20670.4	37360.5	17961.7	23802	10974.2	24565	1.16249	0.00146105	0.0186673	1.32526	Benzoic acid, 2-[3-[3-[(5-ethyl-4'-fluoro-2-hydroxy[1,1'-biphenyl]-4-yl)oxy]propoxy]-2-propylphenoxy]-	24.391	499.206	--	--	--	-
M520T186_2_POS	232119	188718	155087	89581.7	158293	112169	347746	368118	346791	299489	448557	278378	155994	348180	1.15834	0.000134562	0.00302487	4.68236	Lpc 18:2	186.052	520.338	--	--	--	-	-	-	-
M513T31_NEG	11710.8	10260.8	9465.62	9555.24	15283.8	8646.92	11619	12564.9	42278.4	31167.3	23436.5	20746.5	10820.5	23635.4	1.12718	0.0248876	0.125176	1.20975	11-ketofusidic acid	30.572	513.31	--	--	--	-
M236T371_POS	11659.7	18375.1	9433.13	20098.1	12994.9	14287.8	49482.9	23598.7	33980.5	33997.8	24854.7	23008.7	14474.8	31487.2	1.12122	0.00340652	0.0286515	1.25592	1-(benzo[d][1,3]dioxol-4-yl)-2-(methylamino)pentan-1-one	370.761	236.148	--	--	--	-	-	-	-
M337T27_NEG	133916	79047.4	68854.2	78655.2	134475	80258.9	75519	168824	364410	204745	216651	210553	95867.9	206784	1.109	0.0198104	0.107559	3.55724	Eplerenone hydroxy acid	27.482	337.205	--	--	--	-
M425T29_NEG	46579.4	28374.7	23521.6	30062.3	50122.1	27752.8	30604.3	48189.3	121196	89068	75364.2	64958.5	34402.2	71563.3	1.05672	0.0221505	0.116093	2.06934	(2e,6e,10e)-13-[(2r)-6-hydroxy-2,8-dimethyl-3,4-dihydrochromen-2-yl]-2,6,10-trimethyltrideca-2,6,10-trienoic acid	28.8745	425.258	--	--	--	-
M169T414_POS	25121.3	27695.4	13791.5	28708.5	23405.3	24504	38662.6	57712.9	48977.4	45391.2	56573.9	44622.2	23871	48656.7	1.02738	5.52236e-05	0.00171409	1.74068	Homogentisic acid	414.115	169.057	Phenols	102-32-9	HMDB0001336	C00544	ko01100//Metabolic pathways;ko01120//Microbial metabolism in diverse environments;ko00350//Tyrosine metabolism;ko00130//Ubiquinone and other terpenoid-quinone biosynthesis	Amino acid metabolism;Global and overview maps;Metabolism of cofactors and vitamins	Metabolism
M299T133_POS	17788.1	22006.3	21785.4	13621.9	18468.5	20659.4	27227.1	43196.7	64586	30946.6	36835.8	29830.1	19054.9	38770.4	1.02479	0.00687964	0.0471601	1.33771	Triphenyltetrazolium	133.234	299.128	--	--	--	-	-	-	-
M395T105_1_NEG	17387.9	7799.86	8264.23	4777.21	23841.2	7144.13	18316.4	20178.8	7618.88	37583.7	27086.2	28338.9	11535.8	23187.1	1.00721	0.0476054	0.192494	1.0154	Cortisone	104.949	395.154	Steroids and steroid derivatives	1950-04-04	HMDB0015459	C00762
M309T28_NEG	394827	226333	220024	265883	505539	239346	177943	428616	1.01066e+06	729804	751214	604552	308659	617131	0.999566	0.0351664	0.157049	5.77441	Cannabinol	27.942	309.175	--	--	--	-
M381T28_2_NEG	86095.2	56493.1	48776	57181.1	79796.5	59278.9	56655.5	104198	214498	129215	133905	123280	64603.5	126959	0.974676	0.0170227	0.097278	2.6999	L-alaninamide, n-[2-[2-(hydroxyamino)-2-oxoethyl]-4-methyl-1-oxopentyl]-3-methyl-l-valyl-n-(2-aminoethyl)-	28.142	381.232	--	--	--	-
M128T297_2_NEG	100216	85364.5	46656.5	71668.5	78495.4	56865.8	86038.6	126550	182212	130427	136784	189053	73211.1	141844	0.954172	0.00291172	0.0302266	2.90242	L-pyroglutamic acid	296.937	128.036	Carboxylic acids and derivatives	98-79-3	HMDB0000267	C01879
M359T146_NEG	19259.8	13528.7	16434.5	19567.9	34111.1	20720.4	40171.8	33141	43782.2	66278.1	31238.5	20319.5	20603.7	39155.2	0.926298	0.024098	0.122649	1.44121	D-fructose	146.308	359.135	Carbohydrates and carbohydrate conjugates	57-48-7	HMDB0062538	-
M123T413_POS	16900.4	15411.6	11776	22784.4	22088.7	19728.2	32619.7	41272.5	19179.6	33597.4	39083.4	30553.7	18114.9	32717.7	0.852896	0.00235466	0.022193	1.27415	Nicotinamide	412.704	123.054	Pyridines and derivatives	98-92-0	HMDB0001406	C00153	ko01100//Metabolic pathways;ko00760//Nicotinate and nicotinamide metabolism	Global and overview maps;Metabolism of cofactors and vitamins	Metabolism
M130T379_POS	1.88662e+06	2.13408e+06	420704	1.70537e+06	3.72385e+06	1.49656e+06	2.56648e+06	4.06077e+06	3.73172e+06	2.94193e+06	3.46028e+06	2.93358e+06	1.89453e+06	3.28246e+06	0.792938	0.0187239	0.0905738	11.3363	D-glutamine	378.661	130.05	Carboxylic acids and derivatives	5959-95-5	HMDB0003423	C00819	ko01100//Metabolic pathways	Global and overview maps	Metabolism
M293T28_2_NEG	549356	338985	304608	403795	578246	386006	288477	564229	1.0192e+06	747439	784207	659351	426833	677150	0.665804	0.0454721	0.186487	5.12057	Cinchonine	27.55	293.18	--	--	--	-
M313T159_2_POS	23902.4	24785.8	24840.3	31133	29796.7	23835.8	28611.6	41373.6	36460.5	37568.3	55980	48768.8	26382.3	41460.5	0.652164	0.00471109	0.036591	1.23208	1-Palmitoylglycerol	159.218	313.272	Glycerolipids	32899-41-5	HMDB0011564	-	-	-	-
M157T181_2_NEG	1.08945e+06	757450	851203	812085	926594	763471	1.41532e+06	1.4123e+06	1.51747e+06	1.3956e+06	1.16038e+06	1.11082e+06	866709	1.33531e+06	0.623559	0.000223907	0.00531287	8.06552	L-dihydroorotate	181.393	157.037	Carboxylic acids and derivatives	5988-19-2	HMDB0003349	C00337
M365T38_1_POS	27028	44166.3	23864.7	27366.9	28989.4	24894.5	25419.6	42702.1	63387.3	46689	51404.6	37422.8	29385	44504.2	0.598863	0.031954	0.130905	1.09803	Quinestrol	37.551	365.23	Steroids and steroid derivatives	152-43-2	HMDB0015579	-	-	-	-
M790T130_NEG	30150	30508.7	31768.6	29326.9	33544.3	20110.2	31627.1	38339.7	53249.1	49925.9	35915.8	40636.1	29234.8	41615.6	0.50944	0.0100729	0.0691567	1.21164	Oligomycin a	130.172	789.518	--	--	--	-
M244T365_POS	40975.9	41132	32225	27571.1	22675	29407.2	31233.7	55934.5	57092.7	42538.5	50179.9	36124.1	32331	45517.2	0.493493	0.0320472	0.130986	1.0494	Pro-gln	364.796	244.128	Carboxylic acids and derivatives	-	HMDB0029015	-	-	-	-
M150T126_POS	246656	129158	266368	205020	267534	241745	333048	338298	308434	271398	331186	242966	226080	304222	0.428288	0.0151763	0.0791072	2.5819	Synephrine	125.844	150.089	Phenols	1994-07-05	HMDB0004826	-	-	-	-
M175T355_2_NEG	93719.5	90545.5	104917	71367.9	86806.8	91201.2	120808	129999	118871	112428	118562	105587	89759.8	117709	0.391086	0.000527394	0.00931514	1.92352	Allantoic acid	354.637	175.047	Carboxylic acids and derivatives	99-16-1	HMDB0001209	C00499
M811T39_POS	102580	100458	102888	96049.2	112419	84606.5	121005	103827	116387	133645	128687	129689	99833.5	122207	0.291728	0.00331941	0.0281359	1.44622	1-octadecanoyl-2-octadecenoyl-sn-glycero-3-phosphocholine	38.946	810.594	--	--	--	-	-	-	-
M146T297_2_NEG	480134	440287	434864	565874	603998	425398	413443	458381	367116	353592	422645	439590	491759	409128	-0.2654	0.040265	0.171653	2.94686	N-acetylserine	296.922	146.047	Carboxylic acids and derivatives	16354-58-8	HMDB0002931	-
M288T39_3_POS	183165	219507	221223	213413	219379	202954	206361	170731	165362	162610	135653	178311	209940	169838	-0.30582	0.00488857	0.0375666	1.99968	C17-sphinganine	38.938	288.288	--	--	--	-	-	-	-
M269T301_POS	93349.1	92952.2	91025.7	86691.6	103982	94170.3	74155.4	80554.9	89596.5	74743.3	70103	62682.5	93695.1	75305.9	-0.31521	0.00191047	0.0192193	1.36921	His-Leu	300.747	269.16	Carboxylic acids and derivatives	-	HMDB0028889	-	-	-	-
M365T116_POS	130365	125852	113344	98351.9	124513	98299.6	60246.1	84928.5	108263	80107	119352	96145.3	115121	91506.9	-0.331198	0.046147	0.167636	1.32557	Ganoderic acid h	116.316	365.191	Prenol lipids	98665-19-1	HMDB0035987	-	-	-	-
M237T106_1_NEG	67783.9	78136.4	60276	76379	60500.3	48299.8	48484.2	54406.4	51690.5	53673.7	45248.8	56367.5	65229.2	51645.2	-0.336885	0.0194246	0.105916	1.21887	L-Gulonic gamma-lactone	106.482	237.062	--	--	--	C01040
M266T463_POS	131521	114570	106729	112582	136465	104661	83574.9	99559.4	110936	102030	96558.2	65227.4	117755	92981	-0.340777	0.0158203	0.081215	1.44576	Anisomycin	462.682	266.159	--	--	--	-	-	-	-
M327T148_NEG	4.30824e+06	3.73262e+06	4.15713e+06	4.03097e+06	5.26774e+06	3.85028e+06	2.82145e+06	3.10869e+06	3.55186e+06	2.49889e+06	3.50128e+06	4.17655e+06	4.2245e+06	3.27645e+06	-0.366645	0.0169472	0.0969998	10.2838	(10e,15z)-9,12,13-trihydroxyoctadeca-10,15-dienoic acid	148.439	327.219	--	--	--	-
M213T418_POS	97560.7	101408	91812.4	73037.5	79897.3	76940.8	64961.8	76833.1	80366.1	56387.2	64339.2	58785.9	86776.1	66945.5	-0.37431	0.00956159	0.0583696	1.34306	Pro-pro	418.165	213.122	--	--	--	-	-	-	-
M303T440_POS	55925.9	53195.8	48928.7	53588.6	53713.7	49099.1	35398.1	41172.6	56294.6	51899.6	22443.1	30414.7	52408.6	39603.8	-0.404166	0.0385765	0.148222	1.00631	Gln-arg	439.78	303.176	Carboxylic acids and derivatives	126590-89-4	HMDB0028791	-	-	-	-
M155T37_POS	74869.8	66637.7	74873.5	72034	71969.4	73463.8	61936.5	54785.5	58864.1	46802.7	53129.7	48983	72308	54083.6	-0.418965	4.40831e-05	0.00147882	1.47745	4-oxo-2-nonenal	36.902	155.105	Organooxygen compounds	-	HMDB0060285	-	-	-	-
M357T32_NEG	31120.9	32585.1	38198.7	27910.6	39708.8	36068.1	23779.1	31731.2	27326	24429	24762	21060.9	34265.4	25514.7	-0.425423	0.00412058	0.038392	1.00247	Matairesinol	32.347	357.123	Furanoid lignans	-	HMDB0035789	C10682
M774T71_NEG	437997	323952	499996	364421	332448	367510	264554	325722	264381	316110	207621	318306	387721	282782	-0.455327	0.0107088	0.0720907	3.37693	1,2-distearoyl-sn-glycero-3-phospho-l-serine	71.347	773.536	--	--	--	-
M325T111_POS	241964	193747	199286	178030	175005	168958	92952.9	139709	182469	146329	87204.7	178713	192832	137896	-0.483757	0.020109	0.0949085	2.17873	Retinol (Vitamin A)	111.004	325.2	--	--	--	C00473	ko01100//Metabolic pathways	Global and overview maps	Metabolism
M331T113_NEG	95761.2	145715	110186	137945	99121.8	95696.6	110861	76897.2	108259	67184	50925.5	72542.2	114071	81111.5	-0.491952	0.0325735	0.149489	1.82559	21-Hydroxypregnenolone	113.337	331.248	Steroids and steroid derivatives	1164-98-3	HMDB0004026	-
M179T268_NEG	405592	373578	322079	375445	348579	240770	228154	291455	307956	237947	192601	203058	344340	243529	-0.499744	0.00782614	0.0591487	3.37917	Alpha-d-glucose	268.467	179.057	Organooxygen compounds	492-62-6	HMDB0003345	C00267
M329T150_NEG	6.0041e+06	7.13089e+06	7.37758e+06	5.28809e+06	6.14928e+06	4.60168e+06	4.45856e+06	3.11955e+06	4.64177e+06	3.93794e+06	3.44472e+06	6.2435e+06	6.09194e+06	4.30767e+06	-0.499992	0.017346	0.0983698	14.2493	(z)-5,8,11-trihydroxyoctadec-9-enoic acid	150.331	329.234	--	--	--	-
M231T198_POS	391399	395459	384173	434382	583472	471030	338009	312021	296530	288106	358228	277529	443319	311737	-0.508016	0.00286227	0.0252424	3.57005	Val-Ile	197.635	231.17	Carboxylic acids and derivatives	-	HMDB0029130	-	-	-	-
M265T85_POS	140525	147457	150321	120211	118145	55207.7	80130.5	94868.5	65157	71588.5	91619.3	100639	121978	84000.5	-0.538147	0.0346705	0.138333	1.72281	trans-Vaccenic acid	84.578	265.251	Fatty Acyls	506-17-2	HMDB0240219	-	-	-	-
M306T36_POS	39384.9	31262.1	32924.1	34602.9	34189.2	35550.1	17155.3	24498.9	23623.4	30162.1	26875.9	20781.5	34652.2	23849.5	-0.538987	0.000559809	0.00790013	1.05952	N-acetylsphingosine	36.2495	306.277	--	--	--	-	-	-	-
M336T68_1_POS	48395.2	53017.9	43934.5	41530.5	39176.7	41853.4	51952.7	32994.9	19854.9	10007.5	35866.1	33617.5	44651.4	30715.6	-0.539732	0.0497158	0.175555	1.01435	Isopentenyladenosine	67.8155	336.168	--	--	--	C16427	ko01110//Biosynthesis of secondary metabolites;ko00908//Zeatin biosynthesis	Global and overview maps;Metabolism of terpenoids and polyketides	Metabolism
M311T67_POS	1.55499e+06	1.07451e+06	893038	737314	950040	901382	536018	746808	766488	555282	877242	702036	1.01855e+06	697312	-0.546634	0.0307248	0.127428	4.97033	(e)-4-[(1r,2s,3s,4r,8as)-2,3,4-trihydroxy-2,5,5,8a-tetramethyl-3,4,4a,6,7,8-hexahydro-1h-naphthalen-1-yl]but-3-en-2-one	66.548	311.221	--	--	--	-	-	-	-
M300T229_NEG	54918	44405.6	42429.6	39431.9	52114.9	41031.9	27368.6	37803.2	51300.1	32443.7	12591	26083.9	45722	31265.1	-0.548336	0.0336598	0.153011	1.13814	Leu-Gly-Leu	228.789	300.193	--	--	--	-
M304T450_POS	94404.1	90869.6	82513.6	81246.6	97559.9	76144.7	58374.4	59887.4	76312	62729.7	52667.4	46154.7	87123.1	59354.3	-0.553703	0.000430001	0.00662626	1.75247	Arg-glu	449.77	304.161	Carboxylic acids and derivatives	-	HMDB0028708	-	-	-	-
M191T254_NEG	28457	31769.6	37706.3	32745.1	32238.7	23562	22574.4	24150.6	20763.9	16706	20543.5	21302.1	31079.8	21006.8	-0.565122	0.000962043	0.0141287	1.17562	D-Galactarate	254.028	191.02	--	--	--	C00879
M715T38_1_NEG	119941	107754	125630	82041.6	85918.3	88313.5	86251.9	70872.8	76716.8	63530.1	53414.3	56917.9	101600	67950.7	-0.580338	0.00435681	0.0398176	2.00988	2-linoleoyl-1-palmitoyl-sn-glycero-3-phosphoethanolamine	37.855	714.513	--	--	--	-
M232T446_POS	71358.1	67995.8	69839.1	65317.7	74422.8	64009.6	46198.1	29759.1	72050.5	40380.1	36907.1	47206.3	68823.8	45416.9	-0.59968	0.00341759	0.0286893	1.59514	Gly-Arg	445.789	232.139	Carboxylic acids and derivatives	-	HMDB0028835	-	-	-	-
M132T278_POS	163962	108570	95718.1	129852	161452	160536	83865.8	116533	90110.4	90736	89990.9	66407.3	136682	89607.2	-0.609134	0.00673312	0.0467345	2.0113	Leucine	277.799	132.101	Carboxylic acids and derivatives	328-39-2	HMDB0062203	-	-	-	-
M291T83_POS	1.82066e+06	1.96135e+06	1.34516e+06	1.35368e+06	2.70613e+06	1.38767e+06	723315	1.26123e+06	1.53263e+06	975097	1.35783e+06	1.07435e+06	1.76244e+06	1.15408e+06	-0.61084	0.033701	0.135456	6.75163	3-cyclopentene-1-octanoic acid, 2-(3-hydroxy-1-penten-1-yl)-5-oxo-	83.354	291.195	--	--	--	-	-	-	-
M159T168_NEG	28628.8	27105	26268.8	30059.7	22748.7	18449.7	15875.7	18861.6	12600.6	17391.4	16579.3	16510.1	25543.4	16303.1	-0.647806	0.000761254	0.0119545	1.11798	3-hydroxyoctanoic acid	168.106	159.103	Hydroxy acids and derivatives	14292-27-4	HMDB0001954	-
M195T150_POS	274132	279922	308313	304713	367652	341368	172674	219886	153310	163309	224488	262875	312683	199424	-0.648866	0.000578531	0.00805563	3.42185	Dodecanedioic acid	149.887	195.137	Fatty Acyls	6402-36-4	HMDB0000933	-	-	-	-
M172T36_POS	71091.1	95552.7	65021.6	83875.3	75425.6	77982.9	63237.8	45467.7	42740.9	47226.6	51625.5	46794.5	78158.2	49515.5	-0.658518	0.000286518	0.00499801	1.76464	Gabapentin	36.2565	172.131	Carboxylic acids and derivatives	60142-96-3	HMDB0005015	-	-	-	-
M115T73_NEG	231497	155069	253981	201253	200123	122765	43895.2	157483	151734	115647	115109	144659	194115	121421	-0.676891	0.0194821	0.106162	2.71424	Alpha-ketoisovaleric acid	72.51	115.04	Keto acids and derivatives	759-05-7	HMDB0000019	C00141
M195T417_NEG	78754.6	96049.6	155360	104785	59829.6	107959	68139.2	50924.9	53080.6	76104.1	58015.6	64608.1	100457	61812.1	-0.70061	0.0186148	0.102734	1.96932	1,2-propanediol, 3-(1,3-benzodioxol-5-yl)-	417.016	195.052	--	--	--	-
M377T396_POS	26872.3	25779.3	31941.9	29123.3	19831.9	18973.7	12651.9	17545.9	16213	13895.5	15384.1	17424.3	25420.4	15519.1	-0.71194	0.00128884	0.0143201	1.02373	Benzenepropanamide, n-(6-chloro-2-benzothiazolyl)-3,4-dimethoxy-	396.102	377.055	--	--	--	-	-	-	-
M146T393_NEG	533192	551702	667260	521428	244866	273683	312382	306577	238618	341517	216987	265647	465355	280288	-0.731422	0.0267847	0.130976	4.34044	Glutamic acid	393.469	146.047	Carboxylic acids and derivatives	-	HMDB0060475	C00025
M298T98_POS	176272	185348	229195	203853	190245	253455	69102.3	152648	133786	153525	155198	69697.7	206395	122326	-0.754672	0.0024021	0.0223837	2.84857	S-methyl-5'-thioadenosine	98.484	298.096	5'-deoxyribonucleosides	2457-80-9	HMDB0001173	C00170	ko01100//Metabolic pathways;ko00270//Cysteine and methionine metabolism;ko00908//Zeatin biosynthesis	Amino acid metabolism;Global and overview maps;Metabolism of terpenoids and polyketides	Metabolism
M336T189_POS	62510.6	94204.2	62466.2	60318.5	46654.6	37187	22325.5	41527.1	37160.6	25669.1	39857.3	48596.8	60556.9	35856.1	-0.756073	0.0196419	0.0933238	1.42044	Validamycin a	189.003	336.178	Organooxygen compounds	37248-47-8	HMDB0036592	C12112	ko01130//Biosynthesis of antibiotics	Global and overview maps	Metabolism
M151T212_2_NEG	269273	176945	163352	151078	120908	108509	114658	96530.3	93611.1	105353	79892.8	92640	165011	97114.2	-0.764805	0.0173142	0.0982538	2.70011	Xanthine	211.969	151.026	Imidazopyrimidines	69-89-6	HMDB0000292	C00385
M841T144_NEG	126017	115858	104710	48057.2	62792	51242.4	27539.1	59036.5	40589.4	65890.5	41317.4	64539.3	84779.4	49818.7	-0.767027	0.0480674	0.193554	1.79429	Pc(16:0e/8-hepe)	144.299	840.577	--	--	--	-
M213T150_POS	1.11339e+06	1.17599e+06	1.32377e+06	1.3583e+06	1.66211e+06	1.49936e+06	736806	788001	613974	584007	954693	1.09664e+06	1.35549e+06	795686	-0.768541	0.000696628	0.0092905	7.65595	Perillyl alcohol	149.888	213.148	Prenol lipids	536-59-4	HMDB0003634	C02452	ko01110//Biosynthesis of secondary metabolites;ko00903//Limonene and pinene degradation;ko00902//Monoterpenoid biosynthesis	Global and overview maps;Metabolism of terpenoids and polyketides	Metabolism
M213T114_POS	44601.3	47314.5	60079.1	56354.8	55101.9	54223.6	21515	36432.8	25406.8	29088.3	27381.8	45718.3	52945.9	30923.8	-0.775799	0.000448364	0.00684875	1.52988	Limonene-1,2-epoxide	113.521	213.147	Oxepanes	1195-92-2	HMDB0035158	C07271	ko00903//Limonene and pinene degradation	Metabolism of terpenoids and polyketides	Metabolism
M369T32_NEG	54655.5	63533	85507.7	53421.8	61190.1	55014	34766	41208.8	32008.4	29299.9	40842.5	35481	62220.3	35601.1	-0.805464	0.000522566	0.00928684	1.89724	Mef-glu	32.489	369.123	--	--	--	-
M151T238_NEG	79314.6	71090.4	58186.9	62156.7	16258.5	39606.4	42839	36479.3	30228.2	35852	5172.76	30397.7	54435.6	30161.5	-0.851842	0.0485278	0.194946	1.50081	Oxypurinol	237.999	151.026	Imidazopyrimidines	2465-59-0	HMDB0000786	-
M329T103_3_NEG	1.9e+06	2.33829e+06	2.53392e+06	1.47944e+06	3.11205e+06	2.31904e+06	926173	1.58629e+06	1.44594e+06	1.48848e+06	547781	1.55821e+06	2.28046e+06	1.25881e+06	-0.857257	0.00504036	0.0445129	10.8936	Fa 18:1+3o	103.448	329.233	--	--	--	-
M126T195_POS	528287	394667	265640	346638	168626	203224	212315	175112	172135	169575	149142	114560	317847	165473	-0.941735	0.0216708	0.10006	3.55913	5-methyl-2'-deoxycytidine	195.217	126.065	Pyrimidine nucleosides	838-07-3	HMDB0002224	-	-	-	-
M365T56_POS	50973	47490.8	42781.8	39003.2	59447.4	33526.9	25504	20097	16041.2	16182.9	20690.8	41848.3	45537.2	23394.1	-0.960904	0.00227211	0.0218318	1.49485	Unoprostone	55.971	365.267	--	--	--	-	-	-	-
M179T117_NEG	32403.2	40304	35671.6	47953	45842.1	45246.4	21146.7	15678.4	26023.3	21214.3	18499.3	24521	41236.7	21180.5	-0.961193	5.00148e-05	0.00208685	1.67251	D-psicose	116.821	179.036	--	--	--	-
M150T60_POS	19758.2	49423.5	42293.8	58090.3	22459	28611	12567.6	24611.9	17924	16519.5	19235.7	19450.2	36772.6	18384.8	-1.00012	0.0184581	0.0898016	1.23405	Benzeneethanamine, 2,5-dimethoxy-n-[(2-methoxyphenyl)methylene]-	59.8275	150.053	--	--	--	-	-	-	-
M817T146_NEG	385353	304842	294214	150863	149084	157065	81282.9	135754	114818	158066	82248	147902	240237	120012	-1.00128	0.0200155	0.108317	3.51729	Pc(16:1e/9-hode)	145.871	816.577	--	--	--	-
M391T255_POS	30687.6	32192.6	33665.3	43115	33845.7	23973.1	15777	21068.4	16502.6	16594.7	10999.9	15078	32913.2	16003.4	-1.04028	0.00014311	0.00318421	1.37337	Permethrin	255.093	391.1	Fatty Acyls	52645-53-1	HMDB0015604	-	-	-	-
M107T69_1_POS	25979	28448.4	22914.7	26748.5	28258.7	29588.3	6112.57	8594.12	23399.8	17549.2	12637	8547.18	26989.6	12806.6	-1.07551	0.000555773	0.00786904	1.24674	2-hydroxybenzyl alcohol	69.342	107.048	Benzene and substituted derivatives	1990-01-07	HMDB0059709	-	-	-	-
M367T141_POS	44026.2	49779.5	61745	59283.5	74064.9	51513.8	2407.15	31737.7	26225.1	24589.8	29497.3	38840.2	56735.5	25549.5	-1.15095	0.00087776	0.0108463	1.79086	Gly-Tyr-Lys	140.707	367.206	--	--	--	-	-	-	-
M163T168_2_NEG	164582	92254.8	152706	342425	293933	176535	103488	103265	67275.4	67652.7	78110.1	103400	203739	87198.4	-1.22435	0.0141471	0.0865974	3.59199	P-coumaric acid	168.087	163.041	Cinnamic acids and derivatives	-	HMDB0128076	C00811
M247T96_NEG	42147.5	62261.7	25917.4	32308.3	23857.7	24931.4	5610.84	15888.4	16140.2	11011.1	19561.8	19257.3	35237.3	14578.3	-1.27329	0.00955067	0.0669135	1.5305	Pechueloic acid	95.824	247.135	--	--	--	-
M148T394_2_POS	313706	343840	535061	315751	131733	171061	137803	144319	88947	128375	93237.9	113804	301859	117748	-1.35818	0.011077	0.0645323	4.16222	DL-Glutamic acid	393.974	148.06	Carboxylic acids and derivatives	-	HMDB0060475	C00025	ko01100//Metabolic pathways;ko01110//Biosynthesis of secondary metabolites;ko01120//Microbial metabolism in diverse environments;ko01130//Biosynthesis of antibiotics;ko01230//Biosynthesis of amino acids;ko02010//ABC transporters;ko01210//2-Oxocarboxylic acid metabolism;ko00330//Arginine and proline metabolism;ko01200//Carbon metabolism;ko00970//Aminoacyl-tRNA biosynthesis;ko00340//Histidine metab…	Amino acid metabolism;Biosynthesis of other secondary metabolites;Carbohydrate metabolism;Energy metabolism;Global and overview maps;Membrane transport;Metabolism of cofactors and vitamins;Metabolism of other amino acids;Translation	Environmental Information Processing;Genetic Information Processing;Metabolism
M343T33_NEG	80870	97143.9	133699	107360	89061.9	103281	28664.2	57099.3	29133.3	31198.3	53335	35421.4	101903	39141.9	-1.3804	4.20458e-05	0.00194625	2.97679	Tyr-Tyr	32.865	343.107	Carboxylic acids and derivatives	-	HMDB0029117	-
M362T437_NEG	18702.1	18293.9	9943.34	13656	9911.54	6248.74	2959.47	5034.02	4845.78	3577.92	4716.34	4650.3	12792.6	4297.31	-1.57381	0.00213505	0.0244892	1.03966	Guanosine 5'-monophosphate	437.048	362.051	Purine nucleotides	85-32-5	HMDB0001397	C00144
M113T150_POS	14530.3	14473.3	13279.2	17737.7	16095.6	15443	3452.42	4549.28	5814.49	5078.34	2631.87	8398.44	15259.9	4987.47	-1.61336	1.76033e-06	0.00019435	1.1155	(2e,4e)-hexa-2,4-dienoic acid	149.802	113.07	--	--	--	-	-	-	-
M251T177_NEG	150723	70249.5	107399	61266.9	29728.9	40470.2	23628.1	21368.8	23766.7	17580.7	15442.8	21267.5	76639.6	20509.1	-1.90183	0.0126174	0.0803066	2.47313	Deoxyinosine	177.3	251.078	Purine nucleosides	890-38-0	HMDB0000071	C05512
M275T178_POS	214150	133864	183033	96252	36399	67872.9	26782.2	32329.7	29232.2	19753.6	22259	36679	121928	27839.3	-2.13084	0.00719958	0.0485276	3.01148	2'-deoxyinosine	178.488	275.074	Purine nucleosides	890-38-0	HMDB0000071	C05512	ko01100//Metabolic pathways;ko00230//Purine metabolism	Global and overview maps;Nucleotide metabolism	Metabolism
M168T429_POS	17858.5	12870.9	11132.6	17969.4	17030.1	11190.2	4245.54	4328.65	3138.51	3001.15	2014.03	3269.95	14675.3	3332.97	-2.1385	1.0074e-05	0.000570553	1.15467	O-nitrobenzoic acid	428.971	168.028	--	--	--	C16234	ko01120//Microbial metabolism in diverse environments	Global and overview maps	Metabolism
M133T383_NEG	18867.1	13222.8	10514.8	11000.3	16041.7	10524.7	2540.84	3566.06	3446.86	3669.2	1585.13	2957.53	13361.9	2960.94	-2.174	2.88842e-05	0.00161634	1.22243	Ribitol	383.178	133.051	Organooxygen compounds	488-81-3	HMDB0000508	C00474
M421T233_NEG	51411	30480.5	18206.3	18791.8	2815.3	19551.7	3339.26	3116.87	1712.2	3208.14	2464.41	2456.86	23542.8	2716.29	-3.11557	0.0105857	0.0715406	1.5073	Fludrocortisone acetate	232.727	421.208	Steroids and steroid derivatives	1953-06-05	HMDB0002802	C00762
M231T149_POS	11825.3	2604.83	20631.3	32211.3	25960.9	1986.54	1501.62	1695.46	1892.65	1242.13	1956	1979.33	15870	1711.2	-3.21323	0.019382	0.0925035	1.11149	Leu-Val	149.056	231.175	Carboxylic acids and derivatives	-	HMDB0028942	-	-	-	-
M235T372_POS	13327.3	8439.71	10390.9	35019.5	22733.6	19304.9	1291.82	1179.6	898.723	972.693	849.887	724.192	18202.7	986.153	-4.20619	0.00160533	0.0169511	1.31945	Methyl 7-hydroxycoumarin-4-acetate	372.493	235.066	--	--	--	-	-	-	-
M497T105_POS	1504.11	1689.29	1714.04	1470.73	1810.74	1526.14	3979.36	4517.87	7647.75	23698	2201.26	22396.7	1619.17	10740.2	2.72969	0.0440683	0.277294	1.05544	Acetamide, 2-[4-[(5,6-diphenyl-2-pyrazinyl)(1-methylethyl)amino]butoxy]-n-(methylsulfonyl)-	104.724	497.233	--	--	--	-	-	-	-
M453T97_POS	2283.04	2481.04	2539.6	2328.44	2287.8	2607.38	4053.41	6802.41	9224.12	24294.9	3046.44	26963.6	2421.22	12397.5	2.35624	0.0423967	0.270706	1.11212	17-trifluoromethylphenyltrinorprostaglandin f2.alpha. methyl ester	97.308	453.207	--	--	--	-	-	-	-
M753T183_POS	2019.72	2802.49	2908.65	2385.08	2115.24	2953.81	9274.13	11625.3	7766.72	9930.1	6921.02	11621.8	2530.83	9523.18	1.91183	6.1127e-06	0.00148097	1.12696	1,2-dipalmitoleoyl-sn-glycero-3-phosphocholine	182.853	752.524	--	--	--	-	-	-	-
M767T183_POS	1644.37	2469.11	3058.23	2306.34	1762.9	3363.01	8054.92	10745.6	8297.08	9279.77	6210.62	9548.23	2433.99	8689.38	1.83593	3.9696e-06	0.00120392	1.07066	1,2-dioleoyl-sn-glycero-3-phosphoethanolamine	182.758	766.54	Glycerophospholipids	-	HMDB0009059	-	-	-	-
M265T28_NEG	1.09578e+06	1.57851e+06	911170	760520	1.05543e+06	1.71504e+06	1.50735e+06	2.72069e+06	4.6492e+06	5.28065e+06	5.56291e+06	3.7874e+06	1.18608e+06	3.91803e+06	1.72393	0.00201742	0.0539457	20.8165	Zinniol	28.0055	265.149	--	--	--	-	-	-	-
M189T57_POS	3667.54	5618.43	5532.1	5440.7	5492.26	5337.35	11112.7	21909.2	24813.9	25074.1	4488.22	2775.27	5181.4	15028.9	1.53633	0.0401141	0.261886	1.06377	Ala-Val	56.62	189.126	--	--	--	-	-	-	-
M255T429_POS	7716.77	4221.9	8500.75	7483.54	7674.67	7951.9	20631.7	17860.8	16605.8	19160.1	22730.8	19413.9	7258.26	19400.5	1.4184	5.05238e-07	0.000413212	1.5093	N-(4-fluorobenzoyl)-5-amino-1h-indole	428.879	255.099	--	--	--	-	-	-	-
M89T225_NEG	12219.1	15987.3	23977.3	15775.7	11643.2	19911.5	20489.4	23624.1	55312.3	72203.9	29003.3	62737.9	16585.7	43895.2	1.40412	0.0146275	0.165386	1.81839	Dl-lactate	225.398	89.0248	--	--	--	-	-	-	-
M508T186_POS	3527.43	4681.02	5340.14	6734.76	3764.64	6730.51	13374.7	14452.6	7868.39	7368.69	11184.8	18589.1	5129.75	12139.7	1.24277	0.00328849	0.0733561	1.01638	1-(1z-octadecenyl)-sn-glycero-3-phosphocholine	186.446	508.372	--	--	--	-	-	-	-
M279T116_POS	84977.5	90462.7	83713.1	87607.9	81187.8	126360	129623	136709	298138	139978	112710	142671	92384.8	159972	0.792089	0.0409903	0.265417	2.98885	Phthalic acid Mono-2-ethylhexyl Ester	115.883	279.155	Benzene and substituted derivatives	4376-20-9	HMDB0013248	-	-	-	-
M177T141_NEG	163028	163273	159948	150731	153038	110864	229289	179205	270577	265468	181220	190946	150147	219451	0.547523	0.00432968	0.0827333	3.13077	D-Glucono-1,5-lactone	141.298	177.041	Organooxygen compounds	90-80-2	HMDB0000150	C00198	ko01100//Metabolic pathways;ko01110//Biosynthesis of secondary metabolites;ko01120//Microbial metabolism in diverse environments;ko01130//Biosynthesis of antibiotics;ko01200//Carbon metabolism;ko00030//Pentose phosphate pathway	Carbohydrate metabolism;Global and overview maps	Metabolism
M189T107_NEG	114733	334945	262492	210087	147280	264154	316511	277994	377291	298121	283668	372656	222282	321040	0.530364	0.0261429	0.221369	2.95765	3-Indolepropionic acid	107.038	189.077	Indoles and derivatives	830-96-6	HMDB0002302	-	-	-	-
M147T379_POS	1.24832e+06	954530	1.71091e+06	1.04904e+06	1.33049e+06	910716	1.23577e+06	1.66988e+06	2.27277e+06	1.54998e+06	2.09597e+06	1.40094e+06	1.20067e+06	1.70422e+06	0.505273	0.0338583	0.238732	8.12869	DL-glutamine	378.695	147.076	--	--	--	-	-	-	-
M277T172_NEG	32969.6	38814.8	31840.6	39136.9	30811.7	34717.4	46771.4	47827.3	57021.8	69838.7	41620.6	30035.4	34715.2	48852.5	0.492867	0.0330361	0.250292	1.29949	Leu-Phe	172.008	277.156	Carboxylic acids and derivatives	424904	HMDB0013243	-	-	-	-
M297T30_NEG	271049	373406	283641	343904	369788	461916	273190	474582	465473	619669	506199	581561	350617	486779	0.473371	0.0379642	0.266947	3.94463	Ostruthin	30.3375	297.153	--	--	--	-	-	-	-
M318T149_POS	240831	238120	285435	277101	202136	216171	317272	366631	451201	287101	345233	239296	243299	334456	0.459085	0.0187355	0.173725	3.35986	Phytosphingosine	149.155	318.3	Organonitrogen compounds	554-62-1	HMDB0004610	C12144	ko01100//Metabolic pathways;ko00600//Sphingolipid metabolism	Global and overview maps;Lipid metabolism	Metabolism
M113T103_NEG	44948.3	45656.6	42886.7	56730.6	49840.8	43529.6	55928.2	60777.1	70231	65610.9	69935	60282.1	47265.4	63794	0.432637	0.000401102	0.0212535	1.62586	2-isopropylmalic acid	103.312	113.061	Fatty Acyls	3237-44-3	HMDB0000402	C02504	ko01100//Metabolic pathways;ko01110//Biosynthesis of secondary metabolites;ko01230//Biosynthesis of amino acids;ko01210//2-Oxocarboxylic acid metabolism;ko00290//Valine, leucine and isoleucine biosynthesis;ko00620//Pyruvate metabolism	Amino acid metabolism;Carbohydrate metabolism;Global and overview maps	Metabolism
M130T307_POS	37392.3	26909.4	48141	40588.3	32651.9	34058.4	44587.2	45510.3	59717.9	55933.5	40824.9	40651.1	36623.6	47870.8	0.386376	0.0294644	0.220402	1.18317	L-pipecolic acid	307.346	130.085	Carboxylic acids and derivatives	-	HMDB0062767	C00408	ko01100//Metabolic pathways;ko01110//Biosynthesis of secondary metabolites;ko00310//Lysine degradation;ko00960//Tropane, piperidine and pyridine alkaloid biosynthesis	Amino acid metabolism;Biosynthesis of other secondary metabolites;Global and overview maps	Metabolism
M835T39_1_POS	26700.7	36475.8	41416.3	35605.2	35978.6	32135.3	43871.3	43015.2	43385.9	41417.7	43787.1	46450.9	34718.6	43654.7	0.330426	0.00177735	0.0513312	1.17005	1-stearoyl-2-docosahexaenoyl-sn-glycero-3-phosphocholine	38.937	834.59	Glycerophospholipids	-	HMDB0008057	C00157	ko01100//Metabolic pathways;ko01110//Biosynthesis of secondary metabolites;ko00564//Glycerophospholipid metabolism;ko00590//Arachidonic acid metabolism;ko00591//Linoleic acid metabolism;ko00592//alpha-Linolenic acid metabolism	Global and overview maps;Lipid metabolism	Metabolism
M704T180_POS	45017.3	65553.7	68046	50129.5	65332.3	71182.9	78077.9	88408	61665.2	69114.5	79334.3	71128.4	60876.9	74621.4	0.293693	0.0386498	0.256939	1.25415	Palmitoyl sphingomyelin	179.754	703.572	Sphingolipids	-	HMDB0061712	-	-	-	-
M473T28_NEG	59025.1	72116.4	62449	64092.9	64209	74025.3	75376	87747.7	65505.8	94344.8	79172	77515.4	65986.3	79943.6	0.276817	0.0146696	0.165386	1.32484	Amastatin	28.242	473.283	--	--	--	-	-	-	-
M150T101_POS	304930	397480	444853	403897	298212	371128	286634	283732	347231	293679	297811	313336	370083	303737	-0.285027	0.0270201	0.211743	2.99148	4-hydroxymandelonitrile	100.933	150.054	--	--	--	-	-	-	-
M214T37_POS	51608.5	47933.1	49153.7	51734.3	48364.3	52668.3	55259.3	33645.7	32782.9	33710.4	48883.2	39194.5	50243.7	40579.4	-0.308197	0.0335881	0.237403	1.11239	N-(9-oxodecyl)acetamide	36.9035	214.178	--	--	--	-	-	-	-
M266T227_NEG	120891	131848	125629	111913	88152	156645	95001.8	110698	107553	96691.6	90898.8	87338.1	122513	98030.2	-0.321638	0.0339943	0.253987	1.71338	Deoxyguanosine	227.19	266.09	Purine nucleosides	961-07-9	HMDB0000085	C00330	ko01100//Metabolic pathways;ko00230//Purine metabolism	Global and overview maps;Nucleotide metabolism	Metabolism
M179T300_NEG	637051	460189	763822	554133	654466	649449	465442	595951	401612	540558	494813	440477	619851	489809	-0.339704	0.0285086	0.23045	3.73671	D-(+)-mannose	299.954	179.057	--	--	--	-	-	-	-
M285T413_POS	27320.6	26268.1	27615	30517.6	23351.3	26911.7	19488	22637.9	23742.9	19391.1	19866.5	19054.1	26997.4	20696.8	-0.383416	0.000484069	0.0215411	1.0511	His-Glu	412.835	285.118	Carboxylic acids and derivatives	-	HMDB0028884	-	-	-	-
M279T109_NEG	36568.5	38019.9	32052.2	38977.1	31842.6	38964.4	23329.6	27620.8	25296.7	26007.5	35913.3	26700.5	36070.8	27478.1	-0.392551	0.00330496	0.0724491	1.07048	3-Deoxy-2-keto-6-phosphogluconic acid	109.097	279.091	--	--	--	C04442	ko01100//Metabolic pathways;ko01120//Microbial metabolism in diverse environments;ko01200//Carbon metabolism;ko00030//Pentose phosphate pathway	Carbohydrate metabolism;Global and overview maps	Metabolism
M239T300_NEG	45920	33804.1	53289	39525.8	49200.8	43768.9	35723.7	27834.5	43312.2	26502.1	34753.7	33401.2	44251.4	33587.9	-0.397783	0.0177052	0.181831	1.13038	D-Mannose	299.975	239.077	Organooxygen compounds	3458-28-4	HMDB0000169	C00159	ko01100//Metabolic pathways;ko02010//ABC transporters;ko00520//Amino sugar and nucleotide sugar metabolism;ko00052//Galactose metabolism;ko00051//Fructose and mannose metabolism	Carbohydrate metabolism;Global and overview maps;Membrane transport	Environmental Information Processing;Metabolism
M116T310_POS	91832.5	71028	107691	92809.7	92107.9	89583.4	74431	68550.2	77348.1	48792.4	67972.7	65842.1	90842.1	67156.1	-0.435843	0.00364906	0.0765075	1.82828	Captopril	309.639	116.07	Carboxylic acids and derivatives	62571-86-2	HMDB0015328	-	-	-	-
M117T99_POS	41729.6	60431.3	58033.4	58698.7	39520.8	73072.6	31983.1	53962.6	39621.4	40316.6	41722.4	35822.6	55247.7	40571.5	-0.44545	0.0339745	0.239119	1.39939	Succinamide	99.199	117.054	--	--	--	-	-	-	-
M245T412_POS	23845	26978.3	27717	34387.4	25439.9	28351.8	20302.1	24935.1	23639.9	17778.8	18354.6	17250.8	27786.6	20376.9	-0.447455	0.00383443	0.0778655	1.09918	Pro-Glu	412.338	245.113	Carboxylic acids and derivatives	-	HMDB0029016	-	-	-	-
M70T310_POS	51682.8	42458.4	52035.6	66812.5	45378.8	49584.9	41040.7	38555.6	42818.9	27903.6	38741	36328.4	51325.5	37564.7	-0.450299	0.00688959	0.106924	1.45058	Diethanolamine	309.726	70.0645	Organonitrogen compounds	111-42-2	HMDB0004437	C06772	ko00564//Glycerophospholipid metabolism	Lipid metabolism	Metabolism
M241T98_NEG	6.25733e+06	6.02111e+06	5.42488e+06	5.11638e+06	3.34991e+06	7.53804e+06	4.57709e+06	4.80703e+06	3.96243e+06	4.16231e+06	3.53028e+06	3.44017e+06	5.61794e+06	4.07989e+06	-0.461513	0.0305243	0.239271	13.379	His-ser	97.94	241.083	Carboxylic acids and derivatives	-	HMDB0028894	C00214	ko01100//Metabolic pathways;ko00240//Pyrimidine metabolism	Global and overview maps;Nucleotide metabolism	Metabolism
M351T97_POS	545822	539470	324316	598543	655120	316784	496958	310275	282578	252753	387436	327278	496676	342879	-0.534604	0.0484555	0.290068	4.29148	6-ketoprostaglandin e1	97.252	351.213	Fatty Acyls	67786-53-2	HMDB0004241	C05962	ko01100//Metabolic pathways;ko00590//Arachidonic acid metabolism	Global and overview maps;Lipid metabolism	Metabolism
M385T31_2_NEG	49362.1	57630.9	42333.7	49817.6	39581.3	43867.1	43008.6	32675.2	23206.3	26579.1	31286	32506.4	47098.8	31543.6	-0.578343	0.00229686	0.0589433	1.53705	Phenaceturic acid	31.173	385.154	Carboxylic acids and derivatives	500-98-1	HMDB0000821	C05598	ko00360//Phenylalanine metabolism	Amino acid metabolism	Metabolism
M231T246_NEG	87878.2	78403.8	93938.6	90977.8	74973.8	96722.4	74296	73322.1	89441.4	43374	33900.3	34711.6	87149.1	58174.2	-0.583105	0.0186668	0.185743	1.9571	Thr-Leu	245.878	231.135	Carboxylic acids and derivatives	-	HMDB0029065	-	-	-	-
M127T98_2_POS	665865	1.09468e+06	987350	950332	571824	1.29888e+06	482329	833112	616628	557685	637598	525975	928156	608888	-0.60819	0.025099	0.203302	6.62625	Thymine	97.621	127.05	Diazines	65-71-4	HMDB0000262	C00178	ko01100//Metabolic pathways;ko00240//Pyrimidine metabolism	Global and overview maps;Nucleotide metabolism	Metabolism
M171T288_NEG	43404.3	53463.1	37929.3	48283.2	36931.7	49830.1	39148.8	36370.8	20051.4	30108.2	19846.8	28770.2	44973.6	29049.3	-0.630573	0.00388899	0.0785435	1.55133	3-dehydroquinic acid	288.139	171.03	Alcohols and polyols	-	HMDB0012710	C00944	ko01100//Metabolic pathways;ko01110//Biosynthesis of secondary metabolites;ko01130//Biosynthesis of antibiotics;ko01230//Biosynthesis of amino acids;ko00400//Phenylalanine, tyrosine and tryptophan biosynthesis	Amino acid metabolism;Global and overview maps	Metabolism
M303T218_POS	22281.8	31116.8	34544.6	21496.6	30881	29053.9	16363.5	18996.7	15774	15363.3	17674	21793.8	28229.1	17660.9	-0.676627	0.0011566	0.0389494	1.26224	6.beta.-hydroxyboldenone	218.192	303.206	--	--	--	-	-	-	-
M155T225_NEG	12212.7	29769.1	32174.6	18924	20671.1	13615.6	7817.87	17467.7	16147.7	10907.1	14776.9	10126.8	21227.9	12874	-0.721498	0.0474	0.296662	1.01855	Orotate	224.804	155.01	Diazines	65-86-1	HMDB0000226	C00295	ko01100//Metabolic pathways;ko00240//Pyrimidine metabolism	Global and overview maps;Nucleotide metabolism	Metabolism
M180T256_1_POS	21884.8	16042.3	30749	20435.6	26110.5	25945.9	15352.4	17848.7	12330.6	11353.6	13189.3	14940.9	23528	14169.2	-0.731619	0.00235032	0.0602927	1.15652	Pro-Ser-Arg	255.87	180.085	--	--	--	-	-	-	-
M220T117_POS	21495.5	18255.9	29591	31332.8	22836.7	27405.9	13551.3	18463.1	17444.7	17290.8	7817.01	15144.2	25153	14951.9	-0.750403	0.0030042	0.0693216	1.2526	Trans-zeatin	117.048	220.118	--	--	--	C00371	ko01100//Metabolic pathways;ko01110//Biosynthesis of secondary metabolites;ko00908//Zeatin biosynthesis;ko04075//Plant hormone signal transduction	Global and overview maps;Metabolism of terpenoids and polyketides;Signal transduction	Environmental Information Processing;Metabolism
M329T34_1_NEG	24023.5	34244.8	36993.3	35378.5	39830.3	35264.5	18472	26284.6	16557.1	16174.1	26540.2	17441.4	34289.1	20244.9	-0.760193	0.000786262	0.0312687	1.49321	Aurantio-obtusin	33.782	329.091	--	--	--	-	-	-	-
M452T226_POS	20164.7	31478.5	15990.8	24681.3	21550.4	16526	18769.4	11172.2	11203.8	15417.9	7487.97	11304.8	21731.9	12559.3	-0.791056	0.00923628	0.124319	1.19334	17-phenyltrinorprostaglandin f2.alpha. cyclohexylamide	226.471	452.32	--	--	--	-	-	-	-
M148T128_NEG	19422.7	15961.6	24059.9	16652.2	21237	25636	4784.2	10610	12555	7514.79	12349.8	9990.36	20494.9	9634.02	-1.08906	0.000299526	0.01851	1.29279	N6-methyladenine	128.401	148.063	Imidazopyrimidines	443-72-1	HMDB0002099	-	-	-	-
M314T251_1_POS	11297.5	13255.6	18449.5	18425.9	19175.9	14304.3	7481.09	9796.56	5674.21	6318.91	5855	8373.13	15818.1	7249.82	-1.12556	0.000193761	0.0124264	1.21316	Norisoboldine	250.838	314.137	Aporphines	23599-69-1	HMDB0033357	-	-	-	-
M312T80_POS	9239.96	14843	13070	12614.4	8664.3	15004.4	4942.32	6567.5	1917.07	5345.38	5221.56	5203.91	12239.3	4866.29	-1.33063	0.000181845	0.0120992	1.16392	Norcocaine	79.6315	312.128	Phenol esters	18717-72-1	HMDB0041955	-	-	-	-
M384T112_POS	5738.57	11997.8	15725.7	12431.6	8800.87	18133.9	3428.15	6732.25	2064.24	3755.77	4764.21	6674.34	12138.1	4569.83	-1.40933	0.00343183	0.0739073	1.08226	Myriocin	112.063	384.273	--	--	--	-	-	-	-
M455T253_POS	11069.8	12864.3	12336.6	12786.5	8394.25	15033.3	4334.79	4511.79	3544.4	3474.51	3644.01	4163	12080.8	3945.42	-1.61446	4.94023e-06	0.00134652	1.24302	Obacunone	252.905	455.191	Prenol lipids	751-03-1	HMDB0035858	-	-	-	-

## Sheet: GN121.and.GN42
GN121	GN42
M116T256_2_POS	M144T46_1_POS
M144T46_1_POS	M351T36_NEG
M259T468_NEG	M191T177_POS
M309T28_NEG	M293T296_POS
M353T28_2_NEG	M293T264_POS
M265T28_NEG	M339T110_POS
M191T177_POS	M281T229_NEG
M243T470_POS	M110T481_POS
M128T378_2_POS	M472T389_POS
M397T29_NEG	M403T35_NEG
M172T378_2_NEG	M114T384_NEG
M441T30_NEG	M295T286_NEG
M304T122_POS	M177T234_POS
M153T247_POS	M244T477_POS
M132T78_POS	M381T67_POS
M293T28_2_NEG	M297T104_NEG
M465T26_NEG	M333T175_NEG
M337T27_NEG	M147T36_1_POS
M365T133_POS	M322T246_POS
M482T214_POS	M131T388_NEG
M171T430_NEG	M373T34_NEG
M529T32_NEG	M113T387_NEG
M214T390_NEG	M341T362_NEG
M300T307_POS	M465T26_NEG
M365T395_1_POS	M282T103_POS
M258T384_POS	M133T432_POS
M137T176_NEG	M417T200_POS
M89T225_NEG	M262T434_1_POS
M221T264_NEG	M281T210_NEG
M381T28_2_NEG	M218T344_POS
M365T56_POS	M401T362_NEG
M485T31_NEG	M439T381_POS
M184T486_POS	M257T86_NEG
M336T68_1_POS	M509T145_NEG
M168T429_POS	M869T83_NEG
M350T179_2_POS	M295T104_NEG
M235T141_POS	M365T362_POS
M313T70_NEG	M146T196_2_POS
M331T113_NEG	M411T88_POS
M425T29_NEG	M87T196_2_POS
M465T28_NEG	M347T158_NEG
M93T179_NEG	M337T77_POS
M686T150_NEG	M243T61_NEG
M127T139_POS	M399T33_NEG
M297T38_3_POS	M345T185_NEG
M721T35_NEG	M815T69_NEG
M247T96_NEG	M85T261_POS
M345T185_NEG	M401T36_NEG
M235T104_POS	M175T455_POS
M137T179_NEG	M314T393_POS
M295T103_POS	M145T375_2_NEG
M87T129_NEG	M150T219_NEG
M367T141_POS	M276T427_POS
M291T59_NEG	M840T66_NEG
M329T70_NEG	M239T39_NEG
M371T162_POS	M180T191_POS
M293T59_NEG	M133T120_NEG
M237T64_NEG	M261T185_NEG
M72T256_POS	M166T169_2_POS
M179T117_NEG	M127T375_NEG
M391T255_POS	M109T58_POS
M128T297_2_NEG	M461T34_1_NEG
M195T417_NEG	M121T169_POS
M409T252_NEG	M274T427_NEG
M367T199_POS	M276T406_POS
M177T105_NEG	M235T258_1_POS
M369T32_NEG	M257T140_NEG
M126T195_POS	M476T191_NEG
M291T83_POS	M164T218_POS
M213T150_POS	M299T146_NEG
M719T76_NEG	M150T225_NEG
M195T150_POS	M271T60_NEG
M275T150_POS	M227T112_NEG
M245T184_POS	M427T34_2_POS
M84T393_2_POS	M102T303_POS
M363T34_NEG	M421T221_NEG
M223T65_POS	M146T356_2_POS
M231T198_POS	M103T218_POS
M246T305_POS	M121T218_2_POS
M232T446_POS	M243T238_NEG
M171T65_POS	M478T190_POS
M115T73_NEG	M167T374_NEG
M189T257_POS	M152T218_POS
M304T450_POS	M282T258_NEG
M327T148_NEG	M91T219_POS
M253T40_NEG	M282T130_POS
M85T261_POS	M448T387_POS
M265T183_POS	M131T363_POS
M329T150_NEG	M130T262_2_POS
M618T36_NEG	M114T181_NEG
M112T204_2_POS	M397T34_2_POS
M269T301_POS	M111T85_2_NEG
M177T174_NEG	M171T65_POS
M217T212_2_POS	M197T213_POS
M147T71_NEG	M138T288_POS
M227T39_NEG	M365T435_POS
M104T371_2_POS	M88T402_NEG
M244T254_POS	M244T254_POS
M69T371_POS	M293T38_POS
M111T85_2_NEG	M452T200_NEG
M87T371_2_POS	M132T402_2_NEG
M104T270_2_POS	M155T67_POS
M318T149_POS	M847T199_NEG
M811T39_POS	M411T34_POS
M164T218_POS	M363T34_NEG
M136T158_2_POS	M275T150_POS
M119T158_POS	M328T38_POS
M130T262_2_POS	M351T171_2_NEG
M149T150_2_NEG	M344T82_POS
M118T274_2_POS	M613T33_POS
M574T33_3_NEG	M217T212_2_POS
M114T181_NEG	M68T371_POS
M736T38_2_NEG	M191T338_NEG
M365T435_POS	M223T65_POS
M847T199_NEG	M220T100_NEG
M299T146_NEG	M134T403_POS
M167T374_NEG	M177T174_NEG
M385T31_2_NEG	M218T272_NEG
M359T146_NEG	M367T156_NEG
M157T181_2_NEG	M69T371_POS
M159T181_POS	M118T274_2_POS
M117T383_2_NEG	M87T371_2_POS
M102T303_POS	M195T61_POS
M147T379_POS	M134T426_POS
M779T39_POS	M330T38_1_POS
M274T427_NEG	M104T371_2_POS
M743T183_NEG	M138T338_POS
M169T414_POS	M126T254_POS
M121T169_POS	M719T76_NEG
M615T51_POS	M161T384_NEG
M127T375_NEG	M815T147_NEG
M671T37_NEG	M235T104_POS
M414T38_POS	M329T70_NEG
M399T33_NEG	M839T145_NEG
M161T309_POS	M293T59_NEG
M613T33_POS	M752T151_2_NEG
M166T169_2_POS	M195T67_POS
M152T113_POS	M277T54_POS
M133T402_NEG	M783T39_POS
M452T200_NEG	M102T371_NEG
M357T540_POS	M313T70_NEG
M173T434_NEG	M496T193_2_POS
M487T373_NEG	M237T68_POS
M337T33_POS	M112T204_2_POS
M858T193_NEG	M757T146_1_POS
M573T55_POS	M226T205_NEG
M268T166_POS	M322T432_NEG
M414T73_POS	M409T252_NEG
M109T58_POS	M129T167_NEG
M485T24_NEG	M172T378_2_NEG
M552T65_2_POS	M295T55_POS
M335T34_POS	M686T150_NEG
M798T50_POS	M207T146_1_NEG
M790T130_NEG	M295T103_POS
M856T194_NEG	M297T38_3_POS
M145T375_2_NEG	M117T82_NEG
M279T109_NEG	M241T395_NEG
M439T381_POS	M128T378_2_POS
M499T27_NEG	M323T412_1_NEG
M243T158_1_NEG	M293T387_POS
M180T191_POS	M304T319_NEG
M381T30_2_NEG	M245T68_NEG
M243T238_NEG	M191T502_NEG
M241T98_NEG	M159T176_POS
M360T434_POS	M137T167_2_POS
M117T99_POS	M455T204_POS
M391T35_POS	M123T63_POS
M815T69_NEG	M574T33_3_NEG
M313T159_2_POS	M161T309_POS
M421T221_NEG	M618T36_NEG
M276T427_POS	M189T83_1_NEG
M341T91_NEG	M247T132_POS
M496T193_2_POS	M267T147_NEG
M261T185_NEG	M116T256_2_POS
M306T228_POS	M153T247_POS
M411T88_POS	M207T146_2_NEG
M110T481_POS	M173T431_POS
M351T171_2_NEG	M162T353_POS
M277T36_NEG	M293T424_POS
M360T362_POS	M112T393_POS
M840T66_NEG	M171T430_NEG
M262T434_1_POS	M258T384_POS
M127T98_2_POS	M184T486_POS
M113T387_NEG	M270T180_NEG
M267T214_NEG	M214T390_NEG
M146T393_NEG	M162T365_POS
M150T126_POS	M243T470_POS
M148T394_2_POS	M229T452_NEG
M365T38_1_POS	M259T468_NEG
M133T432_POS	M432T36_NEG
M202T87_POS	M376T119_POS
M365T362_POS	M233T39_POS
M299T133_POS	M171T132_POS
M314T48_POS	M392T180_POS
M410T38_2_POS	M249T57_1_POS
M352T131_POS	M192T118_POS
M282T130_POS	M190T134_POS
M396T105_POS	M413T100_POS
M401T362_NEG	M174T39_POS
M189T57_POS	M192T134_POS
M123T413_POS	M147T118_POS
M396T74_POS	M265T84_POS
M476T96_NEG	M285T382_NEG
M119T139_POS	M743T183_NEG
M398T101_POS	M415T36_1_NEG
M499T24_NEG	M311T148_POS
M87T196_2_POS	M437T33_1_NEG
M227T112_NEG	M227T30_NEG
M131T388_NEG	M212T25_NEG
M341T362_NEG	M474T138_POS
M146T196_2_POS	M145T415_NEG
M471T25_NEG	M485T31_NEG
M266T227_NEG	M529T32_NEG
M378T71_POS	M675T214_1_NEG
M179T175_POS	M441T30_NEG
M483T149_NEG	M206T72_POS
M145T415_NEG	M387T28_NEG
M404T201_POS	M519T30_1_NEG
M380T224_POS	M397T29_NEG
M339T110_POS	M417T29_2_NEG
M244T477_POS	M821T200_1_NEG
M282T103_POS	M485T24_NEG
M252T140_POS	M353T28_2_NEG
M250T96_POS	M461T30_2_NEG
M188T84_POS	M188T84_POS
M282T258_NEG	M499T24_NEG
M114T384_NEG	M520T186_2_POS
M192T134_POS	M513T31_NEG
M508T186_POS	M236T371_POS
M599T124_NEG	M337T27_NEG
M413T100_POS	M425T29_NEG
M291T293_POS	M169T414_POS
M190T134_POS	M299T133_POS
M265T84_POS	M395T105_1_NEG
M192T118_POS	M309T28_NEG
M376T119_POS	M381T28_2_NEG
M174T39_POS	M128T297_2_NEG
M249T57_1_POS	M359T146_NEG
M171T132_POS	M123T413_POS
M233T39_POS	M130T379_POS
M432T36_NEG	M293T28_2_NEG
M351T36_NEG	M313T159_2_POS
M158T401_POS	M157T181_2_NEG
M166T194_POS	M365T38_1_POS
M437T96_POS	M790T130_NEG
M525T113_POS	M244T365_POS
M481T105_POS	M150T126_POS
M497T105_POS	M175T355_2_NEG
M113T150_POS	M811T39_POS
M453T97_POS	M146T297_2_NEG
M393T90_POS	M288T39_3_POS
M723T39_NEG	M269T301_POS
M364T157_POS	M365T116_POS
M571T208_POS	M237T106_1_NEG
M380T197_POS	M266T463_POS
M569T121_POS	M327T148_NEG
M362T146_POS	M213T418_POS
M393T62_POS	M303T440_POS
M323T33_1_POS	M155T37_POS
M305T74_POS	M357T32_NEG
M261T68_POS	M774T71_NEG
M206T72_POS	M325T111_POS
M314T251_1_POS	M331T113_NEG
M411T29_NEG	M179T268_NEG
M344T82_POS	M329T150_NEG
M328T343_POS	M231T198_POS
M124T216_2_POS	M265T85_POS
M239T39_NEG	M306T36_POS
M163T168_2_NEG	M336T68_1_POS
M191T103_NEG	M311T67_POS
M439T206_POS	M300T229_NEG
M137T167_2_POS	M304T450_POS
M159T176_POS	M191T254_NEG
M113T103_NEG	M715T38_1_NEG
M151T212_2_NEG	M232T446_POS
M91T219_POS	M132T278_POS
M155T67_POS	M291T83_POS
M241T306_POS	M159T168_NEG
M309T66_NEG	M195T150_POS
M365T116_POS	M172T36_POS
M138T288_POS	M115T73_NEG
M168T100_POS	M195T417_NEG
M187T341_2_NEG	M377T396_POS
M114T75_POS	M146T393_NEG
M170T113_POS	M298T98_POS
M130T307_POS	M336T189_POS
M341T113_POS	M151T212_2_NEG
M138T338_POS	M841T144_NEG
M150T101_POS	M213T150_POS
M72T305_POS	M213T114_POS
M752T151_2_NEG	M369T32_NEG
M365T395_2_POS	M151T238_NEG
M191T254_NEG	M329T103_3_NEG
M265T224_NEG	M126T195_POS
M316T233_NEG	M365T56_POS
M191T338_NEG	M179T117_NEG
M213T114_POS	M150T60_POS
M461T34_1_NEG	M817T146_NEG
M149T302_NEG	M391T255_POS
M130T269_2_NEG	M107T69_1_POS
M102T371_NEG	M367T141_POS
M475T35_NEG	M163T168_2_NEG
M431T245_NEG	M247T96_NEG
M229T198_NEG	M148T394_2_POS
M239T300_NEG	M343T33_NEG
M783T80_NEG	M362T437_NEG
M147T301_POS	M113T150_POS
M179T300_NEG	M251T177_NEG
M116T297_NEG	M275T178_POS
M330T215_NEG	M168T429_POS
M860T193_NEG	M133T383_NEG
M235T258_1_POS	M421T233_NEG
M190T197_NEG	M231T149_POS
M298T98_POS	M235T372_POS
M717T211_NEG	M497T105_POS
M322T432_NEG	M453T97_POS
M150T149_1_POS	M753T183_POS
M774T71_NEG	M767T183_POS
M203T291_NEG	M265T28_NEG
M391T300_POS	M189T57_POS
M383T206_POS	M255T429_POS
M367T300_NEG	M89T225_NEG
M325T111_POS	M508T186_POS
M323T412_1_NEG	M279T116_POS
M232T118_POS	M177T141_NEG
M293T296_POS	M189T107_NEG
M181T294_NEG	M147T379_POS
M369T293_1_NEG	M277T172_NEG
M850T198_POS	M297T30_NEG
M146T297_2_NEG	M318T149_POS
M451T26_NEG	M113T103_NEG
M869T83_NEG	M130T307_POS
M293T264_POS	M835T39_1_POS
M509T237_POS	M704T180_POS
M189T83_1_NEG	M473T28_NEG
M336T189_POS	M150T101_POS
M70T48_POS	M214T37_POS
M328T265_NEG	M266T227_NEG
M282T304_NEG	M179T300_NEG
M428T93_POS	M285T413_POS
M412T137_POS	M279T109_NEG
M330T266_POS	M239T300_NEG
M360T412_POS	M116T310_POS
M204T89_POS	M117T99_POS
M478T190_POS	M245T412_POS
M140T195_NEG	M70T310_POS
M245T68_NEG	M241T98_NEG
M339T145_POS	M351T97_POS
M281T229_NEG	M385T31_2_NEG
M147T118_POS	M231T246_NEG
M266T463_POS	M127T98_2_POS
M520T186_2_POS	M171T288_NEG
M322T246_POS	M303T218_POS
M351T213_NEG	M155T225_NEG
M147T36_1_POS	M180T256_1_POS
M266T181_NEG	M220T117_POS
M403T35_NEG	M329T34_1_NEG
M284T125_POS	M452T226_POS
M251T177_NEG	M148T128_NEG
M257T86_NEG	M314T251_1_POS
M146T356_2_POS	M312T80_POS
M373T34_NEG	M384T112_POS
M314T393_POS	M455T253_POS
M317T301_POS
M339T36_NEG
M121T34_NEG
M132T402_2_NEG
M175T355_2_NEG
M119T37_POS
M274T65_POS
M411T34_POS
M218T272_NEG
M164T268_NEG
M397T34_2_POS
M272T455_POS
M715T38_1_NEG
M134T403_POS
M166T264_POS
M330T38_1_POS
M295T55_POS
M260T289_POS
M277T172_NEG
M271T60_NEG
M120T265_POS
M195T67_POS
M121T66_POS
M133T120_NEG
M739T211_NEG
M513T31_NEG
M328T38_POS
M187T258_NEG
M180T256_1_POS
M757T146_1_POS
M113T422_POS
M329T103_3_NEG
M88T347_2_NEG
M231T246_NEG
M295T203_POS
M509T145_NEG
M130T100_POS
M241T395_NEG
M249T202_POS
M247T132_POS
M355T114_POS
M191T502_NEG
M285T81_NEG
M304T319_NEG
M347T158_NEG
