# Supplementary material for: Exogenous Melatonin Enhances the Low Phosphorus Tolerance of Barley Roots of Different Genotypes
Source: Cells. 2023 May 16;12(10):1397. doi: 10.3390/cells12101397 (PMC10217165; doi:10.3390/cells12101397)
Supplement: Supplementary file 1 [file cells-12-01397-s001.zip › Table S4.xlsx]

## Sheet: GN121-UP
id	num	pvalue	per	ratio	class	ID	Descrption	Pvalue	Qvalue	Up	Down	fg_num	bg_num
Nitrogen metabolism	2	0.0177441	8	0.5	Metabolism	ko00910	Nitrogen metabolism	0.0177441	0.268426	0	0	2	4
Butanoate metabolism	3	0.0204187	12	0.273	Metabolism	ko00650	Butanoate metabolism	0.0204187	0.268426	0	0	3	11
Tyrosine metabolism	4	0.0220364	16	0.2	Metabolism	ko00350	Tyrosine metabolism	0.0220364	0.268426	0	0	4	20
Carbapenem biosynthesis	2	0.0412963	8	0.333	Metabolism	ko00332	Carbapenem biosynthesis	0.0412963	0.268426	0	0	2	6
Taurine and hypotaurine metabolism	2	0.0412963	8	0.333	Metabolism	ko00430	Taurine and hypotaurine metabolism	0.0412963	0.268426	0	0	2	6
C5-Branched dibasic acid metabolism	2	0.0412963	8	0.333	Metabolism	ko00660	C5-Branched dibasic acid metabolism	0.0412963	0.268426	0	0	2	6
Arginine biosynthesis	2	0.0890984	8	0.222	Metabolism	ko00220	Arginine biosynthesis	0.0890984	0.337164	0	0	2	9
Neomycin, kanamycin and gentamicin biosynthesis	2	0.0890984	8	0.222	Metabolism	ko00524	Neomycin, kanamycin and gentamicin biosynthesis	0.0890984	0.337164	0	0	2	9
Porphyrin metabolism	2	0.0890984	8	0.222	Metabolism	ko00860	Porphyrin metabolism	0.0890984	0.337164	0	0	2	9
Phenylalanine metabolism	2	0.107514	8	0.2	Metabolism	ko00360	Phenylalanine metabolism	0.107514	0.337164	0	0	2	10
Glutathione metabolism	2	0.107514	8	0.2	Metabolism	ko00480	Glutathione metabolism	0.107514	0.337164	0	0	2	10
Glyoxylate and dicarboxylate metabolism	2	0.107514	8	0.2	Metabolism	ko00630	Glyoxylate and dicarboxylate metabolism	0.107514	0.337164	0	0	2	10
Arginine and proline metabolism	3	0.124944	12	0.136	Metabolism	ko00330	Arginine and proline metabolism	0.124944	0.337164	0	0	3	22
Biosynthesis of unsaturated fatty acids	2	0.126869	8	0.182	Metabolism	ko01040	Biosynthesis of unsaturated fatty acids	0.126869	0.337164	0	0	2	11
Pyrimidine metabolism	3	0.138324	12	0.13	Metabolism	ko00240	Pyrimidine metabolism	0.138324	0.337164	0	0	3	23
D-Amino acid metabolism	3	0.138324	12	0.13	Metabolism	ko00470	D-Amino acid metabolism	0.138324	0.337164	0	0	3	23
2-Oxocarboxylic acid metabolism	3	0.166518	12	0.12	Metabolism	ko01210	2-Oxocarboxylic acid metabolism	0.166518	0.382011	0	0	3	25
Alanine, aspartate and glutamate metabolism	2	0.210711	8	0.133	Metabolism	ko00250	Alanine, aspartate and glutamate metabolism	0.210711	0.456541	0	0	2	15
Histidine metabolism	2	0.254763	8	0.118	Metabolism	ko00340	Histidine metabolism	0.254763	0.50158	0	0	2	17
Pyruvate metabolism	1	0.257221	4	0.2	Metabolism	ko00620	Pyruvate metabolism	0.257221	0.50158	0	0	1	5
Arachidonic acid metabolism	2	0.299181	8	0.105	Metabolism	ko00590	Arachidonic acid metabolism	0.299181	0.532537	0	0	2	19
Cutin, suberine and wax biosynthesis	1	0.300405	4	0.167	Metabolism	ko00073	Cutin, suberine and wax biosynthesis	0.300405	0.532537	0	0	1	6
Ubiquinone and other terpenoid-quinone biosynthesis	1	0.341174	4	0.143	Metabolism	ko00130	Ubiquinone and other terpenoid-quinone biosynthesis	0.341174	0.557955	0	0	1	7
Aminoacyl-tRNA biosynthesis	2	0.343357	8	0.095	Genetic Information Processing	ko00970	Aminoacyl-tRNA biosynthesis	0.343357	0.557955	0	0	2	21
Carbon metabolism	2	0.365198	8	0.091	Metabolism	ko01200	Carbon metabolism	0.365198	0.566444	0	0	2	22
Phenylpropanoid biosynthesis	1	0.379657	4	0.125	Metabolism	ko00940	Phenylpropanoid biosynthesis	0.379657	0.566444	0	0	1	8
Valine, leucine and isoleucine biosynthesis	1	0.415977	4	0.111	Metabolism	ko00290	Valine, leucine and isoleucine biosynthesis	0.415977	0.566444	0	0	1	9
ABC transporters	4	0.419416	16	0.07	Environmental Information Processing	ko02010	ABC transporters	0.419416	0.566444	0	0	4	57
Pantothenate and CoA biosynthesis	1	0.450251	4	0.1	Metabolism	ko00770	Pantothenate and CoA biosynthesis	0.450251	0.566444	0	0	1	10
Isoquinoline alkaloid biosynthesis	1	0.450251	4	0.1	Metabolism	ko00950	Isoquinoline alkaloid biosynthesis	0.450251	0.566444	0	0	1	10
Tropane, piperidine and pyridine alkaloid biosynthesis	1	0.450251	4	0.1	Metabolism	ko00960	Tropane, piperidine and pyridine alkaloid biosynthesis	0.450251	0.566444	0	0	1	10
Purine metabolism	2	0.489946	8	0.071	Metabolism	ko00230	Purine metabolism	0.489946	0.597122	0	0	2	28
Linoleic acid metabolism	1	0.513097	4	0.083	Metabolism	ko00591	Linoleic acid metabolism	0.513097	0.597689	0	0	1	12
Biosynthesis of amino acids	3	0.521062	12	0.064	Metabolism	ko01230	Biosynthesis of amino acids	0.521062	0.597689	0	0	3	47
Biosynthesis of various plant secondary metabolites	1	0.569014	4	0.071	Metabolism	ko00999	Biosynthesis of various plant secondary metabolites	0.569014	0.634044	0	0	1	14
Nicotinate and nicotinamide metabolism	1	0.683136	4	0.053	Metabolism	ko00760	Nicotinate and nicotinamide metabolism	0.683136	0.740064	0	0	1	19
Metabolic pathways	20	0.70861	80	0.056	Metabolism	ko01100	Metabolic pathways	0.70861	0.746913	0	0	20	356
Glycerophospholipid metabolism	1	0.795337	4	0.038	Metabolism	ko00564	Glycerophospholipid metabolism	0.795337	0.816267	0	0	1	26
Biosynthesis of secondary metabolites	7	0.881541	28	0.043	Metabolism	ko01110	Biosynthesis of secondary metabolites	0.881541	0.881541	0	0	7	161

## Sheet: GN121-DOWN
id	num	pvalue	per	ratio	class	ID	Descrption	Pvalue	Qvalue	Up	Down	fg_num	bg_num
Limonene and pinene degradation	2	0.0227237	3.03	1	Metabolism	ko00903	Limonene and pinene degradation	0.0227237	0.895385	0	0	2	2
Pantothenate and CoA biosynthesis	4	0.049761	6.061	0.4	Metabolism	ko00770	Pantothenate and CoA biosynthesis	0.049761	0.895385	0	0	4	10
Tropane, piperidine and pyridine alkaloid biosynthesis	4	0.049761	6.061	0.4	Metabolism	ko00960	Tropane, piperidine and pyridine alkaloid biosynthesis	0.049761	0.895385	0	0	4	10
Ether lipid metabolism	2	0.0614536	3.03	0.667	Metabolism	ko00565	Ether lipid metabolism	0.0614536	0.895385	0	0	2	3
beta-Alanine metabolism	4	0.0694153	6.061	0.364	Metabolism	ko00410	beta-Alanine metabolism	0.0694153	0.895385	0	0	4	11
Vitamin B6 metabolism	3	0.106266	4.545	0.375	Metabolism	ko00750	Vitamin B6 metabolism	0.106266	0.895385	0	0	3	8
Caffeine metabolism	2	0.110942	3.03	0.5	Metabolism	ko00232	Caffeine metabolism	0.110942	0.895385	0	0	2	4
Valine, leucine and isoleucine biosynthesis	3	0.142573	4.545	0.333	Metabolism	ko00290	Valine, leucine and isoleucine biosynthesis	0.142573	0.895385	0	0	3	9
Cysteine and methionine metabolism	4	0.14786	6.061	0.286	Metabolism	ko00270	Cysteine and methionine metabolism	0.14786	0.895385	0	0	4	14
Steroid biosynthesis	1	0.151724	1.515	1	Metabolism	ko00100	Steroid biosynthesis	0.151724	0.895385	0	0	1	1
Citrate cycle (TCA cycle)	2	0.167128	3.03	0.4	Metabolism	ko00020	Citrate cycle (TCA cycle)	0.167128	0.895385	0	0	2	5
Alanine, aspartate and glutamate metabolism	4	0.17946	6.061	0.267	Metabolism	ko00250	Alanine, aspartate and glutamate metabolism	0.17946	0.895385	0	0	4	15
Butanoate metabolism	3	0.2247	4.545	0.273	Metabolism	ko00650	Butanoate metabolism	0.2247	0.895385	0	0	3	11
Cutin, suberine and wax biosynthesis	2	0.226908	3.03	0.333	Metabolism	ko00073	Cutin, suberine and wax biosynthesis	0.226908	0.895385	0	0	2	6
Pyrimidine metabolism	5	0.260184	7.576	0.217	Metabolism	ko00240	Pyrimidine metabolism	0.260184	0.895385	0	0	5	23
Linoleic acid metabolism	3	0.26877	4.545	0.25	Metabolism	ko00591	Linoleic acid metabolism	0.26877	0.895385	0	0	3	12
Phosphonate and phosphinate metabolism	1	0.280725	1.515	0.5	Metabolism	ko00440	Phosphonate and phosphinate metabolism	0.280725	0.895385	0	0	1	2
Monoterpenoid biosynthesis	1	0.280725	1.515	0.5	Metabolism	ko00902	Monoterpenoid biosynthesis	0.280725	0.895385	0	0	1	2
Valine, leucine and isoleucine degradation	2	0.287941	3.03	0.286	Metabolism	ko00280	Valine, leucine and isoleucine degradation	0.287941	0.895385	0	0	2	7
Fructose and mannose metabolism	2	0.348499	3.03	0.25	Metabolism	ko00051	Fructose and mannose metabolism	0.348499	0.895385	0	0	2	8
Glycerolipid metabolism	2	0.348499	3.03	0.25	Metabolism	ko00561	Glycerolipid metabolism	0.348499	0.895385	0	0	2	8
Glycerophospholipid metabolism	5	0.357598	7.576	0.192	Metabolism	ko00564	Glycerophospholipid metabolism	0.357598	0.895385	0	0	5	26
Galactose metabolism	3	0.359029	4.545	0.214	Metabolism	ko00052	Galactose metabolism	0.359029	0.895385	0	0	3	14
Inositol phosphate metabolism	1	0.39036	1.515	0.333	Metabolism	ko00562	Inositol phosphate metabolism	0.39036	0.895385	0	0	1	3
Stilbenoid, diarylheptanoid and gingerol biosynthesis	1	0.39036	1.515	0.333	Metabolism	ko00945	Stilbenoid, diarylheptanoid and gingerol biosynthesis	0.39036	0.895385	0	0	1	3
Phosphatidylinositol signaling system	1	0.39036	1.515	0.333	Environmental Information Processing	ko04070	Phosphatidylinositol signaling system	0.39036	0.895385	0	0	1	3
Ascorbate and aldarate metabolism	2	0.407336	3.03	0.222	Metabolism	ko00053	Ascorbate and aldarate metabolism	0.407336	0.895385	0	0	2	9
Phenylalanine, tyrosine and tryptophan biosynthesis	2	0.407336	3.03	0.222	Metabolism	ko00400	Phenylalanine, tyrosine and tryptophan biosynthesis	0.407336	0.895385	0	0	2	9
Starch and sucrose metabolism	2	0.407336	3.03	0.222	Metabolism	ko00500	Starch and sucrose metabolism	0.407336	0.895385	0	0	2	9
Thiamine metabolism	2	0.407336	3.03	0.222	Metabolism	ko00730	Thiamine metabolism	0.407336	0.895385	0	0	2	9
Glucosinolate biosynthesis	2	0.407336	3.03	0.222	Metabolism	ko00966	Glucosinolate biosynthesis	0.407336	0.895385	0	0	2	9
Arginine and proline metabolism	4	0.435085	6.061	0.182	Metabolism	ko00330	Arginine and proline metabolism	0.435085	0.895385	0	0	4	22
Metabolic pathways	55	0.443165	83.333	0.154	Metabolism	ko01100	Metabolic pathways	0.443165	0.895385	0	0	55	356
Glyoxylate and dicarboxylate metabolism	2	0.463582	3.03	0.2	Metabolism	ko00630	Glyoxylate and dicarboxylate metabolism	0.463582	0.895385	0	0	2	10
Plant hormone signal transduction	1	0.4835	1.515	0.25	Environmental Information Processing	ko04075	Plant hormone signal transduction	0.4835	0.895385	0	0	1	4
Zeatin biosynthesis	2	0.516667	3.03	0.182	Metabolism	ko00908	Zeatin biosynthesis	0.516667	0.895385	0	0	2	11
2-Oxocarboxylic acid metabolism	4	0.542788	6.061	0.16	Metabolism	ko01210	2-Oxocarboxylic acid metabolism	0.542788	0.895385	0	0	4	25
Pyruvate metabolism	1	0.562592	1.515	0.2	Metabolism	ko00620	Pyruvate metabolism	0.562592	0.895385	0	0	1	5
Terpenoid backbone biosynthesis	1	0.562592	1.515	0.2	Metabolism	ko00900	Terpenoid backbone biosynthesis	0.562592	0.895385	0	0	1	5
Sulfur metabolism	1	0.562592	1.515	0.2	Metabolism	ko00920	Sulfur metabolism	0.562592	0.895385	0	0	1	5
Amino sugar and nucleotide sugar metabolism	3	0.571154	4.545	0.158	Metabolism	ko00520	Amino sugar and nucleotide sugar metabolism	0.571154	0.895385	0	0	3	19
Nicotinate and nicotinamide metabolism	3	0.571154	4.545	0.158	Metabolism	ko00760	Nicotinate and nicotinamide metabolism	0.571154	0.895385	0	0	3	19
Biosynthesis of secondary metabolites	24	0.598176	36.364	0.149	Metabolism	ko01110	Biosynthesis of secondary metabolites	0.598176	0.895385	0	0	24	161
Tyrosine metabolism	3	0.608426	4.545	0.15	Metabolism	ko00350	Tyrosine metabolism	0.608426	0.895385	0	0	3	20
Glycolysis / Gluconeogenesis	1	0.629729	1.515	0.167	Metabolism	ko00010	Glycolysis / Gluconeogenesis	0.629729	0.895385	0	0	1	6
Taurine and hypotaurine metabolism	1	0.629729	1.515	0.167	Metabolism	ko00430	Taurine and hypotaurine metabolism	0.629729	0.895385	0	0	1	6
C5-Branched dibasic acid metabolism	1	0.629729	1.515	0.167	Metabolism	ko00660	C5-Branched dibasic acid metabolism	0.629729	0.895385	0	0	1	6
Carbon fixation in photosynthetic organisms	1	0.629729	1.515	0.167	Metabolism	ko00710	Carbon fixation in photosynthetic organisms	0.629729	0.895385	0	0	1	6
Biosynthesis of various alkaloids	1	0.629729	1.515	0.167	Metabolism	ko00996	Biosynthesis of various alkaloids	0.629729	0.895385	0	0	1	6
Purine metabolism	4	0.639561	6.061	0.143	Metabolism	ko00230	Purine metabolism	0.639561	0.895385	0	0	4	28
Glycine, serine and threonine metabolism	2	0.654336	3.03	0.143	Metabolism	ko00260	Glycine, serine and threonine metabolism	0.654336	0.898109	0	0	2	14
Ubiquinone and other terpenoid-quinone biosynthesis	1	0.686694	1.515	0.143	Metabolism	ko00130	Ubiquinone and other terpenoid-quinone biosynthesis	0.686694	0.918759	0	0	1	7
D-Amino acid metabolism	3	0.707153	4.545	0.13	Metabolism	ko00470	D-Amino acid metabolism	0.707153	0.918759	0	0	3	23
Pentose and glucuronate interconversions	1	0.735008	1.515	0.125	Metabolism	ko00040	Pentose and glucuronate interconversions	0.735008	0.918759	0	0	1	8
Monobactam biosynthesis	1	0.735008	1.515	0.125	Metabolism	ko00261	Monobactam biosynthesis	0.735008	0.918759	0	0	1	8
Phenylpropanoid biosynthesis	1	0.735008	1.515	0.125	Metabolism	ko00940	Phenylpropanoid biosynthesis	0.735008	0.918759	0	0	1	8
Biosynthesis of amino acids	6	0.751966	9.091	0.128	Metabolism	ko01230	Biosynthesis of amino acids	0.751966	0.920638	0	0	6	47
Cyanoamino acid metabolism	1	0.775967	1.515	0.111	Metabolism	ko00460	Cyanoamino acid metabolism	0.775967	0.920638	0	0	1	9
Neomycin, kanamycin and gentamicin biosynthesis	1	0.775967	1.515	0.111	Metabolism	ko00524	Neomycin, kanamycin and gentamicin biosynthesis	0.775967	0.920638	0	0	1	9
Phenylalanine metabolism	1	0.810676	1.515	0.1	Metabolism	ko00360	Phenylalanine metabolism	0.810676	0.930284	0	0	1	10
Isoquinoline alkaloid biosynthesis	1	0.810676	1.515	0.1	Metabolism	ko00950	Isoquinoline alkaloid biosynthesis	0.810676	0.930284	0	0	1	10
Lysine degradation	1	0.840077	1.515	0.091	Metabolism	ko00310	Lysine degradation	0.840077	0.933419	0	0	1	11
alpha-Linolenic acid metabolism	1	0.840077	1.515	0.091	Metabolism	ko00592	alpha-Linolenic acid metabolism	0.840077	0.933419	0	0	1	11
Pentose phosphate pathway	1	0.864971	1.515	0.083	Metabolism	ko00030	Pentose phosphate pathway	0.864971	0.941747	0	0	1	12
Carbon metabolism	2	0.874479	3.03	0.091	Metabolism	ko01200	Carbon metabolism	0.874479	0.941747	0	0	2	22
ABC transporters	6	0.898271	9.091	0.105	Environmental Information Processing	ko02010	ABC transporters	0.898271	0.952711	0	0	6	57
Tryptophan metabolism	1	0.931673	1.515	0.062	Metabolism	ko00380	Tryptophan metabolism	0.931673	0.970154	0	0	1	16
Histidine metabolism	1	0.942435	1.515	0.059	Metabolism	ko00340	Histidine metabolism	0.942435	0.970154	0	0	1	17
Arachidonic acid metabolism	1	0.959197	1.515	0.053	Metabolism	ko00590	Arachidonic acid metabolism	0.959197	0.97113	0	0	1	19
Aminoacyl-tRNA biosynthesis	1	0.97113	1.515	0.048	Genetic Information Processing	ko00970	Aminoacyl-tRNA biosynthesis	0.97113	0.97113	0	0	1	21

## Sheet: GN42-UP
id	num	pvalue	per	ratio	class	ID	Descrption	Pvalue	Qvalue	Up	Down	fg_num	bg_num
Tryptophan metabolism	7	1.6346e-05	25	0.438	Metabolism	ko00380	Tryptophan metabolism	1.6346e-05	0.000604801	0	0	7	16
Glycosylphosphatidylinositol (GPI)-anchor biosynthesis	1	0.124731	3.571	0.5	Metabolism	ko00563	Glycosylphosphatidylinositol (GPI)-anchor biosynthesis	0.124731	0.754795	0	0	1	2
Autophagy - other	1	0.124731	3.571	0.5	Cellular Processes	ko04136	Autophagy - other	0.124731	0.754795	0	0	1	2
alpha-Linolenic acid metabolism	2	0.153331	7.143	0.182	Metabolism	ko00592	alpha-Linolenic acid metabolism	0.153331	0.754795	0	0	2	11
Linoleic acid metabolism	2	0.176886	7.143	0.167	Metabolism	ko00591	Linoleic acid metabolism	0.176886	0.754795	0	0	2	12
Pyrimidine metabolism	3	0.177633	10.714	0.13	Metabolism	ko00240	Pyrimidine metabolism	0.177633	0.754795	0	0	3	23
Glycerophospholipid metabolism	3	0.229423	10.714	0.115	Metabolism	ko00564	Glycerophospholipid metabolism	0.229423	0.754795	0	0	3	26
Nitrogen metabolism	1	0.234393	3.571	0.25	Metabolism	ko00910	Nitrogen metabolism	0.234393	0.754795	0	0	1	4
Flavonoid biosynthesis	1	0.234393	3.571	0.25	Metabolism	ko00941	Flavonoid biosynthesis	0.234393	0.754795	0	0	1	4
Pyruvate metabolism	1	0.28413	3.571	0.2	Metabolism	ko00620	Pyruvate metabolism	0.28413	0.754795	0	0	1	5
Biosynthesis of various alkaloids	1	0.330745	3.571	0.167	Metabolism	ko00996	Biosynthesis of various alkaloids	0.330745	0.754795	0	0	1	6
Arachidonic acid metabolism	2	0.349561	7.143	0.105	Metabolism	ko00590	Arachidonic acid metabolism	0.349561	0.754795	0	0	2	19
Nicotinate and nicotinamide metabolism	2	0.349561	7.143	0.105	Metabolism	ko00760	Nicotinate and nicotinamide metabolism	0.349561	0.754795	0	0	2	19
Ubiquinone and other terpenoid-quinone biosynthesis	1	0.374426	3.571	0.143	Metabolism	ko00130	Ubiquinone and other terpenoid-quinone biosynthesis	0.374426	0.754795	0	0	1	7
Sphingolipid metabolism	1	0.374426	3.571	0.143	Metabolism	ko00600	Sphingolipid metabolism	0.374426	0.754795	0	0	1	7
Vitamin B6 metabolism	1	0.415351	3.571	0.125	Metabolism	ko00750	Vitamin B6 metabolism	0.415351	0.754795	0	0	1	8
D-Amino acid metabolism	2	0.444927	7.143	0.087	Metabolism	ko00470	D-Amino acid metabolism	0.444927	0.754795	0	0	2	23
Arginine biosynthesis	1	0.453689	3.571	0.111	Metabolism	ko00220	Arginine biosynthesis	0.453689	0.754795	0	0	1	9
Valine, leucine and isoleucine biosynthesis	1	0.453689	3.571	0.111	Metabolism	ko00290	Valine, leucine and isoleucine biosynthesis	0.453689	0.754795	0	0	1	9
Phenylalanine, tyrosine and tryptophan biosynthesis	1	0.453689	3.571	0.111	Metabolism	ko00400	Phenylalanine, tyrosine and tryptophan biosynthesis	0.453689	0.754795	0	0	1	9
Glutathione metabolism	1	0.489597	3.571	0.1	Metabolism	ko00480	Glutathione metabolism	0.489597	0.754795	0	0	1	10
Glyoxylate and dicarboxylate metabolism	1	0.489597	3.571	0.1	Metabolism	ko00630	Glyoxylate and dicarboxylate metabolism	0.489597	0.754795	0	0	1	10
Pantothenate and CoA biosynthesis	1	0.489597	3.571	0.1	Metabolism	ko00770	Pantothenate and CoA biosynthesis	0.489597	0.754795	0	0	1	10
Tropane, piperidine and pyridine alkaloid biosynthesis	1	0.489597	3.571	0.1	Metabolism	ko00960	Tropane, piperidine and pyridine alkaloid biosynthesis	0.489597	0.754795	0	0	1	10
Lysine degradation	1	0.523223	3.571	0.091	Metabolism	ko00310	Lysine degradation	0.523223	0.760156	0	0	1	11
Purine metabolism	2	0.553357	7.143	0.071	Metabolism	ko00230	Purine metabolism	0.553357	0.760156	0	0	2	28
Pentose phosphate pathway	1	0.554709	3.571	0.083	Metabolism	ko00030	Pentose phosphate pathway	0.554709	0.760156	0	0	1	12
Biosynthesis of amino acids	3	0.602707	10.714	0.064	Metabolism	ko01230	Biosynthesis of amino acids	0.602707	0.760999	0	0	3	47
Biosynthesis of various plant secondary metabolites	1	0.611774	3.571	0.071	Metabolism	ko00999	Biosynthesis of various plant secondary metabolites	0.611774	0.760999	0	0	1	14
Biosynthesis of secondary metabolites	10	0.63106	35.714	0.062	Metabolism	ko01110	Biosynthesis of secondary metabolites	0.63106	0.760999	0	0	10	161
Alanine, aspartate and glutamate metabolism	1	0.637594	3.571	0.067	Metabolism	ko00250	Alanine, aspartate and glutamate metabolism	0.637594	0.760999	0	0	1	15
Tyrosine metabolism	1	0.743767	3.571	0.05	Metabolism	ko00350	Tyrosine metabolism	0.743767	0.845793	0	0	1	20
Aminoacyl-tRNA biosynthesis	1	0.761055	3.571	0.048	Genetic Information Processing	ko00970	Aminoacyl-tRNA biosynthesis	0.761055	0.845793	0	0	1	21
Carbon metabolism	1	0.777216	3.571	0.045	Metabolism	ko01200	Carbon metabolism	0.777216	0.845793	0	0	1	22
2-Oxocarboxylic acid metabolism	1	0.819621	3.571	0.04	Metabolism	ko01210	2-Oxocarboxylic acid metabolism	0.819621	0.866456	0	0	1	25
ABC transporters	2	0.905266	7.143	0.035	Environmental Information Processing	ko02010	ABC transporters	0.905266	0.930413	0	0	2	57
Metabolic pathways	20	0.951877	71.429	0.056	Metabolism	ko01100	Metabolic pathways	0.951877	0.951877	0	0	20	356

## Sheet: GN42-DOWN
id	num	pvalue	per	ratio	class	ID	Descrption	Pvalue	Qvalue	Up	Down	fg_num	bg_num
Limonene and pinene degradation	2	0.0086869	4.878	1	Metabolism	ko00903	Limonene and pinene degradation	0.0086869	0.451719	0	0	2	2
Nitrogen metabolism	2	0.0460685	4.878	0.5	Metabolism	ko00910	Nitrogen metabolism	0.0460685	0.659645	0	0	2	4
Zeatin biosynthesis	3	0.0752455	7.317	0.273	Metabolism	ko00908	Zeatin biosynthesis	0.0752455	0.659645	0	0	3	11
Carbapenem biosynthesis	2	0.101964	4.878	0.333	Metabolism	ko00332	Carbapenem biosynthesis	0.101964	0.659645	0	0	2	6
Taurine and hypotaurine metabolism	2	0.101964	4.878	0.333	Metabolism	ko00430	Taurine and hypotaurine metabolism	0.101964	0.659645	0	0	2	6
C5-Branched dibasic acid metabolism	2	0.101964	4.878	0.333	Metabolism	ko00660	C5-Branched dibasic acid metabolism	0.101964	0.659645	0	0	2	6
Purine metabolism	5	0.111183	12.195	0.179	Metabolism	ko00230	Purine metabolism	0.111183	0.659645	0	0	5	28
Carbon metabolism	4	0.142396	9.756	0.182	Metabolism	ko01200	Carbon metabolism	0.142396	0.659645	0	0	4	22
Pyrimidine metabolism	4	0.160929	9.756	0.174	Metabolism	ko00240	Pyrimidine metabolism	0.160929	0.659645	0	0	4	23
Fructose and mannose metabolism	2	0.168799	4.878	0.25	Metabolism	ko00051	Fructose and mannose metabolism	0.168799	0.659645	0	0	2	8
Monoterpenoid biosynthesis	1	0.179819	2.439	0.5	Metabolism	ko00902	Monoterpenoid biosynthesis	0.179819	0.659645	0	0	1	2
Ascorbate and aldarate metabolism	2	0.204518	4.878	0.222	Metabolism	ko00053	Ascorbate and aldarate metabolism	0.204518	0.659645	0	0	2	9
Arginine biosynthesis	2	0.204518	4.878	0.222	Metabolism	ko00220	Arginine biosynthesis	0.204518	0.659645	0	0	2	9
Neomycin, kanamycin and gentamicin biosynthesis	2	0.204518	4.878	0.222	Metabolism	ko00524	Neomycin, kanamycin and gentamicin biosynthesis	0.204518	0.659645	0	0	2	9
Porphyrin metabolism	2	0.204518	4.878	0.222	Metabolism	ko00860	Porphyrin metabolism	0.204518	0.659645	0	0	2	9
Phenylalanine metabolism	2	0.241024	4.878	0.2	Metabolism	ko00360	Phenylalanine metabolism	0.241024	0.659645	0	0	2	10
Glutathione metabolism	2	0.241024	4.878	0.2	Metabolism	ko00480	Glutathione metabolism	0.241024	0.659645	0	0	2	10
Glyoxylate and dicarboxylate metabolism	2	0.241024	4.878	0.2	Metabolism	ko00630	Glyoxylate and dicarboxylate metabolism	0.241024	0.659645	0	0	2	10
Isoquinoline alkaloid biosynthesis	2	0.241024	4.878	0.2	Metabolism	ko00950	Isoquinoline alkaloid biosynthesis	0.241024	0.659645	0	0	2	10
Butanoate metabolism	2	0.277864	4.878	0.182	Metabolism	ko00650	Butanoate metabolism	0.277864	0.683065	0	0	2	11
ABC transporters	7	0.280289	17.073	0.123	Environmental Information Processing	ko02010	ABC transporters	0.280289	0.683065	0	0	7	57
Tyrosine metabolism	3	0.288989	7.317	0.15	Metabolism	ko00350	Tyrosine metabolism	0.288989	0.683065	0	0	3	20
Caffeine metabolism	1	0.327951	2.439	0.25	Metabolism	ko00232	Caffeine metabolism	0.327951	0.710561	0	0	1	4
Plant hormone signal transduction	1	0.327951	2.439	0.25	Environmental Information Processing	ko04075	Plant hormone signal transduction	0.327951	0.710561	0	0	1	4
Metabolic pathways	35	0.355712	85.366	0.098	Metabolism	ko01100	Metabolic pathways	0.355712	0.733422	0	0	35	356
D-Amino acid metabolism	3	0.371251	7.317	0.13	Metabolism	ko00470	D-Amino acid metabolism	0.371251	0.733422	0	0	3	23
Galactose metabolism	2	0.386929	4.878	0.143	Metabolism	ko00052	Galactose metabolism	0.386929	0.733422	0	0	2	14
Alanine, aspartate and glutamate metabolism	2	0.421939	4.878	0.133	Metabolism	ko00250	Alanine, aspartate and glutamate metabolism	0.421939	0.733422	0	0	2	15
2-Oxocarboxylic acid metabolism	3	0.425529	7.317	0.12	Metabolism	ko01210	2-Oxocarboxylic acid metabolism	0.425529	0.733422	0	0	3	25
Glycolysis / Gluconeogenesis	1	0.449865	2.439	0.167	Metabolism	ko00010	Glycolysis / Gluconeogenesis	0.449865	0.733422	0	0	1	6
Riboflavin metabolism	1	0.449865	2.439	0.167	Metabolism	ko00740	Riboflavin metabolism	0.449865	0.733422	0	0	1	6
Biosynthesis of secondary metabolites	16	0.451337	39.024	0.099	Metabolism	ko01110	Biosynthesis of secondary metabolites	0.451337	0.733422	0	0	16	161
Histidine metabolism	2	0.488885	4.878	0.118	Metabolism	ko00340	Histidine metabolism	0.488885	0.746485	0	0	2	17
Ubiquinone and other terpenoid-quinone biosynthesis	1	0.502442	2.439	0.143	Metabolism	ko00130	Ubiquinone and other terpenoid-quinone biosynthesis	0.502442	0.746485	0	0	1	7
Valine, leucine and isoleucine degradation	1	0.502442	2.439	0.143	Metabolism	ko00280	Valine, leucine and isoleucine degradation	0.502442	0.746485	0	0	1	7
Pentose and glucuronate interconversions	1	0.550105	2.439	0.125	Metabolism	ko00040	Pentose and glucuronate interconversions	0.550105	0.749662	0	0	1	8
Phenylpropanoid biosynthesis	1	0.550105	2.439	0.125	Metabolism	ko00940	Phenylpropanoid biosynthesis	0.550105	0.749662	0	0	1	8
Amino sugar and nucleotide sugar metabolism	2	0.551035	4.878	0.105	Metabolism	ko00520	Amino sugar and nucleotide sugar metabolism	0.551035	0.749662	0	0	2	19
Valine, leucine and isoleucine biosynthesis	1	0.593303	2.439	0.111	Metabolism	ko00290	Valine, leucine and isoleucine biosynthesis	0.593303	0.749662	0	0	1	9
Phenylalanine, tyrosine and tryptophan biosynthesis	1	0.593303	2.439	0.111	Metabolism	ko00400	Phenylalanine, tyrosine and tryptophan biosynthesis	0.593303	0.749662	0	0	1	9
Glucosinolate biosynthesis	1	0.593303	2.439	0.111	Metabolism	ko00966	Glucosinolate biosynthesis	0.593303	0.749662	0	0	1	9
Aminoacyl-tRNA biosynthesis	2	0.607919	4.878	0.095	Genetic Information Processing	ko00970	Aminoacyl-tRNA biosynthesis	0.607919	0.749662	0	0	2	21
Pantothenate and CoA biosynthesis	1	0.632446	2.439	0.1	Metabolism	ko00770	Pantothenate and CoA biosynthesis	0.632446	0.749662	0	0	1	10
Arginine and proline metabolism	2	0.63433	4.878	0.091	Metabolism	ko00330	Arginine and proline metabolism	0.63433	0.749662	0	0	2	22
Biosynthesis of amino acids	4	0.6718	9.756	0.085	Metabolism	ko01230	Biosynthesis of amino acids	0.6718	0.774487	0	0	4	47
Pentose phosphate pathway	1	0.700017	2.439	0.083	Metabolism	ko00030	Pentose phosphate pathway	0.700017	0.774487	0	0	1	12
Linoleic acid metabolism	1	0.700017	2.439	0.083	Metabolism	ko00591	Linoleic acid metabolism	0.700017	0.774487	0	0	1	12
Cysteine and methionine metabolism	1	0.755414	2.439	0.071	Metabolism	ko00270	Cysteine and methionine metabolism	0.755414	0.801663	0	0	1	14
Biosynthesis of various plant secondary metabolites	1	0.755414	2.439	0.071	Metabolism	ko00999	Biosynthesis of various plant secondary metabolites	0.755414	0.801663	0	0	1	14
Tryptophan metabolism	1	0.800784	2.439	0.062	Metabolism	ko00380	Tryptophan metabolism	0.800784	0.832816	0	0	1	16
Arachidonic acid metabolism	1	0.853843	2.439	0.053	Metabolism	ko00590	Arachidonic acid metabolism	0.853843	0.870585	0	0	1	19
Glycerophospholipid metabolism	1	0.929699	2.439	0.038	Metabolism	ko00564	Glycerophospholipid metabolism	0.929699	0.929699	0	0	1	26
